# Supplementary material for: Integrated Transcriptomic Analysis Suggests a C1Q-Related Macrophage–Fibroblast Signaling Axis in Keloids
Source: Int J Mol Sci. 2026 Jun 5;27(11):5140. doi: 10.3390/ijms27115140 (PMC13257865; doi:10.3390/ijms27115140)
Supplement: Supplementary file 1 [file ijms-27-05140-s001.zip › Supplementary Table S1.xlsx]

## Sheet: Primer sequences used for qPCR
Gene	Forward primer (5′–3′)	Reverse primer (5′–3′)
COL1A1	GAGGGCCAAGACGAAGACATC	CAGATCACGTCATCGCACAAC
POSTN	CTCATAGTCGTATCAGGGGTCG	ACACAGTCGTTTTCTGTCCAC
ACTA2	CTGGCATCGTGCTGGACTCT	GATCTCGGCCAGCCAGATC
β-actin	AAGTGTGACGTTGACATCCG	GATCCACATCTGCTGGAAGG

## Sheet: Tissue Immunofluorescence
Supplementary Table S1. Primer and antibody information for RT-qPCR, tissue immunofluorescence, and cell immunofluorescence
Sheet 1 lists the primer sequences used for RT-qPCR, including target genes, forward primer sequences, and reverse primer sequences. Sheet 2 lists the sources, catalog numbers, and dilution conditions of primary and secondary antibodies used for tissue immunofluorescence staining. Sheet 3 lists the sources, catalog numbers, and dilution conditions of primary and secondary antibodies used for cell…
Abbreviations: RT-qPCR, reverse transcription quantitative PCR.
Target	Host species	Supplier	Catalog number	Dilution	Secondary antibody	Secondary supplier	Secondary catalog number	Secondary dilution	Display color
CD68	Mouse	Proteintech	66231-2-Ig	1:1000	Goat Anti-Mouse IgG H&L (Alexa Fluor® 594)	Abcam	ab150116	1:1000	cyan
LRP1	Rabbit	Servicebio	GB155473	1:1000	Goat anti-rabbit IgG H&L (Alexa Fluor® 488)	Abcam	ab150077	1:1000	green
PDGFRα	Mouse	Abcam	ab203491	1:500	Goat Anti-Mouse IgG H&L (Alexa Fluor® 594)	Abcam	ab150116	1:1000	red
C1QB	Rabbit	Immunoway	YT0563	1:500	Goat anti-rabbit IgG H&L (Alexa Fluor® 488)	Abcam	ab150077	1:1000	yellow

## Sheet: Cell immunofluorescence
Target	Host species	Supplier	Catalog number	Dilution	Secondary antibody	Secondary supplier	Secondary catalog number	Secondary dilution	Display color
α-SMA	Rabbit	Abcam	ab124964	1:250	Goat anti-rabbit IgG H&L (Alexa Fluor® 488)	Abcam	ab150077	1:1000	green
