# Supplementary material for: Integrated Transcriptomic Analysis Suggests a C1Q-Related Macrophage–Fibroblast Signaling Axis in Keloids
Source: Int J Mol Sci. 2026 Jun 5;27(11):5140. doi: 10.3390/ijms27115140 (PMC13257865; doi:10.3390/ijms27115140)
Supplement: Supplementary file 1 [file ijms-27-05140-s001.zip › Supplementary Table S2.csv]

Supplementary Table S2. Differentially expressed genes between keloid tissue and normal skin.
Differential expression analysis of bulk RNA-seq data from keloid tissue and normal skin was performed using the limma package. Differentially expressed genes were defined as those with |log2FC| > 1 and an adjusted P value < 0.05. The table includes gene symbols, log2FC values, raw P values, adjusted P values, and related statistical information.
Abbreviations: FC, fold change.
	logFC	AveExpr	t	P.Value	adj.P.Val	B
GALNT5	4.989835068	2.392688133	18.55470636	3.76E-09	6.30E-05	11.00238911
OPCML	5.794473643	1.00671554	17.71128151	5.94E-09	6.30E-05	10.65160553
SLC24A2	8.382093377	-2.135106127	17.65468313	6.13E-09	6.30E-05	10.62715978
ASPN	6.340747484	6.239189069	16.32801211	1.32E-08	8.58E-05	10.01879572
RNASE10	2.657983271	-4.953071003	15.76954995	1.85E-08	8.58E-05	9.740936174
SIGLEC18P	2.869982498	-4.868271313	15.76090886	1.86E-08	8.58E-05	9.736528304
SULF1	5.058533255	4.607769325	15.68924772	1.95E-08	8.58E-05	9.699843002
GOLM1	2.94692794	6.166125909	15.29123019	2.50E-08	8.84E-05	9.491769367
FAP	4.553081391	4.33473159	15.24284152	2.58E-08	8.84E-05	9.465964227
TMEM92	4.419289868	-0.086378372	14.81425816	3.41E-08	9.96E-05	9.232427904
MROH9	3.286987058	-4.701469489	14.75080405	3.55E-08	9.96E-05	9.197075424
TGFB3	4.00728449	5.749442101	14.29086782	4.83E-08	0.000115497	8.934620549
PLA2G1B	3.716038816	-4.529848785	14.17360269	5.23E-08	0.000115497	8.865915366
POSTN	4.963294613	9.20892887	14.16276849	5.27E-08	0.000115497	8.859530097
ZNF556	3.929008017	-4.444661105	14.02239748	5.81E-08	0.000115497	8.776220373
MIR503HG	5.529933005	1.137553497	13.89844445	6.33E-08	0.000115497	8.701748954
RP11-556E13.1	3.093253697	-4.778962833	13.8643142	6.48E-08	0.000115497	8.681092459
UNC5C	2.511130922	1.516899819	13.80649745	6.75E-08	0.000115497	8.645950302
FN1	4.333232788	9.833611819	13.6089886	7.75E-08	0.000125746	8.524461219
PLAUR	3.11292368	4.104333102	13.11436764	1.11E-07	0.000170621	8.210145369
BRSK1	2.260040992	1.113568144	12.95600061	1.24E-07	0.00018261	8.106359526
OLFML2B	3.54604062	6.455997544	12.76989659	1.43E-07	0.000200259	7.982376535
P4HA3	6.377337427	2.454717948	12.63828082	1.58E-07	0.000207032	7.893350247
AC093850.2	7.790194169	-2.371865811	12.61054262	1.61E-07	0.000207032	7.874443787
COL14A1	3.803836254	7.513622418	12.40636159	1.88E-07	0.000232329	7.733706535
PLEKHD1	-4.320084713	-1.256069717	-12.28254912	2.07E-07	0.000245846	7.647001784
DNAH12	7.109186156	-1.26106768	12.08535812	2.42E-07	0.0002724	7.506737871
NREP	3.359418277	5.610797944	11.99315328	2.60E-07	0.0002724	7.440219632
LINC01048	6.460011351	-2.964367285	11.9891923	2.61E-07	0.0002724	7.437348638
COL5A2	4.890912712	8.147165379	11.94284783	2.71E-07	0.0002724	7.403674348
MDK	4.257400624	5.779692284	11.89977596	2.80E-07	0.0002724	7.372240398
PPAPDC1A	4.909953168	1.895496833	11.88897838	2.83E-07	0.0002724	7.364339435
SORCS2	2.598409285	4.093623446	11.80166861	3.03E-07	0.000283309	7.300142737
GABRA5	6.594920038	-2.727147864	11.74678172	3.17E-07	0.000283823	7.259502295
SFRP4	5.143792256	5.482346973	11.72651277	3.22E-07	0.000283823	7.244438638
TNMD	-4.349439908	0.70851904	-11.64557924	3.44E-07	0.000289607	7.183988175
LOXL2	3.121165649	5.619163045	11.59884512	3.58E-07	0.000289607	7.148860688
ADAM12	7.947507504	4.035482717	11.58741071	3.61E-07	0.000289607	7.140241271
CH25H	3.106116136	2.078809078	11.53624364	3.76E-07	0.000289607	7.101550885
THBS4	4.93762847	5.084530274	11.46175641	4.00E-07	0.000289607	7.044874186
BMP1	2.858474764	6.466173104	11.45570018	4.02E-07	0.000289607	7.040247573
LRRN3	5.233399524	2.339403764	11.44287861	4.07E-07	0.000289607	7.030443413
YBX2	-2.683710477	1.899007202	-11.42787235	4.12E-07	0.000289607	7.018952811
LAMP5	5.198869327	3.042218692	11.42231963	4.13E-07	0.000289607	7.014696618
SYNDIG1	3.911093778	1.188000147	11.36113804	4.35E-07	0.000292749	6.967644303
OGN	4.418746968	5.402420922	11.35577249	4.37E-07	0.000292749	6.963504164
C6orf15	-3.22520696	2.118703672	-11.2589136	4.74E-07	0.000307752	6.888383428
RP11-219G17.4	4.373240463	-4.00280771	11.17024535	5.11E-07	0.000307752	6.818973609
ADAMTS14	4.864252822	3.589070147	11.15199343	5.18E-07	0.000307752	6.804609171
SPARC	3.395630327	12.30293953	11.15087419	5.19E-07	0.000307752	6.803727463
COL16A1	2.568015674	8.382455645	11.14814563	5.20E-07	0.000307752	6.801577551
NPTX2	3.554140775	3.689262754	11.09888341	5.42E-07	0.000307752	6.762660923
HEY2	2.777898067	2.685878837	11.08144236	5.50E-07	0.000307752	6.748836411
SGCA	-3.426057188	3.407126291	-11.04141575	5.69E-07	0.000307752	6.717017708
RP11-703I16.3	4.236760737	-1.45639473	11.04112449	5.70E-07	0.000307752	6.716785702
MMP14	2.294512584	9.203947815	11.03997976	5.70E-07	0.000307752	6.715873796
GUCY1A3	2.842606924	3.820396639	11.02588744	5.77E-07	0.000307752	6.704639064
RNF144A-AS1	4.141348396	-0.254234968	11.00715581	5.86E-07	0.000307752	6.689681046
C1QTNF6	3.963164484	5.743532797	11.00153236	5.89E-07	0.000307752	6.685184953
CTHRC1	3.369210166	6.736061939	10.96428928	6.08E-07	0.000312432	6.655343695
OTOP3	-4.838491406	0.316072829	-10.90377018	6.41E-07	0.000319461	6.606612301
NKX6-1	4.318472447	-4.024714916	10.89248008	6.47E-07	0.000319461	6.597488189
IGF2	3.455653627	5.844095508	10.8719308	6.59E-07	0.000319461	6.580854482
NRG1	2.821050769	1.80995881	10.86351724	6.63E-07	0.000319461	6.574034092
COL3A1	4.515490636	12.93251203	10.81666356	6.91E-07	0.000327576	6.53594597
CDKN2A	3.617837132	1.076851615	10.76787929	7.21E-07	0.000336592	6.496095593
STMN4	-2.850467587	-4.212641997	-10.7346742	7.42E-07	0.000339006	6.468858201
COL1A2	4.04664731	13.13642717	10.7242462	7.49E-07	0.000339006	6.460285361
BGN	2.576244914	8.959336051	10.70878973	7.59E-07	0.000339006	6.447561873
TOX3	-2.622795478	-1.481962007	-10.62424567	8.18E-07	0.000359919	6.377611256
SBK1	-2.329837518	1.80593072	-10.58774676	8.44E-07	0.000366466	6.347225655
AC011893.3	3.738538894	-4.520848754	10.4333651	9.69E-07	0.000414558	6.217440032
RP11-597M17.1	-3.57435111	-3.778311883	-10.39059117	1.01E-06	0.000424028	6.181115994
GLIS3	3.79316759	1.399035381	10.36424615	1.03E-06	0.000424028	6.158663982
ADAMTS12	3.793001404	3.542765575	10.36270952	1.03E-06	0.000424028	6.157352549
PITX2	3.163241815	0.776207141	10.29991733	1.09E-06	0.000442841	6.103584693
ITGA10	3.949333156	2.851416392	10.28161537	1.11E-06	0.000444392	6.087847493
RNF144A	2.337100184	4.781221143	10.25316637	1.14E-06	0.000450163	6.063326188
LINC00856	4.444221497	-3.71025488	10.1832102	1.21E-06	0.000469462	6.002721115
ZNF469	4.242608291	4.168530112	10.17928296	1.22E-06	0.000469462	5.999305835
EPB41L4B	-2.132391542	4.60926601	-10.13243164	1.27E-06	0.000483983	5.958454853
COL6A3	3.523855381	9.643655943	10.10810102	1.30E-06	0.00048846	5.937162011
RHPN2	-4.599764035	2.664388114	-10.09585333	1.32E-06	0.00048846	5.926423169
C14orf37	2.475789837	2.683356462	10.07762158	1.34E-06	0.000490814	5.910412188
RP11-417E7.1	2.988247083	0.467634254	10.0429052	1.38E-06	0.000496106	5.87984069
WIPF3	-2.42684229	1.0580632	-10.04049838	1.38E-06	0.000496106	5.877717139
RAB31	2.330204784	6.372629176	10.00916145	1.43E-06	0.000499166	5.850019907
GPX8	2.693515123	5.256493165	10.00900836	1.43E-06	0.000499166	5.849884372
CPXM1	5.045942246	6.010591711	9.960434364	1.49E-06	0.000510948	5.806772723
PCOLCE2	-4.171593377	3.788891747	-9.952635485	1.50E-06	0.000510948	5.79983054
GLT8D2	2.566342445	4.708425155	9.947808844	1.51E-06	0.000510948	5.795531274
MEG9	3.116060485	1.958511219	9.891703111	1.59E-06	0.000531105	5.745396923
SFRP2	2.502498996	9.162024671	9.879007488	1.61E-06	0.000531105	5.734011767
LRRC17	3.463797974	3.722210802	9.867596591	1.63E-06	0.000531105	5.723765849
ABTB2	-2.213401504	3.760181013	-9.860391339	1.64E-06	0.000531105	5.71728992
CTD-2587H24.5	4.313471632	-4.026715242	9.842732784	1.66E-06	0.000534359	5.701398168
SCG2	4.967857257	-0.366220632	9.775740503	1.77E-06	0.000563307	5.64084137
DOK5	2.555096826	0.977519307	9.713235941	1.88E-06	0.000584337	5.583957097
CHN1	2.864850538	3.361898206	9.706855885	1.89E-06	0.000584337	5.578129742
HTRA1	3.216923363	8.930442519	9.704923214	1.90E-06	0.000584337	5.576363727
RP11-430H10.2	4.263778331	-4.310752979	9.672247724	1.96E-06	0.000596829	5.54645163
LINC00402	3.449457761	-4.372320791	9.655308645	1.99E-06	0.000597222	5.530904685
RP11-24J23.2	5.333752877	-3.090281911	9.651004885	2.00E-06	0.000597222	5.526950221
RP11-863P13.3	3.945074694	0.715608497	9.635643926	2.03E-06	0.000600225	5.512821383
MFSD4	-3.004174247	3.382141866	-9.59865548	2.10E-06	0.000615945	5.478706089
COL1A1	4.223813092	13.47526873	9.569471648	2.16E-06	0.000619348	5.451695345
GPR12	-4.108917095	2.587260439	-9.559935416	2.18E-06	0.000619348	5.4428512
COL5A1	3.800020832	9.376999793	9.55974931	2.18E-06	0.000619348	5.442678512
RP11-588K22.2	2.431896373	3.440189682	9.554016909	2.19E-06	0.000619348	5.437357757
C10orf85	4.009067176	-1.080303913	9.535169425	2.23E-06	0.000620339	5.419841054
MIR199A2	5.073611532	-3.599831683	9.533489561	2.23E-06	0.000620339	5.418278113
MYOC	-6.886917127	1.18169877	-9.511747168	2.28E-06	0.000624054	5.398024054
LEPRE1	2.439708595	6.156599379	9.504254369	2.30E-06	0.000624054	5.391033395
PSORS1C2	-2.036566743	5.7767478	-9.497699238	2.31E-06	0.000624054	5.384913033
GRIN2D	2.833818882	2.728515998	9.486044292	2.34E-06	0.000624054	5.374020644
SLC14A1	-4.218909192	1.612457389	-9.48173451	2.35E-06	0.000624054	5.369989447
BCAT1	2.802883448	2.988646118	9.462892247	2.39E-06	0.000626784	5.352343601
RP1-212P9.2	3.817767681	-4.489157239	9.454335118	2.41E-06	0.000626784	5.34431822
KRT77	-3.126115413	7.19821973	-9.450915499	2.42E-06	0.000626784	5.34110907
NRG2	-1.861537052	1.904983714	-9.409326667	2.52E-06	0.00063998	5.301986975
RP11-401O9.4	4.657292187	-3.625026604	9.403284095	2.54E-06	0.00063998	5.296288477
RP11-95H3.1	5.205382544	-3.547123278	9.398273067	2.55E-06	0.00063998	5.291560022
LGI2	3.027567313	2.213025859	9.395565567	2.55E-06	0.00063998	5.289004155
LUM	3.246207324	8.7665929	9.351635927	2.67E-06	0.000662684	5.247432279
HMCN1	4.140260202	4.837738218	9.321622737	2.75E-06	0.000677026	5.218918511
JPH3	3.367542672	-0.584239421	9.303011258	2.80E-06	0.000684056	5.201191213
RP5-1112F19.2	4.184613603	-3.814098037	9.260649159	2.92E-06	0.000700341	5.160710868
RP11-57K17.1	2.046787061	-5.197549488	9.256549203	2.93E-06	0.000700341	5.156783363
CHSY3	2.658524312	2.117666918	9.255282255	2.93E-06	0.000700341	5.155569359
ADAMDEC1	4.705480804	-0.726899054	9.227964123	3.01E-06	0.000709477	5.12935303
FAM3D	-4.069361963	-0.064610677	-9.224699518	3.02E-06	0.000709477	5.126214999
ENHO	-3.081867423	1.806188505	-9.218954796	3.04E-06	0.000709477	5.120690365
ZBTB16	-5.175202605	1.236787791	-9.20788068	3.07E-06	0.000711917	5.110030986
RP11-364L4.3	3.113469161	-4.506716231	9.198499966	3.10E-06	0.000713214	5.100991762
COMP	4.184964401	7.3490098	9.177654248	3.17E-06	0.00072275	5.08087257
LRRN1	3.649066967	3.484801813	9.1595774	3.22E-06	0.000726161	5.063389569
C1orf95	-2.24731089	3.841622625	-9.155415624	3.24E-06	0.000726161	5.059359744
RPLP0P2	4.992710526	0.608992378	9.147641551	3.26E-06	0.000726161	5.051827365
RP11-453M23.1	-3.287242869	-3.950576828	-9.133109716	3.31E-06	0.000726161	5.03773058
KIRREL3	2.802000888	0.396142975	9.129614809	3.32E-06	0.000726161	5.034337044
RP5-1172A22.1	3.737777624	-1.43271982	9.129309731	3.32E-06	0.000726161	5.034040754
C2orf40	-3.271866743	1.608075436	-9.109566782	3.39E-06	0.000734422	5.014846074
OTX1	-2.06960732	3.339199937	-9.092222429	3.45E-06	0.000734422	4.997950001
SLC9A4	-3.668474867	-1.239523027	-9.076908872	3.50E-06	0.000734422	4.983006222
KIAA1244	-2.192715714	2.844251499	-9.074867005	3.51E-06	0.000734422	4.981011815
SLC16A3	2.866118765	3.114297816	9.074477215	3.51E-06	0.000734422	4.980631035
TENM3	4.570633053	2.65160574	9.069436	3.53E-06	0.000734422	4.975704927
NID2	3.296841032	4.348613895	9.06369569	3.55E-06	0.000734422	4.970092457
CSRP2	2.584522622	4.482863536	9.062936836	3.55E-06	0.000734422	4.969350245
CLEC17A	4.054867382	-4.394317359	9.050440831	3.60E-06	0.000736002	4.957119639
FAT3	3.19458939	-0.032845345	9.034973385	3.65E-06	0.000736002	4.941958072
B4GALNT1	2.274181263	1.944880297	9.020485864	3.71E-06	0.000736002	4.927734306
ADAMTS4	3.912560996	2.492801281	9.01901979	3.71E-06	0.000736002	4.926293696
SYT8	-3.369453834	5.669329381	-9.018494567	3.71E-06	0.000736002	4.92577754
KIAA1755	1.74088044	2.576554176	9.015371371	3.73E-06	0.000736002	4.922707663
CLDN8	-2.786527878	2.663972672	-9.015210242	3.73E-06	0.000736002	4.922549257
KCNK5	-3.269180381	4.691719899	-8.980886248	3.86E-06	0.000752414	4.888743014
RCN1	1.968534463	6.141256054	8.980781878	3.86E-06	0.000752414	4.888640028
CAB39L	-1.887427611	4.321740894	-8.963309642	3.93E-06	0.000756603	4.871383408
CRISPLD2	2.181939605	6.665521915	8.962883953	3.93E-06	0.000756603	4.870962569
RP11-13P5.2	4.400368139	-2.363100105	8.941936386	4.01E-06	0.000768057	4.850229962
MAPK12	2.04244842	3.226806584	8.93377282	4.05E-06	0.000769673	4.842137563
CDH2	3.916526148	-0.243210357	8.92465517	4.08E-06	0.000772076	4.833091025
WISP1	3.695675043	2.734450334	8.902924936	4.18E-06	0.000784536	4.811494595
HOXB8	2.399255172	0.661942481	8.887757584	4.24E-06	0.000791938	4.796390788
RP11-145A3.1	4.962281591	-2.323561576	8.856770458	4.38E-06	0.000812494	4.765456974
ADCY8	-5.904783126	0.58082946	-8.838796341	4.46E-06	0.000822635	4.747466567
KDELC1	2.289468653	2.502541867	8.820667285	4.54E-06	0.000833089	4.729285861
MXRA5	2.572566661	7.85364009	8.78466566	4.71E-06	0.000855058	4.693076469
MMP16	3.790086189	2.727853336	8.78385011	4.72E-06	0.000855058	4.692254587
MGC4294	6.119233356	-1.072962215	8.77428938	4.76E-06	0.000858474	4.682614254
PDIA5	1.669807565	4.785963052	8.760597542	4.83E-06	0.000865624	4.668791135
OR1J1	2.046787061	-5.197549488	8.722282543	5.03E-06	0.000895068	4.630000298
MFAP2	3.01658031	5.524408354	8.717079976	5.05E-06	0.000895068	4.624720764
MAPK4	-4.417297193	0.315690767	-8.710956304	5.09E-06	0.000895621	4.618502707
ADAMTS2	3.677495923	6.81409718	8.704425868	5.12E-06	0.000896584	4.611867092
PLAU	2.315977219	5.096823172	8.690624482	5.19E-06	0.000904384	4.597828045
4-Mar	-2.468783395	-2.182609109	-8.676791054	5.27E-06	0.000911515	4.583735425
RGPD3	4.008264101	-3.620477421	8.67226282	5.29E-06	0.000911515	4.579117778
CLDN3	-4.823300613	-0.373658153	-8.659538315	5.37E-06	0.000918539	4.566129936
HTR2A	2.950887564	-0.773324275	8.650085387	5.42E-06	0.000922508	4.556469826
PLD5	-2.615283462	-2.216065775	-8.632895131	5.52E-06	0.000929419	4.538877527
FCGR1A	3.512529804	-1.282425931	8.62781425	5.55E-06	0.000929419	4.533671561
TIMP3	-1.624239843	8.67423589	-8.627183292	5.55E-06	0.000929419	4.53302487
GXYLT2	3.314600022	3.49153705	8.60946118	5.65E-06	0.000941684	4.514842846
NPY5R	-3.018415534	-0.453525076	-8.572444416	5.88E-06	0.000973678	4.476752947
GRB14	-3.398129049	-0.007228083	-8.54168642	6.07E-06	0.001000304	4.444987084
CES1	-2.939534746	3.56046763	-8.534215879	6.12E-06	0.001000914	4.437255782
JMJD1C-AS1	2.769520944	-2.996933764	8.523953463	6.18E-06	0.001000914	4.426624956
NRP2	2.957645353	4.638951798	8.522245272	6.20E-06	0.001000914	4.424854297
SPON1	2.819972729	6.128597176	8.517591392	6.23E-06	0.001000914	4.420028561
RP1-39J2.1	3.113469161	-4.506716231	8.516076921	6.24E-06	0.001000914	4.41845764
PAPSS2	2.643430931	3.945073949	8.497278016	6.36E-06	0.001015698	4.398936568
CREB3L1	2.549468196	5.742137155	8.479849633	6.48E-06	0.001029268	4.38080312
IKBIP	2.047188881	2.993919388	8.46931592	6.55E-06	0.00103548	4.369826649
FAM189A1	2.559399409	1.309200644	8.454700601	6.65E-06	0.001046291	4.354576239
RP11-429A20.3	3.748271448	-3.988634899	8.445414199	6.72E-06	0.001051295	4.344873743
MARCKS	1.664140468	7.106051439	8.433111448	6.81E-06	0.001057716	4.332004686
TG	-3.424347455	1.990494659	-8.43018248	6.83E-06	0.001057716	4.328938363
INSC	3.444719014	0.254960076	8.402914131	7.03E-06	0.00108344	4.300344433
CA4	-2.394999764	0.001093532	-8.374696697	7.25E-06	0.001111025	4.270666025
PSD	2.268819212	2.472919652	8.35757358	7.38E-06	0.001125966	4.252611949
ACADL	-2.599427387	0.651740621	-8.33856874	7.53E-06	0.001135104	4.232534466
ACAN	5.039010022	2.248914249	8.338437673	7.53E-06	0.001135104	4.232395859
IFFO2	-1.894614375	8.545214195	-8.336279019	7.55E-06	0.001135104	4.230112712
ZFHX4	2.920208352	2.356807891	8.317518388	7.70E-06	0.001152582	4.210247546
GPX7	2.466152457	4.037077634	8.310848915	7.76E-06	0.001155268	4.203175635
TNNI2	-3.142381127	3.502721832	-8.300360808	7.85E-06	0.001162761	4.192044287
WDR72	-3.874889724	1.300694033	-8.287079772	7.96E-06	0.001170505	4.177930479
EVI2A	1.974282007	1.501583708	8.285315562	7.98E-06	0.001170505	4.17605411
FCGR3A	2.766495676	1.378377908	8.268857208	8.12E-06	0.001185827	4.158532057
LRRC15	4.314390548	6.84894255	8.258608595	8.21E-06	0.001193371	4.147605203
NDRG2	-1.62502744	7.981288919	-8.252265201	8.27E-06	0.001195941	4.140835899
SIX4	3.715733623	0.585207968	8.242654368	8.35E-06	0.001196835	4.130570856
CASC15	3.333288487	1.832693911	8.241742646	8.36E-06	0.001196835	4.129596515
ID4	-1.651358786	5.986113846	-8.238647902	8.39E-06	0.001196835	4.126288494
TPBG	1.592405755	4.871506667	8.228443082	8.48E-06	0.001204561	4.115372495
THBS2	2.712326995	8.55626714	8.202237563	8.73E-06	0.001233617	4.087285016
CADM4	-1.701122082	5.15774056	-8.196383949	8.78E-06	0.001235819	4.08100005
PXDN	3.294189598	5.742109273	8.186595233	8.88E-06	0.001238499	4.070481037
SGCG	-1.785808316	2.118785196	-8.186032313	8.88E-06	0.001238499	4.069875778
KIAA1024	3.053159294	0.342919445	8.179447495	8.95E-06	0.001239285	4.062792938
RP5-1185I7.1	-3.082270194	-3.677319807	-8.177172185	8.97E-06	0.001239285	4.060344358
TFCP2L1	-2.489401003	5.696109617	-8.151507988	9.22E-06	0.001268757	4.032683644
FKBP14	2.177904096	4.536207392	8.140567811	9.33E-06	0.001278299	4.020868814
RP11-893F2.5	4.071778749	-3.472243963	8.127895368	9.46E-06	0.001290397	4.007165574
SAPCD2	-1.940179313	2.266039195	-8.107699143	9.67E-06	0.001305136	3.985287322
PPARGC1A	-3.315114276	2.583519281	-8.100238338	9.75E-06	0.001305136	3.977192933
IGDCC3	4.378114783	-1.681871672	8.099600477	9.76E-06	0.001305136	3.976500598
PKP2	-2.780556577	1.458885594	-8.096707644	9.79E-06	0.001305136	3.973360105
PTPRD	2.251665922	1.925366801	8.09592102	9.80E-06	0.001305136	3.972505967
SLCO4A1	-1.940137199	3.917447264	-8.093613328	9.83E-06	0.001305136	3.969999783
RP11-64P14.7	2.51540434	-5.010102576	8.084516439	9.92E-06	0.001312578	3.960114285
KLF15	-2.911616431	1.240228678	-8.073254728	1.00E-05	0.001323243	3.947862673
F2RL2	3.253135966	3.405057521	8.06638711	1.01E-05	0.001327602	3.940383986
LEPREL4	1.74438143	5.347898598	8.036311779	1.05E-05	0.001366513	3.907566372
MMP19	2.674123583	4.455444561	8.030720057	1.05E-05	0.00136917	3.901452883
AMPH	2.92376162	2.457295793	8.022824247	1.06E-05	0.001375357	3.892813939
SFRP5	-5.678540521	0.120684206	-8.010596025	1.08E-05	0.001379057	3.879420087
FKBP10	2.424276018	7.661818965	8.009962439	1.08E-05	0.001379057	3.878725616
RAB17	-2.073571068	1.275967353	-8.008634234	1.08E-05	0.001379057	3.877269623
GUCA1A	4.824526144	-3.090240534	8.005318737	1.08E-05	0.001379057	3.873634212
BAI2	1.948459052	2.827106134	7.98208701	1.11E-05	0.00140682	3.8481238
AC008440.10	-4.908805149	-1.208435561	-7.97989708	1.11E-05	0.00140682	3.845715721
PTN	3.324333295	4.594168292	7.968533838	1.13E-05	0.001418857	3.833211263
CA6	-5.890467266	3.601085471	-7.960865118	1.14E-05	0.001425177	3.824763569
HAPLN3	1.780364209	3.911218224	7.938820597	1.17E-05	0.001449772	3.800440246
TRO	2.615123871	3.972951756	7.9358814	1.17E-05	0.001449772	3.797192775
COL6A1	2.54831733	10.67800016	7.931274647	1.18E-05	0.001449772	3.792100742
GDF11	2.095839052	2.802221999	7.930992079	1.18E-05	0.001449772	3.791788325
RP11-308N19.1	3.908118946	-3.537707884	7.922704694	1.19E-05	0.00145612	3.782621181
KDELR3	2.29301017	5.146920623	7.919925361	1.19E-05	0.00145612	3.779544939
SCGB2A1	-6.635604347	-0.620209386	-7.91098186	1.20E-05	0.001464912	3.769639662
RN7SL477P	2.727403567	-4.925302885	7.905963475	1.21E-05	0.001467344	3.76407735
UPK1B	-3.043123325	-0.284113234	-7.896859948	1.22E-05	0.001476533	3.753979302
TPBGL	4.255528648	0.160158292	7.873202817	1.25E-05	0.001510223	3.727690541
PCDH17	2.453213067	1.027157741	7.86806385	1.26E-05	0.001513035	3.721970887
TMPRSS2	-4.401689337	2.016531192	-7.858328675	1.28E-05	0.001516988	3.711126824
MAMDC2	-2.022655045	3.494115393	-7.853858984	1.28E-05	0.001516988	3.706144129
CKMT2	-2.243260722	1.022051731	-7.851254901	1.29E-05	0.001516988	3.703240038
RP11-247A12.2	2.718599448	0.759336201	7.849313235	1.29E-05	0.001516988	3.70107414
ITM2A	-1.607810359	5.586112024	-7.848563363	1.29E-05	0.001516988	3.700237545
EDIL3	2.805210003	4.702028951	7.841784824	1.30E-05	0.001522772	3.692671946
PRDM6	2.459611671	1.433209916	7.836417935	1.31E-05	0.001526182	3.686677909
FAM189A2	-2.150407161	3.867535385	-7.821870505	1.33E-05	0.001545511	3.670412769
RP13-228J13.8	1.862545662	-5.271246047	7.809120141	1.35E-05	0.001553653	3.656135505
CTD-2132N18.2	-3.051181826	-1.558286132	-7.808338435	1.35E-05	0.001553653	3.655259538
C9orf152	-3.807296951	1.275544815	-7.807214419	1.35E-05	0.001553653	3.653999849
RP1-37C10.3	3.483413389	-4.23591094	7.763979991	1.42E-05	0.001625355	3.605428659
COL11A1	6.234518424	3.706247565	7.753791471	1.44E-05	0.001633283	3.593948855
RP11-545A16.4	-3.366900679	-3.902782142	-7.749882033	1.44E-05	0.001633283	3.589540525
PNLIPRP3	-4.21532426	2.782135953	-7.749394343	1.44E-05	0.001633283	3.588990466
HSPB8	-1.769615045	5.837421824	-7.746656864	1.45E-05	0.001633283	3.585902357
CHRD	1.84101776	5.142028214	7.740941254	1.46E-05	0.001637905	3.579451669
RAB42	2.397580231	1.836038091	7.733980293	1.47E-05	0.001642629	3.571589989
VSIG10L	-1.714481878	5.30068254	-7.731996364	1.47E-05	0.001642629	3.569348245
C1orf210	-1.811708758	3.321730466	-7.722215956	1.49E-05	0.001654985	3.55828971
TSPAN8	-5.183635632	2.840536284	-7.69463002	1.54E-05	0.001701621	3.527034613
KB-1125A3.11	2.443027686	-5.039053238	7.690406362	1.54E-05	0.001703704	3.522240796
TLL2	3.756926455	0.506190655	7.673627902	1.57E-05	0.001730429	3.503175362
GLB1L2	-1.509330868	4.517084003	-7.670293152	1.58E-05	0.00173085	3.499381877
P4HA1	1.644086777	5.263439705	7.665856386	1.59E-05	0.001733476	3.494332622
RP11-162J8.3	2.627269084	-4.965356678	7.657760446	1.60E-05	0.001735657	3.485112692
FAM83E	-2.322059065	1.065612741	-7.65723851	1.60E-05	0.001735657	3.484518012
COBL	-1.788625335	5.39498676	-7.655500018	1.61E-05	0.001735657	3.482536973
RP11-977G19.14	2.443027686	-5.039053238	7.623946894	1.66E-05	0.00179139	3.446515731
AC007750.5	5.721372857	-2.582654383	7.621808116	1.67E-05	0.00179139	3.444069558
FBN2	5.479583024	0.663599839	7.611392475	1.69E-05	0.001806645	3.432148692
TMOD1	-2.176781478	1.154880629	-7.607393298	1.70E-05	0.001808684	3.427567935
CSMD2	4.461154366	1.439146986	7.600698717	1.71E-05	0.001816371	3.41989528
ATP6V1B1	-3.68288516	4.031378565	-7.591855419	1.73E-05	0.001828636	3.409751307
KCND1	1.450265401	1.882511296	7.58473418	1.74E-05	0.001837375	3.401575486
SETD9	-2.491181791	1.113149533	-7.579205503	1.75E-05	0.001842802	3.395223647
BASP1	2.211651565	5.698271833	7.569522767	1.77E-05	0.001853752	3.384089924
EDAR	-3.531463634	1.27125627	-7.568165232	1.77E-05	0.001853752	3.382528009
CLEC11A	2.738935912	5.020823227	7.546756248	1.82E-05	0.001883027	3.357864928
PRR5L	2.823513401	2.606188063	7.545438177	1.82E-05	0.001883027	3.356344613
BTC	-2.80553541	4.588797731	-7.542432747	1.83E-05	0.001883027	3.352877203
TRIB3	-2.09615185	3.84897142	-7.540749928	1.83E-05	0.001883027	3.350935208
TMEM125	-2.046295241	3.410155784	-7.540046405	1.83E-05	0.001883027	3.350123227
TMEM244	3.702481697	-3.742790383	7.528418954	1.86E-05	0.001899133	3.336694107
RP11-524C21.2	3.37850472	-4.400702007	7.526945138	1.86E-05	0.001899133	3.334990694
RUNX2	2.778652967	2.97382874	7.518226452	1.88E-05	0.001912081	3.324908117
PRDX4	1.529831384	6.009348756	7.513912235	1.89E-05	0.001915346	3.319915427
RP11-1002K11.1	2.621094539	2.143326806	7.50488117	1.91E-05	0.001926724	3.309456406
PID1	-1.557790563	4.387313198	-7.503077724	1.91E-05	0.001926724	3.307366558
LEP	-7.310135891	1.968121812	-7.500343053	1.92E-05	0.001926724	3.304196807
HOXD-AS1	1.907718546	2.400773648	7.484390582	1.96E-05	0.001956395	3.285687268
LMX1B	-2.681236136	2.580218673	-7.476736169	1.97E-05	0.001961507	3.276794339
NKAIN4	3.325559411	-0.310957531	7.473717272	1.98E-05	0.001961507	3.273284908
SGCD	2.282841908	4.050633751	7.471241266	1.99E-05	0.001961507	3.270405708
ATP1B1	-2.275705274	5.455937988	-7.468829002	1.99E-05	0.001961507	3.267599874
SLAIN1	-2.434283218	0.340110069	-7.4661688	2.00E-05	0.001961507	3.264504784
CACNA1H	-2.798260156	4.955570295	-7.465570508	2.00E-05	0.001961507	3.263808558
SULF2	2.718243085	6.747219753	7.456451449	2.02E-05	0.00197617	3.253191125
MUC5B	-2.604279076	0.301462947	-7.435287874	2.07E-05	0.002016573	3.228508914
CCDC129	-4.681035779	-0.111756481	-7.431942938	2.08E-05	0.002016573	3.224602575
KLF4	-2.238442936	8.108617427	-7.430993277	2.08E-05	0.002016573	3.223493264
PRKAA2	-1.833990067	-0.231540813	-7.420099167	2.11E-05	0.002036024	3.21075939
ANXA3	-2.427610456	2.632379778	-7.410587816	2.13E-05	0.002048574	3.199629267
FKBP11	1.821264346	3.712084102	7.408720916	2.14E-05	0.002048574	3.197443261
C16orf47	3.051816008	-4.267217075	7.405724062	2.14E-05	0.002048574	3.193933217
C1QTNF3	3.051022039	4.661348565	7.402438845	2.15E-05	0.002048574	3.190084097
RP1-167F1.2	-1.901068801	-0.953608907	-7.401570824	2.15E-05	0.002048574	3.189066848
LPPR1	-3.27630824	-2.768415729	-7.390312074	2.18E-05	0.002067712	3.175863689
COL10A1	5.860925894	1.369880021	7.388395618	2.19E-05	0.002067712	3.173614622
OR2H2	2.289500474	-5.100464122	7.380590242	2.21E-05	0.002077046	3.164449669
KIAA1462	1.778892872	5.112842621	7.379349993	2.21E-05	0.002077046	3.16299266
PPP1R1A	-4.999235937	1.706112274	-7.372804101	2.23E-05	0.002086721	3.155299429
CTD-2015G9.2	-3.999860857	-2.942524011	-7.353041298	2.28E-05	0.002129335	3.132038922
CDH11	3.083100126	6.047703748	7.340224314	2.31E-05	0.002147128	3.11692638
PPIC	1.616746572	5.978723344	7.339465396	2.32E-05	0.002147128	3.116030867
RP1-74M1.3	3.322724387	-0.392527737	7.336176887	2.33E-05	0.002147128	3.112149603
COPZ2	1.893534613	6.392259991	7.335758312	2.33E-05	0.002147128	3.111655478
COL8A1	3.807947905	4.985965076	7.333045248	2.33E-05	0.002147581	3.108452174
AC020594.5	3.83245471	-3.690801178	7.330389527	2.34E-05	0.00214791	3.105315646
TMEM213	-5.963496903	1.489554936	-7.32621884	2.35E-05	0.002152106	3.100388015
OXGR1	-3.981607856	0.426279662	-7.317674992	2.38E-05	0.002165542	3.090286442
AGTR1	-1.683224614	3.977990675	-7.315941035	2.38E-05	0.002165542	3.088235185
SLC25A23	-1.61878037	5.909290327	-7.308321146	2.40E-05	0.002178713	3.079216258
RRBP1	1.668188384	7.759080499	7.302740292	2.42E-05	0.002181138	3.072605924
AC108142.1	5.247784195	-2.098710179	7.30242239	2.42E-05	0.002181138	3.072229256
RGS6	-2.215701098	0.072794783	-7.298291199	2.43E-05	0.002181138	3.067333202
EPCAM	-2.717996192	2.641927729	-7.29749707	2.43E-05	0.002181138	3.066391789
OLIG1	-4.82691576	-2.630532468	-7.291606401	2.45E-05	0.002187918	3.059406024
MN1	2.155494401	4.191055893	7.289982351	2.46E-05	0.002187918	3.057479257
ADAMTS6	4.809948091	0.978372056	7.280071372	2.49E-05	0.002207395	3.045713421
EFNA3	-1.8047164	6.872091363	-7.266504162	2.53E-05	0.002236778	3.029586182
DGAT2	-1.829696987	7.523781105	-7.252903832	2.57E-05	0.002262016	3.013395298
SERPINH1	2.312084555	8.312321595	7.252240855	2.57E-05	0.002262016	3.012605418
ZNF208	2.31908354	-1.417447262	7.244237265	2.59E-05	0.00227715	3.003065251
PYCR1	2.360491759	4.584650876	7.233960663	2.63E-05	0.002298638	2.990803311
MIR214	3.76183353	1.900944827	7.231210499	2.63E-05	0.002299649	2.98751948
C12orf23	2.009698706	4.557684779	7.227556014	2.65E-05	0.002300778	2.983154301
GPRIN2	-2.202289875	5.932010789	-7.226058817	2.65E-05	0.002300778	2.981365433
IRS2	-1.679998507	3.955921781	-7.223015914	2.66E-05	0.002302655	2.977728826
CALU	1.846397073	7.069326439	7.217989227	2.68E-05	0.002310015	2.971718697
ARSI	1.934606051	2.960009579	7.212118987	2.69E-05	0.002319759	2.964695752
CACNA1G	1.847298846	3.225236137	7.20840445	2.71E-05	0.002323581	2.960249461
RP11-999E24.3	2.622572255	1.590358116	7.205185336	2.72E-05	0.002326053	2.956394711
PPP1R1B	-4.937392681	4.605387156	-7.187551619	2.78E-05	0.002368689	2.935254761
NCAM2	2.274360979	0.716921198	7.185363391	2.78E-05	0.002368689	2.932628559
CDH4	-2.965341508	0.875569408	-7.180677205	2.80E-05	0.002375455	2.927002295
PTK7	1.656643256	7.248085177	7.173803274	2.82E-05	0.002388516	2.918744139
PIP5K1B	-2.758935403	0.637662335	-7.171039606	2.83E-05	0.002389875	2.915422173
ACTRT3	1.426156324	0.308465278	7.167636027	2.84E-05	0.002393091	2.911329633
BEND6	2.993170959	1.507200762	7.162525067	2.86E-05	0.002401245	2.905181206
SFTA1P	3.87602182	-2.94132143	7.149130181	2.91E-05	0.002433538	2.889050824
CACNB4	2.106611413	2.399723263	7.141359873	2.93E-05	0.002445977	2.87968272
CTA-221G9.11	-2.297051393	-0.552541889	-7.140377552	2.94E-05	0.002445977	2.878497833
GLDN	-1.766364223	3.269133583	-7.135405472	2.95E-05	0.002450588	2.872498478
CTD-2171N6.1	5.727383433	-0.985590806	7.134329006	2.96E-05	0.002450588	2.871199171
FAM150B	-2.225663906	0.19379952	-7.128052243	2.98E-05	0.002458164	2.863619965
CACNA2D2	-1.567753417	2.781123753	-7.127308631	2.98E-05	0.002458164	2.862721704
CLDN10	-4.703350801	2.087994635	-7.121763696	3.00E-05	0.002459947	2.856021256
ANGPTL5	-3.565743605	2.13931085	-7.120927049	3.01E-05	0.002459947	2.855009902
FCGR1B	3.892454631	-3.808134027	7.120072124	3.01E-05	0.002459947	2.853976358
LGALS9B	3.053720403	-1.15410661	7.113839828	3.03E-05	0.002471934	2.846438997
CFI	2.142997681	3.229070864	7.093847138	3.11E-05	0.002525608	2.822224701
PLEKHA6	-2.440000836	3.29897435	-7.083309223	3.15E-05	0.002551244	2.809440078
INHBA	2.583796178	3.129748646	7.075768958	3.17E-05	0.002567859	2.800283068
RP11-362K2.2	3.273109634	-4.442860042	7.070009049	3.20E-05	0.002579053	2.793283007
JHDM1D-AS1	-1.394852982	3.463298879	-7.065485695	3.21E-05	0.002586447	2.787782615
MAOB	-1.692448719	4.213125247	-7.05875504	3.24E-05	0.002591605	2.779593058
WIF1	-6.688300855	1.860855072	-7.058039055	3.24E-05	0.002591605	2.778721521
CHPF	2.383146363	6.735340004	7.057401979	3.25E-05	0.002591605	2.77794598
SPINK6	-4.472500684	-3.239422139	-7.053559782	3.26E-05	0.002593952	2.773267536
TMEM132C	-1.910110779	2.620383251	-7.052332874	3.27E-05	0.002593952	2.771773176
TMEM38A	-1.580396869	1.712007501	-7.050270389	3.27E-05	0.002593952	2.769260634
PDE7B	1.710519176	1.9637373	7.037652589	3.32E-05	0.002627229	2.753877023
ARMCX2	1.758479882	4.255414032	7.027290451	3.37E-05	0.002653712	2.74122746
MAGED1	1.500493207	7.330100275	7.020190337	3.40E-05	0.002669897	2.732551641
COL6A6	3.757770275	2.067484861	7.012296784	3.43E-05	0.002677382	2.722898303
NAV1	1.626975801	5.783214712	7.012080373	3.43E-05	0.002677382	2.722633527
PLIN4	-5.974883024	5.906575836	-7.010592445	3.44E-05	0.002677382	2.720812894
CHRM3	-3.579195039	0.572482993	-7.009549546	3.44E-05	0.002677382	2.719536622
COL6A5	2.508960607	2.942729951	7.006041846	3.46E-05	0.002679656	2.715242911
BICC1	1.707511409	4.407342914	7.002925583	3.47E-05	0.002679656	2.711426954
ELFN1	2.258361655	1.303305207	7.002657506	3.47E-05	0.002679656	2.711098624
EYA4	5.240389093	-0.316855617	6.997583411	3.49E-05	0.00268954	2.704882247
SRPX2	2.47678642	3.778814679	6.991432973	3.52E-05	0.002703034	2.697342546
FZD2	2.615517116	1.343692743	6.983146163	3.55E-05	0.00271468	2.687175802
ADC	1.650857761	2.957589606	6.981993911	3.56E-05	0.00271468	2.685761414
OSTC	1.244337666	5.920119547	6.9818041	3.56E-05	0.00271468	2.685528404
IDO1	3.114078709	-1.219572751	6.978803486	3.57E-05	0.002717919	2.681844233
HIF3A	-2.615379348	2.77978299	-6.972853114	3.60E-05	0.002731009	2.674534716
RP11-667K14.5	2.452519648	-5.035256453	6.970803775	3.61E-05	0.002731132	2.672016167
SERPINB7	-1.956642309	7.178939975	-6.963581264	3.64E-05	0.00274287	2.663135468
SLC38A3	2.856794812	0.817613304	6.962959267	3.64E-05	0.00274287	2.662370338
LINC00654	2.038628795	0.355580679	6.956816313	3.67E-05	0.00274287	2.654810949
CGREF1	2.655620317	3.329786883	6.954384856	3.68E-05	0.00274287	2.651817431
RP5-943J3.2	-2.765067412	-0.931818558	-6.953871843	3.68E-05	0.00274287	2.651185726
RP11-436I9.6	2.258786287	-5.112749797	6.952231745	3.69E-05	0.00274287	2.649165931
CAT	-1.546548495	6.914057948	-6.952133221	3.69E-05	0.00274287	2.649044586
KCNA1	2.976743923	0.118863364	6.951391343	3.69E-05	0.00274287	2.648130826
F3	-1.710164688	5.501568176	-6.949014246	3.70E-05	0.002744256	2.645202489
TMEM119	1.781994394	6.536944424	6.945791058	3.72E-05	0.002746755	2.641230627
ATP6V0A4	-4.734351086	2.484897765	-6.94435742	3.73E-05	0.002746755	2.639463532
FMNL3	1.94368979	4.746020629	6.941997321	3.74E-05	0.002748139	2.636553877
FAM101A	1.870464898	2.781098414	6.936344354	3.76E-05	0.002756772	2.629581514
CNTN6	2.463882776	-0.260903688	6.93555676	3.77E-05	0.002756772	2.62860975
PRR15L	-4.178261905	2.045038906	-6.925569231	3.81E-05	0.002784159	2.616279422
DPP10-AS1	-3.055490313	-3.693387736	-6.920634788	3.84E-05	0.002794463	2.610182471
CERCAM	2.71740185	7.591920546	6.914856298	3.86E-05	0.002801481	2.603038398
CFTR	-4.321677565	1.341513296	-6.914755275	3.86E-05	0.002801481	2.60291346
AC007362.1	2.950456429	2.599751946	6.904284521	3.91E-05	0.002826866	2.58995647
PDK4	-2.576548936	3.587522859	-6.903410182	3.92E-05	0.002826866	2.588873844
PLOD2	2.318212524	4.058148546	6.900650354	3.93E-05	0.002826866	2.585455881
FUT8	1.705497106	4.266394668	6.899087911	3.94E-05	0.002826866	2.58352038
KRT16P1	3.700540337	-2.807781953	6.89692087	3.95E-05	0.002826866	2.580835371
TMEM26	4.939973512	-1.717578603	6.896030224	3.95E-05	0.002826866	2.579731656
FKBP7	1.84007574	4.25562679	6.891452993	3.98E-05	0.00282789	2.5740577
MEIS3	2.025113831	4.007642428	6.890658551	3.98E-05	0.00282789	2.573072614
SOCS3	2.306473037	4.224369988	6.8899885	3.98E-05	0.00282789	2.572241703
IGDCC4	2.493885306	3.82615257	6.887404235	4.00E-05	0.00282789	2.56903645
CHMP1B	-1.194863471	5.539266285	-6.886375112	4.00E-05	0.00282789	2.567759779
THY1	2.961690527	7.692317564	6.884204996	4.01E-05	0.002828977	2.565067181
ETNK2	-1.741553862	2.744346693	-6.872239413	4.07E-05	0.002857214	2.550209144
CHRNB2	-1.6889174	-0.318584413	-6.871475517	4.08E-05	0.002857214	2.549259925
CHRM1	-3.569103212	1.770169347	-6.869323062	4.09E-05	0.002857214	2.546584844
TMEM215	4.679100758	-3.568052072	6.868654722	4.09E-05	0.002857214	2.545754098
LIPH	-1.877201048	2.971349759	-6.866609432	4.10E-05	0.002857214	2.543211426
STX11	-1.573008362	1.887034822	-6.863180436	4.12E-05	0.002857214	2.538947264
TNFRSF9	5.972398394	-1.718340778	6.863100004	4.12E-05	0.002857214	2.538847222
PRIMA1	-1.571514749	3.00703024	-6.86146216	4.13E-05	0.002857214	2.536809877
ADRA1A	-3.532147369	-1.544590724	-6.855509098	4.16E-05	0.002871864	2.529401644
TJP3	-2.022838451	2.913517298	-6.851287279	4.18E-05	0.002880439	2.52414489
FOLR1	-4.515282751	-0.501401624	-6.84297518	4.22E-05	0.002899873	2.513787998
GALNS	1.67448184	4.970995487	6.839583146	4.24E-05	0.002899873	2.509558785
ADAM23	2.260514513	2.216561653	6.839239527	4.24E-05	0.002899873	2.50913027
GALNT10	1.875279058	5.647940349	6.838657467	4.24E-05	0.002899873	2.508404367
DNER	-5.521072119	2.88354479	-6.832826433	4.27E-05	0.002911514	2.501129744
TOB1	-1.597217484	5.661911514	-6.831852563	4.28E-05	0.002911514	2.499914317
MIR31HG	4.521520204	-3.475603326	6.820123271	4.34E-05	0.002947666	2.485265437
AP5B1	-1.850300041	3.121407511	-6.813773543	4.38E-05	0.00296446	2.477327254
SLC29A3	1.430027304	2.695442898	6.806979565	4.41E-05	0.002980074	2.468827523
RHOBTB1	2.187591049	3.776647564	6.806012865	4.42E-05	0.002980074	2.467617597
KRT8	-4.565555219	4.010611867	-6.798882168	4.46E-05	0.002996797	2.458688795
TRHDE-AS1	-4.769737042	-1.73972977	-6.797998241	4.46E-05	0.002996797	2.457581485
GSN	-1.960954232	10.30235177	-6.795052442	4.48E-05	0.003001258	2.45389045
TNFAIP8L3	-1.313400819	5.01581072	-6.790130186	4.51E-05	0.003013145	2.447720269
PIP	-6.035013406	4.130747928	-6.783951546	4.54E-05	0.003029839	2.439970431
SLC39A7	1.210295453	7.084473812	6.778555346	4.57E-05	0.003043684	2.43319768
KCNC1	3.979257675	-2.382696825	6.776504094	4.58E-05	0.003044898	2.430622104
FRY-AS1	1.983902369	-5.222703364	6.771515337	4.61E-05	0.003057302	2.424355726
CLDN19	-3.926639036	-2.468859772	-6.764690937	4.65E-05	0.003076819	2.415778007
GJC3	-1.852267658	0.534851124	-6.761891922	4.67E-05	0.003080973	2.412258003
WWC1	-1.643694194	5.122477411	-6.755747506	4.70E-05	0.003098063	2.404527054
LINC00861	2.720058749	-1.802930628	6.750462558	4.74E-05	0.003111933	2.3978733
RAI2	-1.516914613	4.832238638	-6.739542981	4.80E-05	0.003147992	2.38411325
DLX4	-2.174691155	1.150697578	-6.736164523	4.82E-05	0.003148296	2.379852605
GPBAR1	-2.006077798	0.443345304	-6.736071607	4.82E-05	0.003148296	2.379735405
PLXNC1	2.136260748	3.972566401	6.734233399	4.83E-05	0.003148874	2.377416511
CLDN1	-1.698445588	8.351038986	-6.726066442	4.88E-05	0.00316319	2.367108235
PCOLCE	2.424499509	8.342019282	6.725879398	4.88E-05	0.00316319	2.366872041
ASIP	-2.133111443	-0.178807985	-6.72556036	4.89E-05	0.00316319	2.366469157
RFX8	3.831492687	0.148072131	6.719988499	4.92E-05	0.003166533	2.35943067
LEPREL2	2.125971235	6.024844235	6.719214735	4.92E-05	0.003166533	2.358452894
CECR6	-1.809539794	-0.04319131	-6.717410283	4.94E-05	0.003166533	2.356172351
HRASLS2	-2.886830949	-4.19082398	-6.716445969	4.94E-05	0.003166533	2.354953424
LHFPL2	1.805989261	4.802551872	6.715626257	4.95E-05	0.003166533	2.353917178
INPP5A	-1.292206776	4.866697338	-6.712773335	4.96E-05	0.003166533	2.3503099
SNORA69	2.258786287	-5.112749797	6.711485975	4.97E-05	0.003166533	2.348681771
MLC1	-1.996023935	0.348907144	-6.71142022	4.97E-05	0.003166533	2.348598605
NPY1R	-1.858795771	3.744362637	-6.708246715	4.99E-05	0.00317261	2.344584044
NLGN2	1.24618119	5.764926215	6.70597849	5.01E-05	0.003175106	2.341713823
PLOD1	1.662584236	7.232939414	6.70403023	5.02E-05	0.003176344	2.339247915
GDF6	4.366139786	-1.034115273	6.702078068	5.03E-05	0.003177612	2.336776535
AK5	2.603533349	2.094978322	6.694861613	5.08E-05	0.003199985	2.327636099
HEY1	1.398916431	2.558066103	6.683663106	5.15E-05	0.003238727	2.313437549
GPR173	1.839925226	3.157449733	6.681502078	5.16E-05	0.003240929	2.310695571
RP11-479G22.8	1.76442291	1.452432882	6.676531508	5.20E-05	0.003254635	2.304386279
RP11-317P15.5	3.871158373	-4.203640546	6.672571464	5.22E-05	0.003264266	2.299357205
EPPK1	-2.410027915	5.768677399	-6.663795631	5.28E-05	0.003293871	2.288204473
SPRY2	-1.34746256	4.179390102	-6.657611976	5.32E-05	0.003312941	2.28033952
SALL4	4.837537279	-0.491821504	6.650205434	5.37E-05	0.003337298	2.270912127
VCAN	2.743455114	7.125079577	6.639938517	5.44E-05	0.003357986	2.257831186
FAM198A	1.787358291	3.22692956	6.639267578	5.45E-05	0.003357986	2.256975837
TRDN	-3.836960498	-3.224505625	-6.639059149	5.45E-05	0.003357986	2.256710107
MOAP1	-1.148216531	4.509657386	-6.638949877	5.45E-05	0.003357986	2.256570791
OVOL1	-1.602202899	4.940126238	-6.635490936	5.47E-05	0.003365963	2.252159988
ELK3	1.227135275	5.303292501	6.63070298	5.51E-05	0.003379651	2.246051665
AC009299.3	-2.565600484	0.239231714	-6.618647254	5.59E-05	0.003415362	2.230657077
PRRX1	1.803353055	7.135258533	6.618248995	5.59E-05	0.003415362	2.23014817
AEBP1	2.035282843	9.363322061	6.617686028	5.60E-05	0.003415362	2.229428757
HOPX	-1.52735906	9.428091577	-6.610515255	5.65E-05	0.00343971	2.220261352
PPAP2B	-1.458383157	7.44773533	-6.604342927	5.69E-05	0.003459884	2.2123646
CPM	-1.82375377	5.717694736	-6.60246054	5.71E-05	0.003461324	2.209955244
RP11-909M7.3	3.0055435	-4.021565661	6.597356029	5.74E-05	0.003476961	2.203419225
USP6NL	-1.382968366	4.203240575	-6.590423265	5.79E-05	0.003500809	2.194536357
RP11-527N22.1	-2.536085161	-4.401271452	-6.585358018	5.83E-05	0.003516503	2.188042029
CLEC1B	4.623851822	-3.128587135	6.579398464	5.88E-05	0.00353631	2.180396441
GRIA3	2.185502261	1.539028823	6.571901259	5.93E-05	0.003544029	2.170771057
SLC12A2	-2.865523745	5.24766304	-6.57175049	5.93E-05	0.003544029	2.170577409
TMEM176B	2.204200215	5.586919849	6.570916233	5.94E-05	0.003544029	2.169505828
MT-ND1	-1.516685846	12.2024247	-6.569436028	5.95E-05	0.003544029	2.167604303
KIAA1522	-1.5687255	7.854069491	-6.568850143	5.95E-05	0.003544029	2.166851568
A2M-AS1	-1.509481529	0.058721308	-6.568521519	5.96E-05	0.003544029	2.166429337
CCR5	1.837980507	1.606965843	6.562402872	6.00E-05	0.003563753	2.15856502
UBA52P6	1.770283078	-3.477533382	6.561132916	6.01E-05	0.003563753	2.156932079
KIAA1161	-1.433778782	3.593046909	-6.558293796	6.04E-05	0.003568202	2.153280641
EPHB2	2.811284864	3.335490301	6.556375768	6.05E-05	0.003568202	2.150813188
CLCNKA	-3.603866414	-1.054164243	-6.555636479	6.06E-05	0.003568202	2.149861989
LMO3	-2.872518177	-0.313102643	-6.546204299	6.13E-05	0.003604463	2.13771937
DAB2	1.626870802	6.2863948	6.54275507	6.16E-05	0.003613458	2.133275822
UNG	-1.213925607	5.44149917	-6.541249705	6.17E-05	0.003613521	2.131335972
MPV17L	-1.727242449	1.91766432	-6.533626232	6.23E-05	0.003641926	2.121507249
F10	-2.052092406	4.998547921	-6.520535232	6.33E-05	0.003693304	2.10461017
KRT18	-3.119929632	2.958995634	-6.519696469	6.34E-05	0.003693304	2.103526716
EVL	1.290783389	6.841238394	6.508978125	6.43E-05	0.003736604	2.089672725
SHOX2	2.317208524	2.255347875	6.507635312	6.44E-05	0.003736604	2.087935923
OSBPL7	1.837054614	2.904099674	6.50460041	6.46E-05	0.003744099	2.084009617
TMEM200A	1.348327508	2.862916412	6.496945752	6.53E-05	0.00377182	2.074100834
POU3F2	3.168088103	-3.95654782	6.49591266	6.54E-05	0.00377182	2.07276288
MLK4	-1.344778315	1.752933722	-6.491853837	6.57E-05	0.003784407	2.067504847
ACVR2B-AS1	-2.597612034	-0.520349425	-6.488214252	6.60E-05	0.003795017	2.062787924
NTRK3	-1.830624826	1.61318793	-6.48131492	6.66E-05	0.003819354	2.053841172
SNAP25-AS1	3.369538743	-4.140127981	6.480329057	6.67E-05	0.003819354	2.052562195
NPFFR2	5.097191051	-2.126294068	6.47745992	6.69E-05	0.003826335	2.048839225
RAP1GAP	-2.392506421	2.762716723	-6.473798827	6.72E-05	0.003837247	2.044086914
PLEKHG6	-1.771665902	4.033259339	-6.470030099	6.76E-05	0.003848742	2.039192891
SLC7A4	-2.794916198	0.643617866	-6.459537369	6.85E-05	0.003893811	2.02555649
RP11-77K12.4	5.01256745	-3.279184428	6.455439697	6.88E-05	0.003907183	2.02022687
KCNMA1	2.398757185	3.589488711	6.452244701	6.91E-05	0.003912711	2.016069648
CDC42EP4	-1.741721044	6.165066459	-6.45148451	6.92E-05	0.003912711	2.015080298
HSPB7	-3.732478062	4.125623183	-6.44852028	6.95E-05	0.003920478	2.011221716
AF131215.8	-1.564084973	-1.380156771	-6.44453818	6.98E-05	0.003933431	2.006036181
VSIG8	-2.903733029	2.565524627	-6.44255602	7.00E-05	0.003936292	2.003454145
TMEM130	3.584925775	1.142376507	6.44045784	7.02E-05	0.003939759	2.000720365
PAX3	1.311660674	1.775902462	6.434119996	7.08E-05	0.003964857	1.99245878
RP11-1060J15.5	2.768841255	-4.644567393	6.432412589	7.09E-05	0.003965947	1.990232138
11-Sep	2.320257582	6.248988608	6.430435842	7.11E-05	0.003965947	1.987653726
KIF19	2.197228181	0.687963046	6.429689212	7.12E-05	0.003965947	1.986679698
ARC	-1.836487375	0.567688861	-6.425890016	7.15E-05	0.003978242	1.98172216
AE000661.37	3.533087444	-4.074708501	6.4222182	7.19E-05	0.003989792	1.976928876
ALOXE3	-1.876633447	6.376278968	-6.420852555	7.20E-05	0.003989792	1.975145635
PRB2	-4.284539634	-1.329009483	-6.417986672	7.23E-05	0.003997396	1.971402534
RUNX1	1.626312708	5.67800278	6.414890563	7.25E-05	0.004006223	1.967357415
ANGPTL2	2.172998706	7.606263946	6.412010022	7.28E-05	0.004011241	1.963592707
CCDC8	1.629854683	4.42290065	6.410155146	7.30E-05	0.004011241	1.961167857
RP11-1096D5.2	-4.470555965	-1.919238415	-6.409343214	7.31E-05	0.004011241	1.960106275
SLC13A2	-5.366497592	1.98156258	-6.408395159	7.32E-05	0.004011241	1.958866597
CCND1	-1.617940553	7.42093633	-6.401315906	7.38E-05	0.004034627	1.94960568
PNPLA3	-1.762487111	2.477124712	-6.401153325	7.38E-05	0.004034627	1.949392911
SOGA2	2.263153518	3.225948636	6.398748254	7.41E-05	0.004040021	1.94624496
SPATS2L	1.087971583	6.316520622	6.397385271	7.42E-05	0.004040021	1.94446061
TUBB4A	-3.158169521	0.530443756	-6.395531383	7.44E-05	0.004042585	1.942033162
ARL6IP6	-1.40876808	3.446506862	-6.392783892	7.46E-05	0.004049848	1.93843474
CASZ1	-1.369020447	5.433767914	-6.390304154	7.49E-05	0.004054208	1.935186068
ALPK2	4.334337555	0.94704006	6.389238934	7.50E-05	0.004054208	1.933790266
FCGR2A	1.315243411	2.848947262	6.385966555	7.53E-05	0.004064301	1.929501312
RAB3B	-2.171017416	2.030155999	-6.382258763	7.57E-05	0.004076003	1.924639824
CTSK	1.286321561	9.280200446	6.380256818	7.59E-05	0.004076003	1.922014144
FOXL1	1.605592853	-0.117904893	6.379705323	7.59E-05	0.004076003	1.921290721
INSRR	4.117753494	-2.457640744	6.374193003	7.65E-05	0.004098107	1.914057544
LAMC3	-2.334186265	4.749698567	-6.371892227	7.67E-05	0.004103222	1.911037212
SERPINE2	2.302377446	4.872666127	6.350946008	7.88E-05	0.004209084	1.883505133
MIR4435-1HG	1.906306522	2.957320082	6.34569997	7.93E-05	0.00423057	1.876599757
PLS1	-2.185493499	1.025906117	-6.331806369	8.08E-05	0.004300346	1.858292403
SNTB1	-1.465407611	3.990279355	-6.328238596	8.12E-05	0.004307364	1.85358672
ACER1	-1.553365103	6.065337979	-6.327908642	8.12E-05	0.004307364	1.853151436
RORC	-1.87637707	5.21463325	-6.325952892	8.14E-05	0.004310938	1.850571043
RP11-329B9.4	2.168146892	0.133392506	6.323936152	8.16E-05	0.004314874	1.847909603
FOXA1	-4.88216454	-0.018312817	-6.320369775	8.20E-05	0.004327564	1.843201711
MIAT	3.425756909	1.425866627	6.313282474	8.28E-05	0.00434663	1.833840473
DNM3OS	3.709945794	1.481800936	6.313178213	8.28E-05	0.00434663	1.833702706
RP11-469H8.6	-5.349311688	-1.102599662	-6.313073426	8.28E-05	0.00434663	1.833564242
SORBS1	-2.029965162	5.007937263	-6.310993443	8.30E-05	0.00435063	1.830815465
NPBWR1	-3.058209708	-1.554069403	-6.307449935	8.34E-05	0.00435063	1.826131141
PAPPA	1.934742762	0.912598236	6.307353423	8.34E-05	0.00435063	1.826003533
PEBP4	-1.896432504	0.100431827	-6.305676804	8.36E-05	0.00435063	1.823786478
NNAT	-3.553804384	1.851649511	-6.304918951	8.37E-05	0.00435063	1.822784209
LGR5	-4.135262624	1.400314213	-6.304580878	8.37E-05	0.00435063	1.822337076
HRASLS5	-2.808724269	0.875105984	-6.302708286	8.39E-05	0.004353945	1.819860102
AGPAT4	2.098522157	3.582185161	6.29991454	8.42E-05	0.004358068	1.816163729
GPR56	-1.243161465	7.327469031	-6.29941179	8.43E-05	0.004358068	1.815498426
DHFRP1	-2.385499734	-4.095382083	-6.296672738	8.46E-05	0.004366373	1.811873123
TRAV39	2.602865722	-4.710957606	6.293222793	8.50E-05	0.004378781	1.807305365
CIDEC	-6.505806786	2.547170092	-6.291080248	8.52E-05	0.004383738	1.804467749
CTD-2201I18.1	4.954708781	-1.145150528	6.289555839	8.54E-05	0.004385168	1.802448397
ATP10A	1.813805978	4.020004559	6.28019909	8.64E-05	0.004431818	1.790046339
CD82	-1.21211311	6.59777437	-6.277820811	8.67E-05	0.004438259	1.786891989
GGT6	-1.699811669	6.3273639	-6.276163909	8.69E-05	0.004440527	1.784693929
TRPC3	4.772833017	-2.270185431	6.272142986	8.73E-05	0.004456593	1.779358085
SEMA3G	-1.676913221	5.319504582	-6.270009382	8.76E-05	0.004461687	1.776525798
C1orf106	-1.451008946	5.202560217	-6.262737721	8.84E-05	0.004486093	1.766867961
RHCG	-3.255114901	2.728833244	-6.262249804	8.85E-05	0.004486093	1.766219661
PPIB	1.346985834	6.206586538	6.261358432	8.86E-05	0.004486093	1.765035197
JADE1	-1.092390548	4.556574295	-6.260825077	8.87E-05	0.004486093	1.764326414
BRE	1.218238365	5.357576003	6.258468259	8.89E-05	0.004488766	1.761193913
SOX13	-1.242337646	4.915267275	-6.257872792	8.90E-05	0.004488766	1.760402337
MDFI	1.554686022	4.593118879	6.25592451	8.92E-05	0.004492906	1.757812055
BZRAP1	-1.57789757	3.442958593	-6.252205397	8.97E-05	0.00450073	1.752865884
TPPP	-2.694514286	3.947562342	-6.25134713	8.98E-05	0.00450073	1.751724161
AKR1C2	-2.102543135	4.851177352	-6.250875368	8.98E-05	0.00450073	1.751096548
ALX4	-2.367492377	1.700237125	-6.248865566	9.01E-05	0.004505302	1.748422423
COL12A1	2.793846695	8.255369672	6.241798937	9.09E-05	0.004539965	1.739015322
AQP5	-4.984714418	5.594802107	-6.240147586	9.11E-05	0.00454247	1.736815998
GJA5	1.680461054	1.957154551	6.237488348	9.14E-05	0.004547351	1.733273503
TTC3	1.493002064	6.885636365	6.236873747	9.15E-05	0.004547351	1.732454619
HSD11B2	-1.750883154	4.867746055	-6.231333533	9.22E-05	0.004565768	1.725070445
SLC17A9	2.31626553	3.17113742	6.230746739	9.22E-05	0.004565768	1.724288087
MAP4K4	1.500953877	6.044287932	6.230132963	9.23E-05	0.004565768	1.723469701
CPZ	2.651061255	0.237818655	6.225377601	9.29E-05	0.004576325	1.717127215
PLXDC1	2.101753626	4.906081784	6.224366967	9.30E-05	0.004576325	1.715778853
MAL2	-1.530086704	6.945615423	-6.223991503	9.31E-05	0.004576325	1.715277881
KRT10	-1.484078497	13.98846393	-6.222276602	9.33E-05	0.004576325	1.712989472
CKAP4	1.246137365	7.46713746	6.222153146	9.33E-05	0.004576325	1.712824712
SNN	-1.279119946	5.236090704	-6.221099808	9.34E-05	0.004576325	1.71141888
FIBIN	1.721267243	5.256977838	6.212183696	9.45E-05	0.004623067	1.699512562
FNDC1	3.997582052	4.789044781	6.209800762	9.48E-05	0.004630267	1.696328502
PRSS23	1.872394311	6.4005218	6.207715477	9.51E-05	0.004635673	1.69354148
KIAA1671	-1.274431553	5.945540951	-6.204046868	9.55E-05	0.004639988	1.68863678
SDC4	-1.710356614	7.728803741	-6.203108493	9.56E-05	0.004639988	1.687381917
GDAP1L1	3.414990922	-3.99911951	6.20225875	9.58E-05	0.004639988	1.686245467
ADAMTS18	4.133794378	-0.461303266	6.202228739	9.58E-05	0.004639988	1.686205329
FCGR1C	3.028849921	-4.540563927	6.199137798	9.62E-05	0.004651645	1.682070595
LUZP2	2.991247833	-0.336661986	6.190238943	9.73E-05	0.00466293	1.670158872
ZNF521	1.737038608	4.554983257	6.190221366	9.73E-05	0.00466293	1.670135332
C1S	1.354854881	9.238556888	6.190064172	9.73E-05	0.00466293	1.669924814
ALDH1L2	2.558457388	3.898996872	6.18939696	9.74E-05	0.00466293	1.669031222
LAYN	2.409230386	2.69482026	6.186864909	9.77E-05	0.00466293	1.66563948
RP11-73M7.9	2.656976511	-4.689313291	6.186365539	9.78E-05	0.00466293	1.664970451
PAPPA-AS2	3.913603547	-3.535514043	6.186136544	9.78E-05	0.00466293	1.664663645
SEMA3A	2.318746272	2.479742044	6.18591226	9.78E-05	0.00466293	1.664363142
HEPH	1.668344766	4.850601394	6.185528448	9.79E-05	0.00466293	1.663848882
SLC9A2	-3.784296279	0.207345061	-6.185513372	9.79E-05	0.00466293	1.663828681
APOL2	1.563816562	4.546804677	6.184132898	9.81E-05	0.00466424	1.661978837
MAPK13	-1.256182498	6.691816372	-6.180629046	9.85E-05	0.004678682	1.657282405
GABRG3	-2.524129451	-1.906688062	-6.177560261	9.89E-05	0.004690488	1.65316765
GNAO1	-2.205710128	2.247638132	-6.166743997	0.00010036	0.004750824	1.638653793
PAX1	3.295607881	1.320307155	6.164819228	0.000100616	0.004755648	1.636069242
SP6	-1.685616931	4.609097093	-6.158741873	0.00010143	0.004779743	1.627905109
CACNA1A	1.246784411	-0.057101105	6.158694417	0.000101436	0.004779743	1.627841336
CHST6	5.483743289	-1.382923993	6.151819848	0.000102365	0.004811819	1.618599698
AARD	-2.876752494	0.574982355	-6.15101114	0.000102475	0.004811819	1.61751208
PRKAG2-AS1	-1.849906955	1.279191382	-6.150200059	0.000102585	0.004811819	1.616421175
ARHGAP22	1.667015232	2.301478726	6.148082949	0.000102874	0.004818021	1.613573203
MYEOV	-2.057823393	2.844115275	-6.145845028	0.00010318	0.004820327	1.610562002
RCN1P2	2.985933953	-0.001472704	6.145435757	0.000103236	0.004820327	1.610011235
PCDH12	1.448541837	3.490531589	6.140031007	0.000103979	0.004841989	1.602735613
CGNL1	-1.339730209	5.282745483	-6.139780009	0.000104014	0.004841989	1.602397627
FBXO10	1.782923966	2.779207403	6.130434597	0.000105314	0.004895096	1.589806842
HSD11B1	-2.211742918	3.64143795	-6.128792682	0.000105544	0.004898405	1.58759342
GNB3	2.013034628	2.276319442	6.126586203	0.000105854	0.004903988	1.584618304
CD300LG	-3.218654791	2.539337799	-6.124689354	0.000106121	0.004903988	1.582060108
MAFF	-1.592282473	4.404910313	-6.124546426	0.000106141	0.004903988	1.581867327
ARL4C	1.423793469	5.970373848	6.122663974	0.000106408	0.004908925	1.579327987
EDA	-1.526919638	3.427697354	-6.118495725	0.000106999	0.004919525	1.573703369
GJB5	-1.445240172	6.186300726	-6.118330771	0.000107023	0.004919525	1.573480729
CLEC3B	-2.828037382	5.725805954	-6.116009725	0.000107354	0.004919525	1.570347559
RHOB	-1.437926884	7.327680254	-6.115219255	0.000107467	0.004919525	1.569280328
PHLPP1	-1.079181656	4.832529685	-6.114648764	0.000107549	0.004919525	1.568510037
PIP4K2C	-1.027409727	5.681325905	-6.114324991	0.000107595	0.004919525	1.56807285
AK3P2	2.209581456	-4.868271313	6.111517371	0.000107998	0.004930638	1.564281109
KLK1	-1.497610474	4.850236724	-6.107649225	0.000108556	0.00494878	1.559055216
LINC01116	2.390744571	2.559916445	6.103994982	0.000109086	0.004962681	1.554116293
INSM1	-3.155400633	-1.954880165	-6.103327797	0.000109183	0.004962681	1.553214342
EFHD1	-1.671447462	3.956788476	-6.101094835	0.000109509	0.00496742	1.55019518
KCNN4	-2.288325644	4.227643794	-6.100402451	0.00010961	0.00496742	1.549258868
KIAA1045	-1.517640761	2.002580961	-6.098344282	0.000109911	0.004972493	1.546475186
IFI44	2.3499298	3.139730953	6.097434999	0.000110044	0.004972493	1.545245179
RP11-798K3.2	-2.982837298	-3.736979545	-6.095787973	0.000110286	0.004976133	1.543016902
TLR7	1.991135737	0.53213492	6.090109707	0.000111125	0.005001989	1.535331672
AC109826.1	3.642951769	-3.907935172	6.089713084	0.000111184	0.005001989	1.534794687
CDCA7L	-1.386451263	3.740733577	-6.087720837	0.00011148	0.005003317	1.53209705
SPON2	2.133421127	6.936623365	6.084577774	0.000111949	0.005003317	1.527839946
TYRO3	-1.339536223	5.739470746	-6.083760829	0.000112071	0.005003317	1.526733201
RARRES2	1.860554132	5.658601083	6.083259667	0.000112146	0.005003317	1.526054211
ZFHX4-AS1	3.992288126	-1.898601587	6.083128553	0.000112166	0.005003317	1.525876568
GPR68	1.449477832	4.062409655	6.080795847	0.000112516	0.005003317	1.522715613
SORT1	-1.255180347	6.04006557	-6.07951771	0.000112708	0.005003317	1.520983323
IFNWP19	4.189297743	-3.812224381	6.078056157	0.000112929	0.005003317	1.519002151
TNFSF4	3.630528373	0.601049484	6.077818442	0.000112965	0.005003317	1.518679892
CEACAM6	-4.082313498	3.103176161	-6.07718978	0.00011306	0.005003317	1.517827606
FOXF2	2.048088172	1.636762471	6.075961539	0.000113245	0.005003317	1.516162295
RP11-731K22.1	-2.605999062	-3.566841862	-6.075947949	0.000113247	0.005003317	1.516143868
KIF7	1.44908837	2.498954919	6.075440018	0.000113324	0.005003317	1.515455124
TMEM59L	2.366479873	-0.428245048	6.067266359	0.00011457	0.005047435	1.504366595
RCN3	2.29471728	6.564283699	6.065813164	0.000114793	0.005047435	1.502394137
AP1M2	-1.24113265	5.313490015	-6.065669114	0.000114815	0.005047435	1.502198598
FCRL2	4.087309351	-4.381340571	6.063792827	0.000115104	0.005047493	1.499651369
MPP6	1.259112086	2.21971627	6.062655058	0.000115279	0.005047493	1.498106491
ADAMTS16	4.625174654	1.304973028	6.062469511	0.000115308	0.005047493	1.497854535
PIEZO2	3.398200978	3.676920651	6.058697207	0.000115891	0.005062701	1.492730991
STIM1	-1.099757995	6.896074869	-6.058103271	0.000115984	0.005062701	1.491924116
F5	-2.947287231	1.003004348	-6.056866684	0.000116176	0.005063551	1.49024402
CDCA4	-1.352634204	4.508590057	-6.055865635	0.000116332	0.005063551	1.488883774
STAC2	-2.942563916	5.955105614	-6.051631486	0.000116993	0.005085021	1.483128696
LINC00601	3.001913534	-4.428510882	6.049877106	0.000117269	0.005085021	1.480743361
RP1-151B14.6	2.393822854	-4.794574753	6.048881739	0.000117425	0.005085021	1.479389813
SOWAHC	-1.450447441	5.184929552	-6.048503066	0.000117485	0.005085021	1.478874836
HHIPL1	1.846457313	2.652733418	6.044961313	0.000118044	0.005095383	1.47405721
TSPAN13	1.77900673	5.335850799	6.044892302	0.000118055	0.005095383	1.473963321
MLXIPL	-3.781569706	1.186790414	-6.041777331	0.000118549	0.005109557	1.469724662
LAMB1	2.397241462	6.136532749	6.036311501	0.000119422	0.005139976	1.46228365
CADM3	-2.372609017	4.952741438	-6.029989464	0.00012044	0.005176554	1.453671538
KLHDC9	-1.346162806	0.337364402	-6.023870042	0.000121434	0.005212013	1.445329829
RP11-223I10.1	-3.047423538	-2.537263754	-6.022755076	0.000121616	0.005212568	1.443809366
IFNLR1	-1.229179177	3.979766791	-6.016870958	0.000122582	0.005239607	1.435782242
OTOF	-1.825301815	-0.30311905	-6.01683976	0.000122587	0.005239607	1.435739668
RP11-392O17.1	2.89192964	-0.05360023	6.014977475	0.000122894	0.00524547	1.433198064
PLIN1	-5.866559496	4.070192895	-6.010368916	0.000123658	0.00527079	1.426906209
MEG3	2.464729273	6.676063558	6.007365642	0.000124159	0.005284826	1.422804292
SCGB1B2P	-5.147790153	3.735055383	-5.997469197	0.000125825	0.005343286	1.40927816
GUCY1B3	1.890833935	3.497016544	5.997147714	0.000125879	0.005343286	1.408838526
KRT19	-4.220128204	4.603384308	-5.993015707	0.000126582	0.005365731	1.403186564
RP11-20I20.4	2.137675812	2.833957469	5.987987272	0.000127443	0.005387602	1.396305025
MYH11	-3.53408176	6.262290771	-5.98796087	0.000127448	0.005387602	1.396268882
TNS4	-1.687695007	7.238049427	-5.985167194	0.000127929	0.005400533	1.392444043
TGFA	-1.624929519	4.097647594	-5.98077262	0.00012869	0.00541838	1.386425072
GZMB	2.952834978	-0.254463075	5.98069413	0.000128703	0.00541838	1.386317543
GRB10	1.378494948	4.626988938	5.97787822	0.000129194	0.005431593	1.382459236
RAB15	1.488100691	4.548005798	5.975870611	0.000129544	0.005438915	1.379707733
RAB11FIP4	-1.364975723	5.275645333	-5.974181814	0.00012984	0.005443915	1.377392713
SPINT1	-1.458719686	7.57513181	-5.973110638	0.000130028	0.005444389	1.375924115
SYNM	-3.028615284	4.146323569	-5.966895918	0.000131124	0.005472354	1.3674003
TP53I3	1.625823314	3.664238508	5.96592208	0.000131297	0.005472354	1.366064112
ZBTB7C	-1.382016736	6.318880976	-5.965242836	0.000131418	0.005472354	1.36513205
HPSE2	-3.622011024	-0.598056799	-5.964650147	0.000131523	0.005472354	1.364318703
PER1	-3.243043308	6.848841661	-5.964308028	0.000131584	0.005472354	1.363849189
USP54	-1.258327292	4.944522835	-5.961333348	0.000132114	0.005472606	1.3597661
C8orf22	-2.950893067	-0.678848057	-5.9613236	0.000132116	0.005472606	1.359752719
MYOCD	-3.151728312	0.392602366	-5.960975303	0.000132178	0.005472606	1.359274555
KCNQ4	-1.974285931	1.330018896	-5.960292141	0.0001323	0.005472606	1.358336617
AC004980.10	2.37260063	-4.803063643	5.957183924	0.000132857	0.005480198	1.354068357
OR7E83P	-2.082340824	-4.673518055	-5.956852836	0.000132917	0.005480198	1.353613617
LDLRAD3	-1.263120882	4.997587812	-5.956296072	0.000133017	0.005480198	1.35284888
FAM83H	-1.520761167	6.944444172	-5.951270348	0.000133925	0.005510228	1.345943784
KANK1	-1.222023621	5.743443589	-5.948182022	0.000134486	0.005525936	1.341698723
NDFIP2	-1.432367502	6.432456386	-5.945084087	0.000135051	0.005541778	1.337439036
PLEKHG4B	3.496428059	2.044313015	5.941003357	0.0001358	0.005565088	1.331825832
ADH6	-3.195900112	-0.160529429	-5.936298115	0.000136669	0.005593251	1.325350526
OLR1	3.929150443	-3.529295285	5.931958226	0.000137475	0.005613828	1.319375111
LY96	1.446668365	2.03086653	5.930275196	0.000137789	0.005613828	1.317057065
RP11-60A8.1	-1.860590368	0.770171752	-5.929762819	0.000137885	0.005613828	1.316351283
CD9	-1.315745906	8.052297925	-5.929683135	0.0001379	0.005613828	1.316241517
TSPAN14	-1.094193528	7.117492843	-5.927366344	0.000138334	0.005624071	1.313049699
RP11-64C1.1	-3.497046971	-3.032213116	-5.922104605	0.000139326	0.005656913	1.305797708
CCDC28B	1.418943369	2.071821668	5.920598733	0.000139611	0.005661032	1.303721484
FA2H	-3.660028066	2.383864654	-5.917182226	0.00014026	0.005674942	1.299009726
RP11-231C14.4	-2.397992341	-1.922441995	-5.916325304	0.000140423	0.005674942	1.297827659
RAB11FIP1	-1.416860888	6.046941009	-5.915341797	0.000140611	0.005674942	1.296470843
VEPH1	1.636462948	1.7438205	5.914926536	0.00014069	0.005674942	1.295897919
MGLL	-1.56240866	7.082425092	-5.910941245	0.000141454	0.005698297	1.290398223
SPIB	4.594001256	-1.930962721	5.908266661	0.000141969	0.005711584	1.28670598
GLIPR1	1.221693593	3.507371052	5.905254027	0.000142552	0.005722425	1.282545793
FBXO2	-2.119583702	3.444150501	-5.903586548	0.000142876	0.005722425	1.28024257
C2orf27A	1.533980696	1.178648246	5.903208614	0.000142949	0.005722425	1.279720488
ZMAT3	1.156679496	4.889482049	5.903041793	0.000142982	0.005722425	1.279490032
CCDC120	-1.305961731	5.997535678	-5.90099116	0.000143381	0.005730966	1.276656843
CCL11	3.608541393	-4.308687338	5.897504538	0.000144063	0.00575076	1.271838235
STK24	-1.095641043	7.426454291	-5.890625719	0.000145418	0.005795408	1.262326228
GPR162	1.962518609	1.902603079	5.889923262	0.000145558	0.005795408	1.261354479
TMEM99	-1.724475421	5.199658962	-5.88734145	0.00014607	0.005807692	1.257782278
TMEM2	1.928160992	4.140217234	5.886474338	0.000146243	0.005807692	1.256582317
SOAT2	-2.556897769	-0.645370756	-5.881385569	0.000147261	0.00584058	1.249537935
KAL1	2.38695818	3.49031384	5.879395878	0.000147661	0.005848915	1.246782559
CHRNA2	-5.44008661	-2.262629958	-5.87288542	0.000148978	0.005887441	1.237762605
AC017002.2	2.178867269	-4.880556988	5.872699608	0.000149015	0.005887441	1.237505078
LPCAT1	1.186986731	4.646747492	5.870223885	0.000149519	0.005899798	1.234073352
ALDH1L1	-4.848317984	0.722760549	-5.86892321	0.000149785	0.005902722	1.232270056
RP11-440I14.3	-3.060048926	-4.086893194	-5.867800801	0.000150015	0.005904221	1.230713711
LCTL	4.963753562	-2.143305702	5.866716317	0.000150237	0.005904624	1.229209776
RAP1GAP2	-1.192974431	3.842509658	-5.865882124	0.000150408	0.005904624	1.228052818
ACVR1B	-1.261012173	6.401521663	-5.864568691	0.000150678	0.005907696	1.226230986
GDNF	1.919170176	-0.040816244	5.860623464	0.000151492	0.005928906	1.220757111
AKAP1	-1.159730529	5.580502574	-5.860083696	0.000151604	0.005928906	1.22000802
SLC36A1	1.546366087	4.18146713	5.858236538	0.000151987	0.005930667	1.217444206
IGF2-AS	4.264511505	-1.581023511	5.858010802	0.000152034	0.005930667	1.217130853
ROPN1B	-3.136625167	0.333299144	-5.856222009	0.000152406	0.005937665	1.214647504
CLDN7	-2.101546049	2.911317197	-5.852386679	0.000153207	0.005961336	1.209321384
SIK2	-1.015442825	5.29577575	-5.850347032	0.000153635	0.005970445	1.206488036
DHCR7	-2.218272165	6.227629753	-5.847763637	0.000154179	0.005984029	1.202898461
MPPED1	-3.443679439	-0.956620498	-5.844988933	0.000154765	0.005992246	1.199041961
AC008088.4	2.300223976	-4.832014305	5.844921391	0.000154779	0.005992246	1.198948072
LSAMP	1.444887401	3.669498286	5.843206317	0.000155143	0.005992844	1.19656374
BCAS1	-2.483569476	0.534569778	-5.843014381	0.000155183	0.005992844	1.196296879
RERGL	-2.799081951	1.449467341	-5.841550495	0.000155495	0.005997346	1.194261365
RP11-94I2.1	1.966868042	-4.965356678	5.840014032	0.000155822	0.006002458	1.192124591
PANX2	1.383825045	0.439155921	5.837164644	0.000156431	0.006018395	1.188160991
AGR3	-3.89427476	-1.907796314	-5.831839043	0.000157576	0.006054892	1.180749653
CHST10	1.10120529	3.015810014	5.830676649	0.000157827	0.006055162	1.179131454
IL1R1	1.408539668	6.58507781	5.829988408	0.000157976	0.006055162	1.178173242
PADI2	-3.521993856	3.91004977	-5.822198314	0.000159672	0.006099475	1.167322464
TMEM139	-2.701053153	0.028589596	-5.81965964	0.000160229	0.006099475	1.163784408
KY	-2.111806986	1.529975755	-5.819488892	0.000160266	0.006099475	1.16354641
IGHV3-20	5.774358082	-2.932545048	5.81930219	0.000160307	0.006099475	1.163286167
ARMC9	1.580033682	2.391479117	5.819246131	0.00016032	0.006099475	1.163208026
GPR157	-1.306237064	5.862929438	-5.813202276	0.000161655	0.00613863	1.154780699
DMTN	-1.805367049	5.46527159	-5.812412055	0.00016183	0.00613863	1.153678442
RTN3	-1.065458284	7.35682501	-5.811888428	0.000161947	0.00613863	1.152947999
RP11-378I6.1	3.548025663	-3.945905614	5.809686601	0.000162437	0.006149648	1.149876072
FHL1	-1.329778227	7.791899534	-5.807438072	0.000162939	0.006161096	1.146738242
SVIP	-1.352731268	3.62990972	-5.805224283	0.000163435	0.006172283	1.143648157
MT-CO3	-1.314809275	13.307903	-5.803950466	0.000163721	0.006175136	1.141869788
KIF1C	-1.18430448	8.024118892	-5.803105841	0.000163912	0.006175136	1.140690477
DLG4	1.351425459	3.923365682	5.797453585	0.00016519	0.00621569	1.132795765
MAOA	-1.700629679	4.788632961	-5.795624683	0.000165606	0.006223738	1.130240252
TOM1L2	-1.183080412	7.540977628	-5.794267128	0.000165915	0.006226729	1.128343027
AC108868.6	-1.899084878	-4.783471622	-5.793503713	0.000166089	0.006226729	1.127276011
CDA	-2.346340838	3.313456638	-5.790811552	0.000166705	0.006242233	1.123512514
RNF128	-1.949073082	2.959209465	-5.789574838	0.000166989	0.006244242	1.121783293
PIFO	-1.687129901	1.394617437	-5.788529288	0.00016723	0.006244242	1.120321186
PRTFDC1	1.358986452	2.128972302	5.787932872	0.000167367	0.006244242	1.11948708
RP11-467D18.2	-2.862644831	-4.205335651	-5.784690633	0.000168115	0.006260422	1.11495178
FAM225A	2.973350587	-0.407232592	5.783500677	0.000168391	0.006260422	1.113286856
MS4A7	1.582847612	2.458555216	5.783418258	0.00016841	0.006260422	1.113171532
TTYH3	1.443515257	6.293645187	5.782261307	0.000168678	0.006262846	1.111552571
ESRRG	-4.672779495	-0.463970824	-5.779749293	0.000169263	0.006276983	1.108036736
SLC26A10	2.207213862	0.249663323	5.776963679	0.000169913	0.006279022	1.104136869
RP11-656G20.1	2.827622388	-4.498227341	5.776790118	0.000169954	0.006279022	1.103893846
PABPC4L	1.529324288	-0.415254405	5.775162746	0.000170336	0.006279022	1.101614942
THBS3	1.628548199	6.015708603	5.774868883	0.000170405	0.006279022	1.101203387
C4orf19	-2.357619413	-0.270088827	-5.774530795	0.000170484	0.006279022	1.10072988
FAM225B	3.367272683	-1.063767705	5.774290594	0.00017054	0.006279022	1.100393456
LINC00452	2.842599733	-3.963915569	5.77340292	0.000170749	0.006279205	1.099150114
RP5-884M6.1	2.741607662	-4.65546083	5.771655328	0.000171161	0.006286843	1.096701962
SULT2B1	-1.507780311	6.713107197	-5.768640021	0.000171874	0.006305512	1.092476834
PRB1	-4.20296671	-3.004901898	-5.765366731	0.000172651	0.006326504	1.08788868
ARHGEF10L	-1.190238486	6.470518132	-5.763387798	0.000173123	0.00633626	1.085114045
CCSAP	-1.413929704	4.372476755	-5.760474239	0.00017382	0.006341251	1.08102792
C6orf132	-1.674442062	6.982123832	-5.760363375	0.000173847	0.006341251	1.080872414
PKHD1	-2.383383047	-1.674589519	-5.760239007	0.000173877	0.006341251	1.080697964
OTOP2	-2.779171101	-1.554992799	-5.757525541	0.000174529	0.006352779	1.076891225
PKP1	-1.414071919	11.47616716	-5.756654062	0.000174739	0.006352779	1.075668389
PCP4	-4.229314328	0.291815786	-5.756354888	0.000174811	0.006352779	1.075248571
TMEM100	-1.393143422	1.643057582	-5.754917546	0.000175158	0.006357898	1.073231419
GPRC5C	-1.748901464	5.419535456	-5.753545943	0.00017549	0.006362455	1.071306237
SLC41A2	1.78780175	2.508715902	5.752017145	0.000175861	0.006368408	1.069160087
HSPA2	-1.165120932	5.846457532	-5.750257091	0.000176289	0.006376414	1.066688863
RP11-96D1.7	-1.770609231	-3.091353111	-5.74899953	0.000176596	0.006379085	1.064922886
CTSV	-1.41109077	5.46322805	-5.748256478	0.000176777	0.006379085	1.063879319
MATN4	-3.989613539	2.741231844	-5.746888679	0.000177111	0.006383675	1.061958117
VTRNA1-2	1.966868042	-4.965356678	5.744708033	0.000177646	0.006395459	1.05889462
ASIC2	-2.188409556	-0.926715708	-5.742939981	0.00017808	0.006403625	1.056410237
HOXC11	-1.559022834	2.70717925	-5.741658225	0.000178396	0.006404939	1.054608884
FKBP4	-1.050962934	6.156415486	-5.739970803	0.000178813	0.006404939	1.052237041
RP11-509A17.3	4.250412864	-3.92911115	5.739542093	0.000178919	0.006404939	1.051634378
NFATC4	1.326959261	6.477616062	5.739161459	0.000179013	0.006404939	1.051099275
CD86	1.076880261	2.139520743	5.737745211	0.000179364	0.006404939	1.049108095
DANCR	-1.134034769	4.857062637	-5.735961216	0.000179807	0.00641333	1.046599456
RP11-535A19.2	-1.731468164	0.193783731	-5.732069718	0.000180778	0.006440495	1.041125611
CCDC67	3.00891351	-3.552325171	5.726442246	0.000182191	0.006479653	1.033205922
HOGA1	-1.857536365	-0.429469997	-5.724415125	0.000182703	0.006479653	1.030351941
PARD6G	-1.161091213	6.098964719	-5.724211188	0.000182755	0.006479653	1.030064785
BCL6B	1.749793593	4.386464642	5.724207085	0.000182756	0.006479653	1.030059008
GCKR	2.94493532	-2.029964383	5.722374099	0.000183221	0.006479653	1.027477766
SEMA6B	1.84453591	3.94280304	5.721992228	0.000183317	0.006479653	1.026939946
GPD1	-5.032543738	4.330015754	-5.721869221	0.000183349	0.006479653	1.026766701
RSPO1	-1.348629754	3.40067606	-5.719976447	0.00018383	0.006489222	1.024100594
SLC8A1	-1.463248803	2.83091914	-5.717941885	0.000184349	0.006500095	1.021234173
EDA2R	1.827487997	1.533753318	5.715111096	0.000185074	0.006503812	1.01724495
PSAT1	-1.701462362	5.779801916	-5.714865928	0.000185137	0.006503812	1.016899396
RP3-416H24.1	-4.989995368	-0.264149338	-5.713918699	0.00018538	0.006503812	1.015564232
CRISP2	-3.726052432	-3.291050465	-5.713603796	0.000185461	0.006503812	1.015120332
CHPT1	-1.03104217	4.696647764	-5.713413369	0.00018551	0.006503812	1.014851892
FAM107B	-1.059147796	5.123513102	-5.708117418	0.000186877	0.006544304	1.007384139
KCNQ1OT1	2.103440457	0.932068202	5.707153222	0.000187127	0.006545624	1.006024086
RRAGD	-1.407742944	4.203331353	-5.70069121	0.000188813	0.006592414	0.99690548
TNIK	2.202610584	1.690906422	5.698753417	0.000189321	0.006592414	0.994169825
MB	-3.46977296	0.359699666	-5.698506258	0.000189386	0.006592414	0.993820861
TCL1A	4.217194717	-2.82335749	5.697430137	0.000189669	0.006592414	0.99230138
MARS2	-1.399122894	2.282468953	-5.696854618	0.000189821	0.006592414	0.991488677
ZBTB7B	-1.492234858	8.026820698	-5.696733969	0.000189853	0.006592414	0.991318299
C14orf180	-5.386460182	-1.629064561	-5.69631879	0.000189962	0.006592414	0.990731977
PPP1R14A	-2.59478898	1.886389149	-5.694392292	0.000190471	0.006602641	0.988011011
RP11-25K19.1	1.734246783	-0.551437908	5.692900647	0.000190866	0.006608901	0.985903846
SCARA5	-3.764308912	6.408515638	-5.688541607	0.000192026	0.006637138	0.979744166
SH3RF3	1.287376239	3.684601981	5.688216629	0.000192112	0.006637138	0.979284831
RP11-329B9.3	2.293624221	-0.714134925	5.682620121	0.000193613	0.006679434	0.971372071
GREB1L	-2.327826834	0.660669171	-5.681604613	0.000193886	0.006679434	0.969935769
TBX3	-2.073296707	4.515219528	-5.681232298	0.000193987	0.006679434	0.96940914
AC099850.1	-1.634994448	-0.100433392	-5.676869818	0.000195168	0.006708791	0.963236989
TCTEX1D1	2.328073637	-0.196466408	5.675156791	0.000195633	0.006708791	0.960812575
PRSS16	-1.294055518	2.642936422	-5.674913354	0.0001957	0.006708791	0.960468008
GJC1	1.151218653	3.14383532	5.674593784	0.000195787	0.006708791	0.960015667
L3MBTL3	1.658598715	2.337556813	5.67380888	0.000196001	0.006708791	0.958904596
PLEKHG4	1.205734628	5.048657496	5.672749798	0.00019629	0.006708791	0.957405264
KRT7	-5.245259103	4.008110027	-5.672480999	0.000196363	0.006708791	0.957024703
CEACAM7	-3.368103804	0.955912569	-5.670672546	0.000196858	0.006711221	0.954464035
SOX9	-3.862544131	4.03749942	-5.670629761	0.00019687	0.006711221	0.954403447
LIPE	-4.025463047	3.51931761	-5.668245249	0.000197525	0.0067261	0.951026351
SCGB1D2	-5.814667918	4.476782541	-5.666158229	0.0001981	0.006738233	0.948069883
CBX7	-1.234643995	6.23146656	-5.663424446	0.000198856	0.006756341	0.944196227
AC079753.5	-3.678960245	-3.319305777	-5.66264892	0.000199071	0.006756341	0.943097135
SPOCD1	3.030760367	0.952094626	5.661616845	0.000199357	0.006758621	0.941634319
GPRC5A	-2.270912906	3.312656863	-5.658434335	0.000200243	0.006781107	0.937122568
SPDEF	-5.530266542	1.457779591	-5.657432203	0.000200523	0.006781107	0.935701561
TRANK1	1.735265776	3.770891037	5.656869887	0.00020068	0.006781107	0.93490414
HOMER2	-1.334688103	5.48874351	-5.655274066	0.000201127	0.006785984	0.932640848
ZNF385D	1.750301054	1.847003694	5.65478318	0.000201265	0.006785984	0.931944566
RP11-706C16.7	-1.437327319	0.295031748	-5.651927802	0.000202068	0.006805615	0.927893731
ADGB	2.577057493	-4.457120481	5.647574904	0.000203299	0.006839595	0.921716067
RP11-809N8.4	2.272466148	-4.843117436	5.64647159	0.000203612	0.006842664	0.920149785
PERP	-1.384372543	11.23104056	-5.643755693	0.000204386	0.0068571	0.916293481
PTPRF	-1.28308185	8.750985909	-5.64340089	0.000204487	0.0068571	0.915789613
MYADM	-1.391021147	6.42535391	-5.641305658	0.000205086	0.006869713	0.912813726
ITGBL1	1.808847295	5.606139734	5.640175498	0.00020541	0.006871247	0.911208271
DPT	1.718982471	7.347594925	5.637991977	0.000206037	0.006871247	0.908105917
CAV2	-1.188102051	5.758588314	-5.636819324	0.000206375	0.006871247	0.906439515
AC027307.3	-1.993606136	-0.20960759	-5.636723025	0.000206403	0.006871247	0.906302658
AC112721.2	2.209581456	-4.868271313	5.635924388	0.000206633	0.006871247	0.905167623
NCALD	-1.718584053	5.309912816	-5.635472872	0.000206764	0.006871247	0.904525879
MIR155HG	2.768307384	-1.459291646	5.635424395	0.000206778	0.006871247	0.904456977
KLRG2	-2.714807942	1.417665884	-5.634947156	0.000206916	0.006871247	0.903778636
ADAM28	1.723398994	1.417390107	5.632712503	0.000207563	0.006880783	0.900601876
NR4A1	-2.325668113	3.923255954	-5.632288775	0.000207686	0.006880783	0.899999425
SRPRB	1.045360564	5.397355724	5.630400243	0.000208235	0.006880783	0.897314007
GLRB	-1.918930545	1.327138793	-5.629743275	0.000208426	0.006880783	0.896379698
RP11-417E7.2	5.461703653	-0.295973611	5.629665444	0.000208449	0.006880783	0.896269006
CERKL	1.868833088	1.255597625	5.629343616	0.000208542	0.006880783	0.89581129
CTD-2636A23.2	-1.682205763	-0.640897826	-5.62726075	0.000209151	0.006890915	0.892848588
RNASEH2B-AS1	3.383187487	-3.342187233	5.626761265	0.000209297	0.006890915	0.892138017
SELENBP1	-1.581686854	5.649441963	-5.622636092	0.000210508	0.006916011	0.886268078
SUSD2	-1.874816306	5.420685138	-5.619487932	0.000211437	0.006938147	0.881786673
KRT16P3	4.152829803	-4.090971974	5.618829939	0.000211632	0.006938147	0.880849832
KIAA1324	-3.343304274	3.662054172	-5.616086862	0.000212446	0.006957435	0.876943583
SUN2	-1.470643041	6.878361383	-5.607230453	0.000215097	0.007036788	0.864324021
SLC2A3	1.18188416	4.029683932	5.604262835	0.000215994	0.007058618	0.860092814
KBTBD11	1.675874253	3.101274324	5.602120376	0.000216643	0.007063921	0.857037293
ARFGAP1	1.239275852	6.940181828	5.601495567	0.000216833	0.007063921	0.856146077
AACS	-1.252458999	6.565355517	-5.60146097	0.000216844	0.007063921	0.856096727
DRD4	1.713159675	0.226634426	5.599995202	0.00021729	0.007069854	0.854005745
SCGB2B2	-2.096697877	-0.124000002	-5.598779579	0.00021766	0.007069854	0.852271361
LAMB3	-1.800623544	6.30498591	-5.598604016	0.000217714	0.007069854	0.85202086
MANSC1	-1.173005195	5.019966032	-5.596057684	0.000218493	0.007085658	0.848387112
CTD-3224K15.3	2.604351189	-4.587535821	5.595218027	0.00021875	0.007085658	0.847188664
NR3C2	-1.632375024	2.82239372	-5.594196809	0.000219064	0.007085658	0.845730931
HOXD3	1.515951296	1.7488165	5.59401332	0.00021912	0.007085658	0.845468994
TMEM255A	-1.844306798	1.426571349	-5.592886792	0.000219467	0.007089427	0.843860726
SYN2	-2.635633102	1.767917343	-5.590078513	0.000220334	0.007109967	0.839850706
RP11-54A9.1	3.33173102	-3.645435455	5.586882972	0.000221324	0.007134461	0.835286268
IGHG4	5.833766796	3.176633137	5.582171928	0.000222793	0.00716747	0.828554331
KRT4	-3.525120385	-1.388420408	-5.582107589	0.000222813	0.00716747	0.82846237
LRRC32	1.517013866	6.260635445	5.580594587	0.000223287	0.00717523	0.826299616
ADAMTS9	2.605356467	3.055880348	5.579356751	0.000223676	0.007180232	0.824529943
TRIM35	-1.471244765	5.282571439	-5.577378852	0.000224298	0.007188531	0.821701762
KB-1184D12.1	4.121148773	0.268088637	5.577053527	0.000224401	0.007188531	0.821236527
THPO	1.868873948	-0.11270122	5.57584345	0.000224783	0.007193289	0.819505899
RP11-680F8.1	3.393156009	-3.111049845	5.572542943	0.000225828	0.007211763	0.814784469
RP11-690G19.4	-4.736939557	-0.537339531	-5.569801988	0.0002267	0.007232118	0.810862246
MXRA8	1.518844005	7.465612639	5.56719211	0.000227534	0.007251208	0.807126546
VGLL2	-3.334886075	-2.264651749	-5.565734287	0.000228001	0.007258588	0.805039418
GPC3	-2.52618967	3.929554111	-5.561890703	0.000229238	0.007275961	0.79953513
TMEM132E	2.277604287	0.796611704	5.561763509	0.000229279	0.007275961	0.799352941
CDYL2	1.643227793	2.202962862	5.560766676	0.000229601	0.007275961	0.797925025
LGALSL	-1.36876473	7.194856083	-5.560075995	0.000229824	0.007275961	0.79693557
MT-CYB	-1.282562576	12.40293514	-5.559666804	0.000229956	0.007275961	0.796349337
AC009061.1	-1.95877388	2.487379856	-5.559644949	0.000229964	0.007275961	0.796318026
GRIA2	-3.621394998	-2.03249437	-5.558326916	0.000230391	0.007281998	0.794429556
ZNF750	-1.59681327	6.825346389	-5.555502579	0.000231309	0.007303526	0.790381984
SERPINB5	-1.203625954	8.650672177	-5.554479499	0.000231642	0.007306536	0.788915509
LINC00898	-2.780200146	-2.485598563	-5.553756672	0.000231878	0.007306536	0.787879319
CAMSAP3	-2.158382249	6.245086018	-5.551503024	0.000232616	0.007311441	0.784648159
EPHX2	-1.289819855	5.610799805	-5.551193695	0.000232717	0.007311441	0.7842046
ANO4	4.603839297	-1.350455568	5.55069512	0.000232881	0.007311441	0.783489645
HOXC-AS3	-1.726866309	-0.680466784	-5.55006983	0.000233086	0.007311441	0.782592926
RN7SL1	2.573767276	2.746987292	5.548882925	0.000233476	0.007311441	0.780890644
LMBRD1	-1.014381243	5.577821734	-5.548445742	0.00023362	0.007311441	0.780263576
KLF11	-1.294992741	4.908201603	-5.546348668	0.000234311	0.007311441	0.777255259
SH3PXD2B	1.672084464	6.855036797	5.546223355	0.000234353	0.007311441	0.777075473
TDO2	4.631157395	-1.533425355	5.546215042	0.000234356	0.007311441	0.777063546
CSRP1	-1.951845482	8.103218241	-5.546061013	0.000234406	0.007311441	0.776842559
RP11-463O9.1	-2.944735975	-4.156080964	-5.545056285	0.000234739	0.007314402	0.775400968
CTB-31O20.4	-1.464916553	2.258073028	-5.543317959	0.000235315	0.007323075	0.772906451
CACNA1E	4.861223533	-1.658825727	5.542782943	0.000235492	0.007323075	0.772138606
HEYL	1.267425693	3.763788133	5.53995518	0.000236433	0.007344927	0.76807954
ADORA1	-3.242257101	1.904872064	-5.535075736	0.000238067	0.007387207	0.761072606
SEC24D	1.780760258	5.20904612	5.534459526	0.000238274	0.007387207	0.760187467
PAMR1	-1.5940648	4.902517759	-5.532559962	0.000238914	0.007393723	0.757458533
CSDC2	-2.493561244	-0.054792438	-5.532410801	0.000238964	0.007393723	0.757244225
TAS1R2	-2.906985846	-3.598249018	-5.531203233	0.000239372	0.007398909	0.75550911
TMEM169	1.972814503	-0.454445392	5.529260924	0.000240029	0.007411793	0.752717815
SLAMF6	1.907907932	0.081234577	5.523446727	0.000242008	0.007460621	0.744358843
TACSTD2	-1.339876091	8.441947515	-5.523194768	0.000242094	0.007460621	0.743996492
AL132709.8	2.390866496	-4.795757297	5.519713272	0.000243288	0.007488669	0.738988648
SPSB3	-2.129662692	-1.962083078	-5.519125597	0.00024349	0.007488669	0.738143147
CYP4X1	-1.717341266	2.312345473	-5.509230911	0.000246922	0.007586621	0.723899674
C2orf72	-3.168333876	1.092343074	-5.507753288	0.000247438	0.007589024	0.721771366
RP11-91J19.4	-1.012285015	3.181593649	-5.507599264	0.000247492	0.007589024	0.721549498
KIAA1549L	1.761077779	2.187323744	5.506043225	0.000248038	0.007598194	0.719307853
LINC00475	3.036505569	-0.00226829	5.503875357	0.0002488	0.007613976	0.716184197
CH17-132F21.1	3.301482409	-3.393374483	5.502502017	0.000249284	0.007621226	0.714205003
AL139147.1	2.83889436	-4.493718552	5.499310945	0.000250413	0.007648154	0.709605087
TMEM164	-1.474728489	6.268673591	-5.498428306	0.000250727	0.00765014	0.708332496
SNHG18	1.407465863	2.920750445	5.495171288	0.000251886	0.007677916	0.703635514
RP11-575H3.1	2.899678141	-2.089990383	5.494071652	0.000252279	0.00768229	0.702049358
CYP24A1	4.646097137	-0.559747447	5.491882015	0.000253063	0.007698558	0.698890403
MEG8	3.833543868	-2.950797962	5.490988448	0.000253384	0.007698771	0.697601063
ACSS2	-1.048986448	6.118187593	-5.490471012	0.00025357	0.007698771	0.696854391
FGF9	-2.641432431	-1.794643806	-5.4896514	0.000253864	0.007700134	0.695671593
NR2F1	1.393071854	1.984338053	5.487049357	0.000254803	0.007720995	0.691915863
KIF21A	-1.781362423	3.231560772	-5.485440912	0.000255384	0.007723036	0.689593763
AJUBA	-1.294347895	6.033836383	-5.485192335	0.000255475	0.007723036	0.689234859
WDR11-AS1	2.668706773	-4.684621186	5.484785923	0.000255622	0.007723036	0.68864805
P4HA2	1.536908383	5.929367915	5.483190004	0.000256201	0.007732957	0.686343492
DDR1	-1.262862993	8.097618818	-5.482274944	0.000256534	0.007735426	0.685021945
CYTL1	1.99736943	1.286081842	5.479668924	0.000257484	0.007751699	0.681257595
GABRP	-2.744323943	3.176088494	-5.479415921	0.000257577	0.007751699	0.680892082
RPGRIP1L	1.432239909	2.665005876	5.478112668	0.000258053	0.007758473	0.679009124
SHANK2	-2.40081	1.560638527	-5.475110023	0.000259156	0.007784017	0.674669893
PCSK1N	-2.671644017	0.672393978	-5.473866231	0.000259614	0.007790182	0.672872049
IL17RE	-1.425225077	5.891667164	-5.471176127	0.000260607	0.007812391	0.668982834
HPD	-2.932547111	-2.484832903	-5.465008676	0.000262901	0.007871629	0.660062155
TPST1	1.090408863	4.42367046	5.464490987	0.000263094	0.007871629	0.659313104
KLF13	-1.10069546	7.943062166	-5.46159226	0.000264181	0.007893242	0.655118156
C6orf25	-1.571558063	2.875547707	-5.461197274	0.000264329	0.007893242	0.654546445
HOXB9	2.703416379	0.158572529	5.458996463	0.000265157	0.007910314	0.651360529
LY6G6C	-1.326693142	7.794711161	-5.452972054	0.000267439	0.007970673	0.642635817
C15orf59	-1.382166272	4.469259689	-5.451929943	0.000267836	0.007974788	0.641126054
IBSP	4.344592751	-3.810534725	5.449519991	0.000268756	0.007988883	0.637633997
ADAM19	2.425802446	3.744337329	5.449332632	0.000268828	0.007988883	0.637362475
TMEM246	-1.38658996	4.925380739	-5.446132378	0.000270055	0.00801763	0.632723824
PSD4	-1.047644403	6.43087177	-5.445224295	0.000270405	0.008017969	0.631407312
SNAI1	1.706587356	1.970257046	5.444392187	0.000270725	0.008017969	0.630200837
ZPLD1	2.66622912	-4.298624231	5.443909385	0.000270912	0.008017969	0.629500775
CHMP4C	-1.301518675	4.600015173	-5.443401671	0.000271108	0.008017969	0.628764552
CILP2	3.713990769	3.48288809	5.440856171	0.000272092	0.008039376	0.625072807
PRX	-1.038603355	3.923523233	-5.437194504	0.000273516	0.008065961	0.619760579
AC025335.1	-1.678311291	6.242617023	-5.435825233	0.00027405	0.00807399	0.61777357
PTPRN	3.502559153	-1.651739409	5.433801708	0.000274841	0.008089578	0.614836627
UNC5A	1.874719474	-0.546000995	5.433091261	0.00027512	0.008090048	0.61380534
SHMT1	-1.259172315	5.53350947	-5.432062758	0.000275524	0.008091486	0.612312227
HMGA1	-1.313022452	7.602915156	-5.431629345	0.000275694	0.008091486	0.611682981
CHST11	1.315206406	3.22935426	5.429040268	0.000276714	0.008113688	0.607923461
POT1-AS1	3.298502487	-2.908168746	5.427955733	0.000277142	0.008118524	0.606348342
ADIPOQ	-6.802005616	2.810776589	-5.424704315	0.000278431	0.008138094	0.601625107
KLHL21	-1.099853538	6.676596941	-5.424503243	0.00027851	0.008138094	0.601332963
DNAJC12	3.339508147	-1.213379857	5.424271981	0.000278602	0.008138094	0.600996949
FAM132B	4.307463447	-3.032905196	5.420998891	0.000279907	0.008168454	0.596240419
CHRNA6	2.129662438	-4.636078503	5.419855326	0.000280364	0.008174058	0.594578187
PF4	1.782626644	-5.039053238	5.417855617	0.000281166	0.008185262	0.591671032
CERS1	2.137076367	-1.403696162	5.416545742	0.000281692	0.008185262	0.589766424
ILDR1	-1.905177731	0.551688167	-5.416264768	0.000281805	0.008185262	0.589357844
CTNNBIP1	-1.348020062	8.38013761	-5.416250452	0.000281811	0.008185262	0.589337027
AEN	1.252750727	4.155761253	5.41479954	0.000282395	0.008186807	0.587226983
TMPPE	-1.571242937	0.420043607	-5.412697261	0.000283245	0.00820371	0.584169105
CDH23	1.77540914	3.64825894	5.411864114	0.000283582	0.008205768	0.582957064
PCED1A	1.404205508	4.546537265	5.40539311	0.000286217	0.008268226	0.573539677
ARHGEF38	-2.547119382	-1.406010958	-5.404759985	0.000286476	0.008268226	0.572617939
SPTSSB	-1.185664735	5.31253664	-5.403949957	0.000286808	0.008268226	0.571438571
BEX2	-1.846917633	2.228226932	-5.4036357	0.000286937	0.008268226	0.570980998
CTC-254B4.1	-2.87226408	-4.199564101	-5.402748839	0.000287301	0.008268226	0.56968961
CHRDL1	-1.954367298	5.588019295	-5.402628293	0.00028735	0.008268226	0.569514069
MASP1	-1.632614729	5.380559341	-5.399476672	0.000288648	0.008287627	0.564923873
DIO2	1.334890844	5.222623151	5.398809192	0.000288924	0.008287627	0.563951527
LOXL4	-2.148420067	3.150115463	-5.398705902	0.000288967	0.008287627	0.563801054
MMP2	1.710917983	10.58640434	5.398383174	0.0002891	0.008287627	0.563330894
TNC	2.130840808	7.216234539	5.397059227	0.000289648	0.008295623	0.561401964
GAPT	1.995404425	0.145267226	5.395295721	0.00029038	0.008305314	0.558832208
DLX3	-1.964133137	6.102985106	-5.394945461	0.000290526	0.008305314	0.558321758
FBXL7	1.387897348	4.178889181	5.393965097	0.000290934	0.008309266	0.556892934
FOXI1	-4.946927942	0.586598373	-5.392167709	0.000291683	0.008322957	0.554272969
C1orf116	-1.254065158	6.589364667	-5.391281427	0.000292053	0.008325814	0.5529809
SPTBN2	-1.795666309	7.864858521	-5.388841729	0.000293075	0.008347224	0.549423573
ARHGAP44	-1.194317942	2.433065766	-5.387848353	0.000293492	0.008348817	0.547974875
CTD-3064H18.4	-2.52331508	-3.035970227	-5.387418941	0.000293673	0.008348817	0.547348593
LNX1	-1.789042509	3.958539869	-5.382999804	0.000295538	0.008391353	0.540901833
CTD-2297D10.2	3.970445706	-4.163925613	5.381899026	0.000296004	0.008391353	0.539295532
RP11-893F2.9	4.102982014	-2.558386163	5.381337594	0.000296242	0.008391353	0.538476198
AC124789.1	1.638404493	1.161675595	5.381300298	0.000296258	0.008391353	0.538421767
RP11-14N7.2	1.661569409	2.17146163	5.378075901	0.000297631	0.008422479	0.533715261
TNFRSF11A	-1.060346464	3.274823467	-5.37738818	0.000297924	0.008423052	0.532711224
RP1-97J1.2	-3.023506389	-2.847720186	-5.373735908	0.000299488	0.008459515	0.527377914
EREG	-1.834803424	3.374276263	-5.371031288	0.000300652	0.008484616	0.523427145
MYH14	-2.150115455	7.343378863	-5.369032092	0.000301516	0.0085012	0.52050612
TST	-1.177016444	4.369594797	-5.368199309	0.000301876	0.008503584	0.519289163
DNAAF1	-1.393545603	-2.147135278	-5.366630846	0.000302556	0.008514961	0.516996868
FAM65C	1.777177803	3.094276326	5.361670297	0.000304718	0.008567982	0.509744643
MT-ND4L	-1.913418791	9.507450417	-5.358911352	0.000305928	0.008593158	0.505709526
FPR1	1.977782737	-0.114691291	5.358357458	0.000306172	0.008593158	0.504899286
TGFBR3	-1.026682038	5.900009786	-5.357350834	0.000306615	0.008597761	0.503426673
AC016995.3	-2.297514569	-0.318352177	-5.352531397	0.000308745	0.008645787	0.496374108
PMEPA1	1.448473702	6.387783536	5.350602988	0.000309602	0.008645787	0.493551181
LINC00152	1.761187007	2.638990898	5.350481497	0.000309656	0.008645787	0.493373315
TMEM176A	1.961709533	4.458756234	5.350315058	0.00030973	0.008645787	0.493129643
ITPR3	-1.35274372	6.775899962	-5.349411082	0.000310133	0.008649194	0.491806114
RP11-94L15.2	1.652803645	1.834682173	5.348583601	0.000310502	0.008651659	0.490594477
FHAD1	2.796757834	-0.581303508	5.346291364	0.000311527	0.008672379	0.487237539
FAM117A	-1.180433712	4.834249106	-5.344976145	0.000312117	0.008680955	0.485311069
SCARF2	2.267508053	4.793334506	5.343367175	0.00031284	0.008693221	0.482953976
ELF3	-2.120718044	2.555575118	-5.342514678	0.000313224	0.008696046	0.481704937
SPARCL1	1.394641411	7.602814013	5.341390047	0.000313731	0.008702286	0.480057013
SLC4A11	-1.600225934	3.503610465	-5.339836618	0.000314433	0.008709499	0.477780458
Z95152.1	-1.812348646	1.086527201	-5.33956415	0.000314556	0.008709499	0.47738112
PFKFB3	-1.325660209	6.212288921	-5.338802494	0.000314901	0.008711223	0.476264747
LINC00626	3.553160269	-3.740119701	5.334036752	0.000317068	0.008763317	0.469277552
ZFP82	1.397784566	1.48923606	5.333330205	0.000317391	0.008764376	0.468241372
GRIK5	-1.438717113	0.707335117	-5.33261989	0.000317716	0.00876549	0.467199592
ST6GAL2	2.802921206	2.019150889	5.329833051	0.000318994	0.008792867	0.46311156
NEGR1	-1.320217215	3.625504816	-5.328635707	0.000319544	0.008800173	0.461354812
RBM11	-2.124941952	-2.013895574	-5.32660049	0.000320482	0.008818133	0.45836824
RP11-73M7.6	2.988386437	1.420167183	5.323186171	0.000322063	0.008845829	0.453356519
ENPEP	1.315419564	1.979560983	5.319290459	0.000323877	0.008887723	0.447636054
PCK1	-5.48417285	-0.546344862	-5.316640536	0.000325117	0.008908921	0.44374361
CXCL10	3.208171389	-1.155826604	5.316404422	0.000325228	0.008908921	0.443396733
HMGCS2	-3.330858205	3.18968439	-5.313097175	0.000326783	0.008942869	0.438537163
TRABD2B	-1.260798313	2.115357629	-5.31253642	0.000327047	0.008942869	0.437713043
LINGO4	-2.344098112	-0.730289165	-5.309890696	0.000328298	0.008969117	0.433824097
PCLO	-1.795968457	1.042325584	-5.308104366	0.000329146	0.008972053	0.431197779
SLC1A6	-2.294142834	3.233183349	-5.308058754	0.000329167	0.008972053	0.431130714
KLK4	3.739745359	-0.934960298	5.307823586	0.000329279	0.008972053	0.430784926
TUSC5	-6.414346201	1.022352886	-5.306761438	0.000329784	0.008977882	0.429223052
PKD1P6	-1.480190645	1.953105875	-5.303375789	0.0003314	0.009013913	0.424243381
LINC00537	-1.405862241	1.930194031	-5.301745763	0.000332181	0.009027189	0.421845297
SLPI	-2.162280614	6.798429116	-5.300123737	0.000332961	0.0090394	0.419458591
TPD52L1	-1.355541015	4.944182887	-5.299589998	0.000333217	0.0090394	0.418673142
RP11-983P16.4	-1.341187418	2.450218203	-5.297487447	0.000334231	0.009050966	0.415578622
GPX3	-2.441607565	7.393028991	-5.294004913	0.000335917	0.009088646	0.410451598
AP000695.4	4.050218161	-2.93207124	5.291671725	0.000337052	0.00908877	0.407015638
WNT5A	1.804124077	3.400243712	5.291570312	0.000337102	0.00908877	0.406866275
GRIN3A	-1.782397158	0.546032848	-5.289768045	0.000337981	0.00910452	0.404211591
MMP11	3.582945854	3.315292912	5.288257736	0.00033872	0.009116457	0.401986578
EYA2	1.442218941	3.397355834	5.287346383	0.000339167	0.009120516	0.400643793
MAP7	-1.207224807	4.81451359	-5.285515076	0.000340067	0.009136045	0.397945174
C11orf24	1.240572268	5.663566721	5.284964874	0.000340337	0.009136045	0.397134296
EPS8L1	-1.220530002	6.930506068	-5.283853227	0.000340885	0.009142786	0.395495835
MTMR9LP	1.84226977	3.179071578	5.281322063	0.000342136	0.009168355	0.391764452
EML2	-1.121101198	5.883365949	-5.278795799	0.000343389	0.009193945	0.388039338
EPSTI1	1.486897463	2.785756649	5.277957642	0.000343806	0.009195748	0.38680322
C11orf87	3.777454516	-1.892747041	5.277461156	0.000344054	0.009195748	0.38607095
CAV1	-1.119126406	7.851401142	-5.274869396	0.000345347	0.009217959	0.382247751
ABLIM2	-1.280243145	3.689808846	-5.272684533	0.000346442	0.009235545	0.379024002
CD80	2.69262761	-4.675052851	5.27106218	0.000347257	0.009244634	0.376629772
ECHDC3	-1.864851826	3.735129548	-5.270812173	0.000347382	0.009244634	0.376260782
ALDH1A2	-2.68726983	1.95769955	-5.269893538	0.000347845	0.009248959	0.374904873
RND2	-1.758639639	2.850903266	-5.268176678	0.000348712	0.009264003	0.372370443
MGST1	-3.934109663	4.048537272	-5.265093093	0.000350273	0.009297482	0.367817348
TTC9	-1.095235251	4.54109493	-5.263537985	0.000351064	0.009310445	0.365520602
NXNL2	-1.727953159	-2.748463957	-5.262848142	0.000351415	0.009311748	0.364501653
CLDN4	-1.755515163	6.578057622	-5.257844095	0.000353975	0.00937151	0.357108186
TINCR	-1.27555231	7.045396506	-5.256170477	0.000354835	0.009386227	0.354634586
CYP2W1	-2.833432143	3.066172881	-5.254713016	0.000355586	0.009386282	0.352480124
GJB4	-1.410916284	4.945625509	-5.254701762	0.000355592	0.009386282	0.352463488
KIAA1644	1.394820194	2.809099522	5.254393883	0.000355751	0.009386282	0.35200833
AQP7	-2.595042533	1.926077462	-5.253047167	0.000356447	0.009389304	0.350017229
SLURP1	-1.594200947	7.854640085	-5.252993074	0.000356475	0.009389304	0.349937248
TRIM29	-1.398978106	10.8361237	-5.25192589	0.000357027	0.009395827	0.348359229
SCIN	-1.69558363	2.350280997	-5.248395463	0.000358862	0.009436046	0.343137666
B3GALNT1	1.210508505	3.164540204	5.243888336	0.000361218	0.009456947	0.336468844
DPY19L3	1.65319918	4.290109192	5.243245104	0.000361556	0.009456947	0.335516861
IGFBP3	1.724512149	6.934566756	5.243185141	0.000361588	0.009456947	0.335428111
METTL7A	-1.404202243	6.158417963	-5.242932387	0.00036172	0.009456947	0.335054016
HES2	-1.180606738	5.159844047	-5.242855447	0.000361761	0.009456947	0.334940137
OTUD1	-1.165114417	4.721730408	-5.242771699	0.000361805	0.009456947	0.334816182
RP11-861A13.4	2.714969857	-3.079182545	5.241415075	0.000362519	0.00946114	0.332808078
CD163L1	1.211558337	2.503668492	5.24125771	0.000362602	0.00946114	0.332575125
NAT8	2.178867269	-4.880556988	5.240717392	0.000362886	0.00946114	0.331775246
GPR158	2.183891793	-2.44336677	5.238611047	0.000363999	0.009461454	0.328656627
BMPR1B	2.064273163	0.599107916	5.238136434	0.00036425	0.009461454	0.327953831
RUNX3	-1.355961401	5.031789871	-5.237881463	0.000364385	0.009461454	0.327576263
N4BP3	-1.529920224	4.578087175	-5.237515761	0.000364579	0.009461454	0.327034704
TRPV6	-1.408468618	4.378073085	-5.23746991	0.000364603	0.009461454	0.326966802
SLC2A10	1.444123072	4.128222267	5.237210411	0.00036474	0.009461454	0.326582503
RNF44	-1.026369782	5.841377732	-5.236318717	0.000365214	0.009465758	0.32526189
TMEM61	-2.57537068	-1.774028832	-5.23391194	0.000366494	0.009484117	0.321696824
ABLIM1	-1.153373747	7.95193422	-5.233829887	0.000366537	0.009484117	0.321575267
DCD	-5.10549896	7.565707284	-5.230063765	0.00036855	0.009528202	0.315994876
AGR2	-3.110419115	0.859957308	-5.227341228	0.000370013	0.009557996	0.311959483
RGS16	1.418346434	2.961142985	5.225638237	0.000370931	0.009573684	0.309434718
CNKSR2	-1.595817646	0.743784185	-5.221816638	0.000373	0.009602855	0.303767443
FAM109B	1.254270729	4.946400313	5.221461971	0.000373192	0.009602855	0.303241376
RP11-1074O12.1	2.471333985	-4.499409884	5.221148405	0.000373363	0.009602855	0.302776257
RP3-495K2.2	2.995193949	-3.515889867	5.220676942	0.000373619	0.009602855	0.3020769
3-Mar	-1.237705873	4.348919936	-5.219686419	0.000374158	0.0096087	0.300607471
RDH13	-1.21930101	5.464990964	-5.218951342	0.000374559	0.00961098	0.299516899
ARHGAP9	1.327823402	2.514197981	5.214652724	0.000376911	0.009663294	0.293137788
SYBU	-1.046488072	4.104505486	-5.21241655	0.000378141	0.009686768	0.289818237
ARHGAP28	2.513082643	2.914605147	5.210549587	0.000379171	0.009705089	0.2870462
BMP2	-1.930654279	3.504269329	-5.209230431	0.000379901	0.009705106	0.285087227
NAP1L3	1.389606853	2.421610381	5.209215976	0.000379909	0.009705106	0.28506576
OAS2	2.043887255	3.545539271	5.208135206	0.000380508	0.009705106	0.283460598
P2RY8	1.350562124	1.332369421	5.207618971	0.000380795	0.009705106	0.282693824
FOXC1	-2.36585192	3.81669592	-5.207458225	0.000380884	0.009705106	0.282455056
RP11-7K24.3	-1.826299472	3.469132354	-5.207137866	0.000381062	0.009705106	0.281979193
SLC2A4	-2.526218139	1.784146187	-5.205476999	0.000381986	0.009719057	0.279511884
SYNJ2	1.180950694	4.110814436	5.20473016	0.000382402	0.009719057	0.278402281
FGF12	-1.896978815	-0.810551645	-5.204454284	0.000382556	0.009719057	0.277992382
GP1BA	-1.799388122	1.497203134	-5.201399473	0.000384264	0.009741824	0.273452756
MEGF10	-2.685052352	-0.382626004	-5.201156205	0.0003844	0.009741824	0.273091185
IL36B	-1.497266329	1.726370398	-5.200066153	0.000385012	0.009749309	0.27147093
MIR296	3.399988147	-3.395895316	5.197573207	0.000386415	0.009776801	0.267764743
FHL5	-1.440486507	1.077136856	-5.196936563	0.000386774	0.00977786	0.266818115
SLITRK4	-1.567348603	2.222036581	-5.190499409	0.000390425	0.009849693	0.257243309
STEAP3	-1.163354753	4.161638107	-5.19030179	0.000390538	0.009849693	0.256949266
RP11-7F17.5	-1.464035826	-2.226197851	-5.190038966	0.000390688	0.009849693	0.256558196
PPL	-1.345320959	8.948588661	-5.189282765	0.00039112	0.009849693	0.255432945
SPHKAP	-2.939840435	-3.762777663	-5.189118498	0.000391213	0.009849693	0.255188499
10-Mar	2.800490614	-3.593771201	5.188154401	0.000391765	0.009855519	0.253753744
LAMA4	1.352788948	6.538289415	5.184712863	0.000393739	0.009897111	0.248630972
IL37	-1.403583908	5.327462218	-5.181355393	0.000395676	0.009937681	0.243631638
MT-ATP8	-1.564751209	8.060572194	-5.17622271	0.000398656	0.009995671	0.235985738
AP002495.1	-2.362098975	-4.505663164	-5.175767344	0.000398921	0.009995671	0.235307212
RNASE6	1.435302549	2.702125848	5.175361709	0.000399158	0.009995671	0.234702764
TET3	-1.462076041	5.820458048	-5.174903424	0.000399425	0.009995671	0.234019831
AKAP12	1.544772118	4.579878238	5.17459396	0.000399606	0.009995671	0.233558652
RASSF10	-1.57891218	1.584124186	-5.173905094	0.000400009	0.009997631	0.232532018
NYAP1	-1.461437605	0.834344526	-5.173295066	0.000400366	0.009998446	0.231622819
DLL1	-1.154845041	4.172637229	-5.167826906	0.000403582	0.010070595	0.223470486
TNNC1	-1.183483451	1.201239263	-5.167210573	0.000403946	0.010071527	0.222551333
FAM229B	1.374593051	3.127132077	5.164594892	0.000405496	0.010101988	0.218649873
RP11-557L19.1	2.706814152	-4.018229802	5.16302444	0.000406429	0.010117062	0.216306951
SHISA9	-3.578240488	-1.822532959	-5.159979485	0.000408245	0.010143942	0.21176321
POU5F1P6	2.088224749	-4.916813995	5.159559624	0.000408496	0.010143942	0.211136578
VTCN1	-4.895197163	0.660568432	-5.158720275	0.000408999	0.010148243	0.20988379
RP3-428L16.2	1.449797132	1.536399836	5.15735383	0.000409818	0.010158155	0.207844052
CNNM1	-1.714515352	1.020053922	-5.15695543	0.000410058	0.010158155	0.207249294
RP11-672L10.2	3.222149127	-4.463244244	5.15577648	0.000410766	0.010167543	0.205489142
FER1L6	3.960236815	-2.520647416	5.147759314	0.000415622	0.010262996	0.193514178
C14orf1	-1.022076251	5.485331353	-5.143076139	0.000418486	0.010318842	0.186514665
NWD1	-4.08891321	-1.75820211	-5.142468772	0.000418859	0.010318842	0.185606651
RP11-55L3.1	2.571046124	-4.459525029	5.142181818	0.000419036	0.010318842	0.185177635
IQSEC3	2.275249639	0.557061777	5.141167007	0.00041966	0.010318842	0.183660327
HILS1	2.164310697	-0.161430132	5.140789808	0.000419893	0.010318842	0.183096314
HYAL4	-3.659990423	-1.192360346	-5.138559308	0.000421269	0.010344424	0.179760689
C11orf89	-1.468291332	4.261999878	-5.137551406	0.000421893	0.0103491	0.178253168
AC112715.2	3.445910944	-3.194270251	5.137150725	0.000422141	0.0103491	0.177653828
SIK1	-2.002978838	6.989687848	-5.136296592	0.000422671	0.0103491	0.176376131
DSP	-1.34247918	11.21387433	-5.13608339	0.000422803	0.0103491	0.176057186
KRT80	-1.387484504	8.716947018	-5.132893197	0.000424788	0.010382737	0.171283922
CALD1	1.32811765	7.175692432	5.132078737	0.000425296	0.010382737	0.170065061
SORBS2	-1.60419473	3.334440169	-5.132000912	0.000425345	0.010382737	0.169948588
SELP	1.384435961	3.650037716	5.131712942	0.000425525	0.010382737	0.169517607
FOXO4	-1.082626566	5.390250369	-5.129091673	0.000427166	0.010414543	0.165593996
RP4-734G22.3	-1.195933527	1.273683398	-5.127157226	0.000428382	0.010420658	0.162697792
GJB3	-1.35236704	7.174595582	-5.127098578	0.000428419	0.010420658	0.162609976
B4GALNT3	-1.209590651	5.893112827	-5.127078485	0.000428432	0.010420658	0.162579891
MAL	-2.010291696	2.672961918	-5.12398682	0.000430382	0.010459853	0.157949942
SERPINF1	1.344907112	8.814869639	5.122978171	0.000431021	0.010467116	0.156439124
FAM167B	2.318395493	0.296029624	5.118066638	0.000434145	0.010534448	0.149080168
EZR	-1.126509505	8.033753572	-5.117388661	0.000434578	0.010534448	0.148064074
RP11-458F8.2	-3.571472347	-2.803316492	-5.116699722	0.000435018	0.010534448	0.14703148
PRKAR2B	-1.861372395	3.209498866	-5.116476756	0.000435161	0.010534448	0.146697281
ZDHHC11	-1.647914373	1.161001663	-5.114116661	0.000436674	0.010554715	0.143159319
SP8	-3.809161845	-2.264462168	-5.114061442	0.00043671	0.010554715	0.143076532
SMCO4	1.199670076	3.023605945	5.113569951	0.000437026	0.010554715	0.142339641
SMCO3	3.056226862	-1.598415787	5.112759214	0.000437547	0.010559037	0.14112403
C9orf24	-1.644731354	-1.128531707	-5.109661987	0.000439546	0.010590476	0.136479176
CTD-2236F14.1	2.46324315	-4.766806635	5.109017126	0.000439963	0.010590476	0.135511912
1-Mar	-2.75641255	2.066418708	-5.108681692	0.000440181	0.010590476	0.135008751
PTK2B	-1.096663762	5.992942398	-5.108613789	0.000440225	0.010590476	0.134906891
RP11-152P17.2	3.740452139	-2.905375071	5.106686295	0.000441475	0.010609444	0.132015249
CMTM3	1.242948882	6.133040916	5.105625209	0.000442166	0.010609444	0.130423165
APBA2	1.216387497	2.070418788	5.105344281	0.000442349	0.010609444	0.130001623
PLLP	-1.867526779	5.670514626	-5.10528045	0.00044239	0.010609444	0.129905842
CHRM4	-2.375238183	1.60270027	-5.10393313	0.000443269	0.010614566	0.127883973
HINT3	-1.180455408	4.456480585	-5.103896509	0.000443293	0.010614566	0.127829013
HOXC-AS1	-1.17452647	1.318407093	-5.103194401	0.000443751	0.010617297	0.126775279
EMP1	-1.016011619	8.593322172	-5.098665308	0.000446721	0.010680074	0.119976189
SLC16A8	-1.383037152	-0.327169203	-5.096438968	0.000448189	0.010706861	0.116632885
ACTG2	-4.225840305	5.051003498	-5.095406393	0.000448872	0.010714861	0.115082015
VSTM2A	-3.745218521	-2.883310186	-5.093344106	0.000450238	0.010739162	0.111984102
RP11-118A3.1	3.981546555	-3.631164439	5.092740263	0.000450639	0.010740413	0.111076906
ARHGEF25	1.4956016	4.143072639	5.091531076	0.000451443	0.010751262	0.109260097
TBC1D27	4.05807597	-3.619057892	5.088824937	0.000453248	0.010769422	0.105193326
RHOJ	1.239886515	4.577882597	5.088693691	0.000453336	0.010769422	0.104996062
FGFBP2	-3.041555641	3.522380368	-5.088217304	0.000453655	0.010769422	0.10428003
CDS1	-1.251284662	4.862770468	-5.087773945	0.000453952	0.010769422	0.103613609
CITED2	-1.404629823	6.031458291	-5.087771342	0.000453953	0.010769422	0.103609696
AP001048.4	2.37260063	-4.803063643	5.087022483	0.000454455	0.01077303	0.102484006
CTD-2287O16.4	2.515952811	-4.481562354	5.08619129	0.000455013	0.010773062	0.101234455
FAM92B	2.94423132	-3.781930117	5.085949869	0.000455175	0.010773062	0.100871502
RP11-26J3.1	2.484465374	-4.758317745	5.085457844	0.000455505	0.010773062	0.100131765
RP11-108L7.15	1.685012263	-1.688507256	5.08200763	0.00045783	0.01081145	0.094943513
SLC6A17	-1.456381178	3.422573265	-5.080595621	0.000458785	0.010817933	0.092819699
PER2	-1.413203522	4.70321445	-5.080563804	0.000458806	0.010817933	0.09277184
DDX4	2.523495175	-4.742705825	5.072989325	0.000463966	0.010922881	0.081373946
SMARCD3	1.029101435	4.898564317	5.071765882	0.000464806	0.010934285	0.079532142
CRY2	-1.216496702	7.032395539	-5.070381326	0.000465757	0.010948315	0.077447529
ADAMTSL3	-1.264430615	2.230403853	-5.068956004	0.000466739	0.010963033	0.075301242
CDC25B	1.150273269	5.59098658	5.067273414	0.000467901	0.010976634	0.072767167
TUBB4B	-1.541451538	8.275992714	-5.067086199	0.000468031	0.010976634	0.072485186
SATB2	1.500732417	2.68246129	5.065184878	0.000469348	0.010999153	0.069621134
LL22NC03-N27C7.1	1.51161694	-0.519442801	5.062428889	0.000471264	0.011027286	0.065468708
GALNT16	-1.424554569	5.243909168	-5.060466862	0.000472633	0.011046435	0.062511855
RP11-820L6.1	-3.702039543	-1.505540112	-5.060227853	0.0004728	0.011046435	0.062151621
RIPK4	-1.234698481	4.347748498	-5.059716906	0.000473157	0.011046435	0.061381492
RP11-438N16.2	2.251019144	-4.587535821	5.05432379	0.000476947	0.011118072	0.053250326
PLEKHG2	1.040354073	4.532560004	5.051917757	0.000478649	0.011149296	0.049621381
FBLN7	1.437120343	4.481667847	5.051288458	0.000479095	0.011151256	0.048672087
TRAV1-1	1.99462587	-4.954253547	5.04851558	0.000481065	0.011188673	0.044488525
WIPF1	1.160912739	5.128842324	5.04708074	0.000482088	0.011204013	0.042323275
SRA1	1.114596321	4.865937627	5.045138757	0.000483477	0.011219721	0.039392233
LIPT2	-1.012782458	0.353729133	-5.045116896	0.000483493	0.011219721	0.039359236
TRIM6	1.4443625	0.94798784	5.044447826	0.000483972	0.011222394	0.038349275
AC115522.3	-1.23013796	2.413848629	-5.042884025	0.000485094	0.011224243	0.035988463
DLGAP1	-1.711669296	-1.650662957	-5.04251665	0.000485358	0.011224243	0.035433798
SERHL2	-1.937662717	1.951866023	-5.042307782	0.000485509	0.011224243	0.035118439
ENPP5	-2.4031369	1.427443395	-5.040756021	0.000486626	0.011240005	0.032775314
SLFN11	1.547243849	3.893968835	5.04034869	0.00048692	0.011240005	0.032160194
DZIP1	1.449393793	3.137755443	5.038510526	0.000488248	0.011256642	0.029384039
CD28	2.368865042	0.194453498	5.03834029	0.000488371	0.011256642	0.029126908
KRT1	-1.207703113	13.96121696	-5.035024313	0.000490777	0.011295209	0.024117487
PSG4	4.28943579	-1.145144425	5.033675651	0.00049176	0.011308648	0.02207961
DERL3	2.470405029	1.383171555	5.033215569	0.000492095	0.011308648	0.021384348
VASH2	2.466329701	1.099821518	5.030782998	0.000493874	0.011341058	0.017707805
C1orf172	-1.228734875	4.183611772	-5.02916251	0.000495062	0.011359884	0.015258143
PLCL2	1.010587584	2.487231951	5.02835962	0.000495652	0.011361939	0.014044287
RP11-304L19.1	-1.211811913	-1.022535134	-5.028037401	0.000495889	0.011361939	0.013557111
PARVG	1.494846354	3.474897606	5.027177523	0.000496522	0.01136799	0.01225695
AMICA1	1.555472279	4.038934525	5.025399946	0.000497833	0.01138955	0.009568859
PHTF1	1.591978229	2.150028168	5.024294452	0.000498651	0.011391336	0.007896871
TMEM25	-1.083088723	3.62224881	-5.020870121	0.000501191	0.0114409	0.002716651
LGMN	1.174907899	6.664566303	5.016810954	0.000504221	0.011484052	-0.003426164
BSPRY	-1.229338676	5.29870489	-5.016689891	0.000504312	0.011484052	-0.003609408
EEF2K	-1.356196003	6.991701074	-5.016140833	0.000504723	0.011484052	-0.004440503
SPAG1	-1.421412894	3.282742639	-5.015867199	0.000504928	0.011484052	-0.004854713
ANTXR1	1.34590815	7.48458136	5.014736481	0.000505777	0.011484052	-0.006566438
RP11-321G12.1	-3.777157958	-1.154870958	-5.014149384	0.000506218	0.011484052	-0.007455283
CELF5	-1.773999107	-1.477479489	-5.014070308	0.000506278	0.011484052	-0.007575005
AKT3	1.341606048	3.422608034	5.013047418	0.000507048	0.011484052	-0.009123759
IFI6	1.634112273	4.807309063	5.012950944	0.00050712	0.011484052	-0.009269838
TSHZ3	1.423882619	3.356249217	5.012145399	0.000507728	0.011484052	-0.010489629
KHDRBS3	1.327665106	3.288033828	5.012017648	0.000507824	0.011484052	-0.010683085
VASH1	1.142617889	4.168566546	5.011184274	0.000508453	0.011484052	-0.011945132
RP11-366M4.3	1.916206418	-0.190631622	5.011088036	0.000508526	0.011484052	-0.01209088
EIF4EBP3	-1.420873946	-0.317155451	-5.010505921	0.000508966	0.011484052	-0.012972494
CARNS1	-1.321832392	1.82648367	-5.010402669	0.000509044	0.011484052	-0.013128875
MAPRE3	-1.161109938	5.449289155	-5.008968962	0.00051013	0.011492409	-0.01530046
ELMSAN1	-1.212151877	6.010783465	-5.008928639	0.00051016	0.011492409	-0.015361541
DEGS1	-1.128188273	9.098328064	-5.005681459	0.000512629	0.011539579	-0.020281068
ATP2A3	-2.34630679	6.178304067	-5.003230985	0.0005145	0.011564805	-0.023994598
NEUROD2	-2.67438793	-0.652636604	-5.002128211	0.000515344	0.011575343	-0.025666067
FSTL4	-1.829306126	2.778683911	-5.001623259	0.000515732	0.011575602	-0.026431478
DYRK3	1.523756135	1.277368048	5.000827604	0.000516342	0.011580874	-0.027637619
BCL6	-1.19806643	6.445780843	-4.996140337	0.000519955	0.011647555	-0.034744973
C3orf80	1.376587666	-0.667511914	4.995990729	0.000520071	0.011647555	-0.034971878
ADM2	2.087239271	1.18558589	4.994421684	0.000521287	0.011661167	-0.037351793
PRPH	-1.783002167	-0.296004642	-4.994229968	0.000521436	0.011661167	-0.03764261
CYP7B1	1.237380334	0.962100753	4.992707564	0.000522619	0.011679145	-0.03995217
RP11-855A2.5	-2.45906947	-2.953160886	-4.989228765	0.000525333	0.011731284	-0.045230948
C8orf31	2.123756057	-0.979547857	4.988512194	0.000525893	0.011735304	-0.046318504
BCL2L1	-1.124281955	6.51966004	-4.987934374	0.000526346	0.011736908	-0.047195528
ZNRF3	-1.27159097	3.945400209	-4.987347037	0.000526807	0.011738685	-0.048087048
IFI44L	2.080982893	2.902511538	4.985857857	0.000527976	0.011751822	-0.050347704
FABP4	-3.57582182	4.903405994	-4.985625845	0.000528159	0.011751822	-0.05069994
SLC8A2	-2.447869608	-0.876033215	-4.984286066	0.000529214	0.011766804	-0.052734122
SHROOM3	-1.310023003	3.664079687	-4.983539755	0.000529803	0.011767102	-0.053867356
KCTD21	1.084321345	2.811938946	4.983120975	0.000530133	0.011767102	-0.054503288
FHOD1	1.162725729	4.874917747	4.98281778	0.000530373	0.011767102	-0.054963716
SOWAHB	-2.265407244	0.783799597	-4.981421762	0.000531477	0.011779513	-0.057083866
AKAP6	-1.121662551	0.514591538	-4.981144728	0.000531697	0.011779513	-0.057504635
JAK3	1.669534161	2.87114543	4.980070924	0.000532548	0.011789154	-0.059135671
EGF	-1.882166822	0.431956048	-4.979631689	0.000532897	0.011789154	-0.059802889
RP11-815J4.6	2.717303875	-0.550757371	4.978131798	0.00053409	0.011807063	-0.062081503
IGKV3D-20	4.99300661	-2.487012865	4.976041155	0.000535757	0.011826149	-0.06525813
ZNF219	-1.372864115	4.464899123	-4.975606348	0.000536104	0.011826149	-0.065918877
TEF	-1.560820908	6.604793375	-4.973178846	0.000538049	0.01184608	-0.069608302
C16orf74	-1.488769004	1.50176295	-4.973023174	0.000538173	0.01184608	-0.06984493
VMP1	1.201511495	6.247806321	4.97237366	0.000538695	0.01184608	-0.070832251
SFRP1	-1.747894676	6.703529883	-4.972081387	0.00053893	0.01184608	-0.071276552
SCUBE1	-4.004116421	0.420201208	-4.971597532	0.000539319	0.011846183	-0.072012118
AC010524.4	2.982550727	-3.907935172	4.970495903	0.000540206	0.011857214	-0.073686963
CSPG4P13	-2.982063482	-3.035605104	-4.969714662	0.000540836	0.011861055	-0.074874818
SCGB3A1	-3.443018861	-1.709932574	-4.969324595	0.000541151	0.011861055	-0.075467938
SKI	-1.273057274	7.058033463	-4.966940205	0.000543079	0.011894867	-0.079094026
DSEL	1.356717326	3.030673506	4.966249563	0.000543639	0.011898676	-0.080144482
DPP4	1.466588642	5.048814755	4.964256829	0.000545259	0.011925647	-0.083175796
PRR12	-1.213603049	5.625357805	-4.963213638	0.000546108	0.01193576	-0.08476291
DAZL	3.973253758	-3.898641975	4.961981126	0.000547114	0.011949267	-0.086638266
NAP1L2	-1.466916777	2.05670665	-4.960209989	0.000548563	0.01196395	-0.089333567
PDK2	-1.089576548	4.523165059	-4.95838165	0.000550063	0.011988176	-0.092116398
ADAMTS8	1.440214071	0.591694245	4.956534383	0.000551582	0.012012802	-0.094928536
NEK6	1.445368746	3.895997042	4.955282283	0.000552615	0.012026793	-0.09683492
SALL1	4.106681249	-2.075081627	4.953582315	0.00055402	0.012035209	-0.099423573
DENND5B	1.135664742	1.997672571	4.953508415	0.000554082	0.012035209	-0.099536116
CRLF1	-1.639597538	3.970171463	-4.953292858	0.00055426	0.012035209	-0.099864391
HPGD	-1.306242935	5.603928597	-4.952926049	0.000554564	0.012035209	-0.100423026
AC068580.6	-1.288613846	1.047765741	-4.950919045	0.00055623	0.012048133	-0.103479959
SSC5D	2.162905561	6.770391029	4.950834372	0.0005563	0.012048133	-0.10360894
DAB2IP	-1.063812426	6.733747441	-4.950795587	0.000556332	0.012048133	-0.103668021
RPRML	-2.098609276	-3.29079371	-4.949646981	0.000557288	0.012051896	-0.105417787
RGS3	1.215764874	5.14615172	4.948932978	0.000557883	0.012056305	-0.106505583
CXCL12	-1.299831966	8.287157398	-4.945542017	0.000560719	0.01210909	-0.111672788
PLCH1	-2.683692566	-1.566780461	-4.944027996	0.00056199	0.012121346	-0.113980421
TPRG1L	-1.039430663	6.802139014	-4.943928973	0.000562073	0.012121346	-0.114131362
RP11-426C22.4	2.711586125	0.573313555	4.941938101	0.000563749	0.012133724	-0.117166338
C21orf88	-2.901927443	-1.079484656	-4.94191584	0.000563768	0.012133724	-0.117200277
RP11-686D22.10	2.778642335	-4.517819362	4.941479812	0.000564136	0.012133724	-0.117865058
MAFK	-1.09382381	2.90275148	-4.941377739	0.000564222	0.012133724	-0.118020684
TBX5	1.83574675	0.502577134	4.940699637	0.000564795	0.012137569	-0.119054602
MYBPC1	-3.161955236	-0.798323005	-4.93793007	0.00056714	0.012179476	-0.123278121
SYNGR1	-1.196706487	6.143158455	-4.936087072	0.000568706	0.012191434	-0.126089267
LHX9	4.132213059	-3.976391072	4.935998281	0.000568782	0.012191434	-0.126224713
GLT8D1	1.250251749	5.612254069	4.935878855	0.000568883	0.012191434	-0.126406894
AC018470.4	2.709187464	0.820806272	4.935170633	0.000569487	0.012195883	-0.127487305
NOS1	-2.581338985	3.960272526	-4.934640423	0.000569939	0.01219709	-0.128296203
RP4-668J24.2	2.774256873	-4.25541313	4.934109722	0.000570392	0.012198312	-0.129105891
SH3PXD2A	1.365655741	7.766261055	4.933085833	0.000571267	0.012208551	-0.13066815
MACROD2	-1.320192202	1.663277689	-4.932264056	0.00057197	0.01221511	-0.131922135
KLK7	-1.327459381	8.010490642	-4.931342098	0.00057276	0.01221951	-0.133329108
CASKIN1	-2.297610598	0.220922652	-4.93109852	0.000572969	0.01221951	-0.133700847
COLEC12	1.189008265	4.622561741	4.92999894	0.000573913	0.012222783	-0.135379084
PRDM8	-1.242750312	1.867854387	-4.929995989	0.000573916	0.012222783	-0.135383588
PRDX2	-1.095311473	7.087914722	-4.928119122	0.000575531	0.012248724	-0.138248572
SLC12A8	2.213186291	2.12938981	4.926282324	0.000577117	0.012269432	-0.141052887
ADRB1	-2.180506374	-1.451687616	-4.926070042	0.000577301	0.012269432	-0.141377019
SHROOM1	1.308729356	2.396950034	4.923965128	0.000579124	0.012299704	-0.144591349
TM7SF2	-1.430249276	6.050768581	-4.922217015	0.000580643	0.012311895	-0.147261313
ADPRHL1	-1.066636829	1.814678105	-4.922175423	0.000580679	0.012311895	-0.147324843
DGKI	2.871122351	0.33027578	4.921621975	0.000581161	0.012311895	-0.148170244
AIM2	3.794279956	-1.783108473	4.921020711	0.000581685	0.012311895	-0.149088734
LTBP4	-1.71122242	7.446396452	-4.920965729	0.000581733	0.012311895	-0.149172727
CTD-2547L24.4	2.29507858	-2.447143158	4.920550556	0.000582095	0.012311895	-0.149806978
IRF6	-1.068197787	7.139412195	-4.917889508	0.000584422	0.012352629	-0.153872806
KLC3	-1.754372174	5.178563389	-4.916971794	0.000585227	0.012356967	-0.155275225
CORIN	1.710466169	4.47505797	4.914044422	0.000587801	0.01239218	-0.159749553
EFNB2	-1.132768918	5.607859539	-4.913930719	0.000587902	0.01239218	-0.159923366
MT-ND2	-1.403054025	12.11914669	-4.91191851	0.000589679	0.012421143	-0.162999676
U82695.9	2.715705285	-3.546780862	4.910857017	0.000590619	0.012432441	-0.164622746
GPR37	-1.307378274	2.350409689	-4.909875988	0.000591489	0.012442255	-0.16612293
CCSER1	-1.652422336	-0.607573992	-4.908824306	0.000592423	0.012446797	-0.167731311
PAIP2B	-1.604927018	3.831985816	-4.908723576	0.000592512	0.012446797	-0.16788537
IGF1	1.763677394	4.137751525	4.907638222	0.000593478	0.012448824	-0.16954543
RP11-154P18.2	-2.582160467	-3.39690362	-4.907519156	0.000593584	0.012448824	-0.169727555
SLC29A1	-1.110038797	6.85174831	-4.906999405	0.000594047	0.012448824	-0.170522589
UBTFL6	1.903983351	-4.990510555	4.906800609	0.000594225	0.012448824	-0.170826686
C10ORF68	2.63965022	-2.428066594	4.906046118	0.000594898	0.012454463	-0.171980883
GSTM5	-1.85619605	4.449004873	-4.903597927	0.000597088	0.012491832	-0.175726616
AQPEP	-2.399215546	0.516232694	-4.900906478	0.000599506	0.012533908	-0.17984554
LOR	-1.533270106	9.787647343	-4.899344877	0.000600914	0.012535017	-0.182235856
AP001422.3	2.452280295	-4.648364178	4.899312137	0.000600943	0.012535017	-0.182285974
SERTM1	-4.643309336	-1.18349165	-4.899116265	0.00060112	0.012535017	-0.182585818
GAD1	2.813763407	-1.2953992	4.899043104	0.000601186	0.012535017	-0.182697816
CLSTN2	-1.520296217	2.932660888	-4.893532509	0.000606184	0.012629813	-0.191135863
B3GALT5	-3.599242377	0.909557905	-4.893128342	0.000606552	0.012629813	-0.191754913
DENND1C	-1.075330209	4.640973199	-4.891833733	0.000607734	0.01264257	-0.193737988
TOM1L1	-1.433839442	3.475203702	-4.891487041	0.00060805	0.01264257	-0.19426909
CHI3L1	-2.003723481	5.482629602	-4.890694359	0.000608775	0.01264257	-0.195483475
RP11-150O12.1	2.841422033	0.764469854	4.887099246	0.000612075	0.012701757	-0.200992318
FAXDC2	-1.195391328	5.464504625	-4.885058849	0.000613956	0.012722334	-0.20411968
SLC7A13	-1.847926291	-4.021685524	-4.884285604	0.00061467	0.012722334	-0.205305008
CTD-3247F14.2	-2.133207433	1.717936352	-4.884241109	0.000614711	0.012722334	-0.205373219
SLC6A9	-1.553496202	6.485893456	-4.88247442	0.000616347	0.012741141	-0.208081761
AC005618.6	-1.329163865	-2.004155589	-4.882334985	0.000616476	0.012741141	-0.208295552
GPR161	1.164180882	2.344135006	4.881448527	0.000617299	0.012741141	-0.209654785
ZNF711	-1.397279577	4.136801473	-4.881363675	0.000617378	0.012741141	-0.209784897
AP000695.1	2.312897076	-4.298624231	4.881030683	0.000617687	0.012741141	-0.210295517
COL27A1	1.378756949	5.588015561	4.874992074	0.000623326	0.012822691	-0.219558097
PEG10	2.009939475	2.324033095	4.873780221	0.000624465	0.012822691	-0.221417587
THEMIS2	1.249589342	3.307665951	4.87361345	0.000624621	0.012822691	-0.2216735
PLP2	-1.004795873	7.761517061	-4.873499873	0.000624728	0.012822691	-0.221847788
KCNE4	1.805692399	2.61948534	4.8732435	0.000624969	0.012822691	-0.222241209
PCED1B-AS1	1.647082677	1.10782816	4.872779437	0.000625406	0.012823117	-0.222953369
TMPRSS11E	-3.692885962	0.233346134	-4.872159746	0.00062599	0.012826554	-0.223904406
NKAIN1	-1.071357226	1.803236694	-4.871020105	0.000627065	0.012834567	-0.225653554
CXCR4	1.196622746	2.981333843	4.870862571	0.000627214	0.012834567	-0.225895355
RP11-454P21.1	3.092844798	-2.636097174	4.870078764	0.000627955	0.0128412	-0.227098488
TRAM2	1.114465741	5.784300307	4.869624317	0.000628385	0.012841471	-0.227796099
FCRL1	3.191758632	-4.475400442	4.868687774	0.000629272	0.012844508	-0.229233857
NTRK1	3.669346546	-2.141336058	4.868587416	0.000629367	0.012844508	-0.229387932
C11orf88	2.60489966	-4.058995599	4.86771879	0.000630191	0.012849044	-0.230721552
STK32A	-1.937008718	2.02198274	-4.867474361	0.000630423	0.012849044	-0.231096849
RNF39	-1.244391643	4.988735222	-4.865000468	0.000632777	0.012888502	-0.234895755
FAM84B	-1.288740841	4.31389806	-4.863540983	0.000634171	0.012899828	-0.237137355
ITGA11	1.95823221	5.664273832	4.862701498	0.000634974	0.01290764	-0.238426845
PVRL4	-1.081213588	7.060972231	-4.858580383	0.000638931	0.012962426	-0.24475856
CAMK2A	1.850118334	0.261000032	4.856493109	0.000640945	0.012994189	-0.247966403
MACC1	-1.725915249	2.696323698	-4.856084824	0.00064134	0.012994189	-0.248593953
TSC22D3	-1.521249571	6.929337715	-4.85515587	0.000642239	0.013003858	-0.250021879
FAM3B	-2.733793898	0.227100947	-4.853847444	0.000643508	0.013013913	-0.252033317
KCNS2	2.666325146	-1.601000107	4.853538322	0.000643808	0.013013913	-0.252508566
FBXO27	-1.302913279	5.077803852	-4.853337985	0.000644002	0.013013913	-0.252816574
FRMD7	2.1596254	0.774108515	4.852137788	0.000645169	0.013022031	-0.254661938
HOXD9	1.327773199	3.346831255	4.85169609	0.000645599	0.013022031	-0.255341124
KLB	-1.953233782	1.339030978	-4.85162196	0.000645672	0.013022031	-0.255455113
PDE10A	1.398805321	0.391329615	4.846719732	0.000650466	0.013101577	-0.262995065
RP11-473E2.2	4.232948889	-3.304997347	4.845304535	0.000651857	0.013121021	-0.265172377
MAML3	-1.221240816	4.44961066	-4.843882973	0.000653258	0.013140629	-0.267359774
GPD1L	-1.012168518	4.775441656	-4.840664803	0.00065644	0.013187429	-0.272312736
KIAA1683	-1.330799941	4.682827843	-4.837860411	0.000659227	0.013234783	-0.276630088
CTD-2015A6.2	1.903983351	-4.990510555	4.835226434	0.000661856	0.013278908	-0.280686118
ARHGEF37	-1.073943092	6.707474575	-4.834231678	0.000662851	0.013290233	-0.282218192
GAN	-1.407723845	7.04245565	-4.831861371	0.00066523	0.013311948	-0.285869395
OR51E1	1.222829777	-0.309915581	4.830076713	0.000667027	0.013339249	-0.288619004
MAFA	-3.084970805	-1.834118887	-4.827403102	0.000669729	0.013384598	-0.292739074
TMEM155	2.798081621	-3.126842311	4.826419654	0.000670726	0.013385603	-0.294254839
RP11-429A20.4	3.200569412	-2.675666911	4.826380664	0.000670766	0.013385603	-0.294314936
CTSL	1.022313262	5.76895009	4.826068264	0.000671083	0.013385603	-0.294796461
WDTC1	-1.091929411	6.971802411	-4.824613216	0.000672561	0.01340061	-0.297039422
PARP9	1.042948912	4.561756164	4.82447215	0.000672705	0.01340061	-0.297256891
JAKMIP1	2.779208143	-2.884379435	4.822975555	0.00067423	0.01341473	-0.299564244
WSCD2	-2.082318891	0.724482999	-4.822921922	0.000674284	0.01341473	-0.299646938
SIPA1L3	-1.12153905	5.297280078	-4.822010426	0.000675215	0.013424576	-0.301052388
CADPS	2.033926212	1.783261781	4.820664874	0.000676591	0.013443263	-0.303127337
G0S2	-3.937828644	3.217948096	-4.819418165	0.000677869	0.013459971	-0.305050092
CRISP3	-4.077118841	1.318237962	-4.815865878	0.000681523	0.013519809	-0.310529887
PPP1R14C	-1.54414813	6.376351905	-4.815636811	0.00068176	0.013519809	-0.310883309
AGFG2	-1.150220805	5.860083639	-4.809236713	0.000688399	0.013633935	-0.320760955
SCIMP	1.635395407	-0.812081022	4.807623542	0.000690084	0.013658518	-0.323251585
SGIP1	1.662259824	0.555464892	4.806414031	0.00069135	0.01366604	-0.325119236
PXDNL	3.143986979	-0.173401908	4.80629245	0.000691477	0.01366604	-0.325306986
CEBPA	-2.570720337	-0.921453096	-4.805526783	0.00069228	0.01366604	-0.326489403
DIRC1	3.084665952	-1.938384663	4.805320944	0.000692496	0.01366604	-0.326807294
IGLV2-18	3.953107526	-3.906700468	4.804615887	0.000693236	0.01366604	-0.327896206
MTMR12	-1.223725471	5.049181314	-4.804299886	0.000693568	0.01366604	-0.32838427
PGM2L1	1.233015997	2.091962363	4.802778083	0.00069517	0.013688845	-0.330734902
EFCAB4A	-2.366009937	3.328910137	-4.802250572	0.000695726	0.013691047	-0.331549793
NIPAL1	-1.8100457	4.74176074	-4.794825454	0.000703603	0.0138344	-0.343024227
LA16c-429E7.1	-1.805755055	-2.247070179	-4.793828531	0.000704668	0.0138344	-0.344565427
RP11-390E23.6	-1.185062572	2.163579583	-4.793636269	0.000704874	0.0138344	-0.344862673
OMD	1.708884011	4.344624594	4.793604501	0.000704908	0.0138344	-0.344911788
RP5-905G11.3	2.574185473	-4.071281273	4.793279798	0.000705255	0.0138344	-0.345413807
BIN2	1.360243214	1.866046692	4.791969918	0.000706658	0.013853104	-0.347439145
C17orf51	1.179789739	2.721824681	4.790777987	0.000707937	0.013869359	-0.349282324
TMPRSS11CP	1.903983351	-4.990510555	4.790302817	0.000708448	0.013870545	-0.350017175
ARHGAP23P1	-2.179545915	-0.126670068	-4.789813091	0.000708975	0.013872044	-0.35077457
SEMA3E	-3.300718993	-0.106824899	-4.789276762	0.000709552	0.013874531	-0.35160408
MEGF9	-1.131000929	5.793270088	-4.784906143	0.000714275	0.013949187	-0.358365401
BAMBI	-2.374807207	1.640042933	-4.7822437	0.000717169	0.013996827	-0.362485524
LINC00242	1.774318873	-0.856296511	4.781051603	0.000718468	0.014013316	-0.364330621
RP11-475O6.1	3.080401936	-0.637496678	4.780208107	0.000719389	0.014022407	-0.365636284
TECTA	1.49611113	-0.274576248	4.777630199	0.000722212	0.014063527	-0.369627307
SCNN1B	-1.188075294	5.386627115	-4.777448453	0.000722412	0.014063527	-0.369908715
SPATA20P1	2.727403567	-4.925302885	4.775147609	0.000724942	0.014103873	-0.37347166
GLB1L3	-1.068904634	2.875458089	-4.773684885	0.000726555	0.014118698	-0.375737137
KCNJ11	-2.354331671	0.036368238	-4.77362611	0.00072662	0.014118698	-0.375828174
SYT9	-3.086425142	-0.925943932	-4.773187734	0.000727105	0.014119206	-0.376507198
ATP13A5	-2.079280694	1.311976739	-4.77192456	0.000728502	0.014137434	-0.378463947
MBL1P	2.030328711	-0.515462027	4.769377815	0.000731328	0.014174428	-0.382409732
FAM174A	-1.06647943	4.073647962	-4.768927549	0.000731829	0.014175221	-0.383107446
SPRY3	1.371496361	0.243495594	4.767582866	0.000733327	0.014195314	-0.385191285
TCP11	-1.691870275	-1.734919024	-4.764301165	0.000736997	0.014257392	-0.390277977
PDLIM7	1.524684486	6.352140791	4.761928075	0.000739662	0.01429904	-0.393957265
NPR3	-1.598367608	0.810100289	-4.761559327	0.000740077	0.01429904	-0.39452905
CERS4	-1.331910372	5.931232339	-4.760120107	0.0007417	0.014321412	-0.396760915
ERMN	3.512924077	-0.91632696	4.756931461	0.000745309	0.014382076	-0.401706743
AC010761.9	-2.852398106	-2.766143757	-4.754817813	0.000747711	0.014410385	-0.404985967
TRAJ39	-2.135249869	-3.453050752	-4.752120436	0.000750788	0.014458845	-0.409171746
TSPY26P	1.053168061	1.850953746	4.751792379	0.000751164	0.014458845	-0.409680893
GFOD1	-1.198768866	3.992250956	-4.751124316	0.000751928	0.01446453	-0.410717781
ENAH	1.300075464	6.368102909	4.749956937	0.000753267	0.014469581	-0.412529802
RP5-1042K10.13	-1.251256788	-2.516884448	-4.749884428	0.00075335	0.014469581	-0.412642357
COL5A3	1.039490277	7.358432392	4.74966686	0.0007536	0.014469581	-0.412980092
RP11-16K12.1	2.066777746	-4.66123238	4.747430811	0.000756171	0.014500888	-0.41645155
C1QL2	-3.446895784	-1.532856984	-4.746544021	0.000757194	0.014511465	-0.417828484
PLEKHF2	-1.029393672	4.668577461	-4.744205379	0.000759897	0.014554224	-0.421460272
TLE2	-1.482934656	4.910041876	-4.742589866	0.000761771	0.014581045	-0.423969533
AOAH	1.525862513	1.423809334	4.741215691	0.000763368	0.014602552	-0.426104233
ASTL	-1.657249154	-0.712511404	-4.740441069	0.00076427	0.014610739	-0.427307681
RP11-68I3.4	-1.242401276	-1.064433541	-4.737904343	0.000767232	0.014656502	-0.431249319
TTYH1	-2.183948561	2.411103706	-4.737577074	0.000767615	0.014656502	-0.431757906
SLC25A4	-1.456265127	3.972660935	-4.736291659	0.000769121	0.014676171	-0.433755629
ADH1B	-2.149453091	6.568673041	-4.735350136	0.000770227	0.014688168	-0.435219044
FRZB	-1.480793012	4.438218681	-4.734178691	0.000771604	0.014705339	-0.437040003
NNMT	1.460164051	6.672679763	4.730167395	0.000776342	0.014786476	-0.443276859
SLC48A1	-1.042634104	5.410129255	-4.729509969	0.000777121	0.014791378	-0.444299257
RP11-378A13.1	-1.014475855	1.852112581	-4.729140794	0.000777559	0.014791378	-0.444873407
LGR6	-1.888537771	3.398588662	-4.727641983	0.00077934	0.01481611	-0.447204597
LRRN4CL	-1.829207379	4.18712607	-4.727024914	0.000780074	0.014817954	-0.448164453
EMILIN3	-2.997313037	1.784539144	-4.726752735	0.000780398	0.014817954	-0.448587849
PYGB	-1.466210795	7.751808831	-4.724277985	0.000783353	0.01482979	-0.452437983
MUC7	-4.624981008	-0.068651463	-4.723820329	0.0007839	0.01482979	-0.453150084
TM4SF1-AS1	-3.143575907	-2.75445625	-4.723695342	0.00078405	0.01482979	-0.453344567
MYT1	3.28948528	-4.313482184	4.723641336	0.000784115	0.01482979	-0.453428602
AP001626.2	-1.738044145	-2.926650764	-4.723640208	0.000784116	0.01482979	-0.453430357
KIF26B	2.293865811	4.1458611	4.722555477	0.000785416	0.01482979	-0.455118317
FBN1	2.105145535	8.113961686	4.722513447	0.000785466	0.01482979	-0.455183725
RP11-95M15.2	2.523446718	-4.538993138	4.722271228	0.000785757	0.01482979	-0.455560667
TMPRSS13	-1.179427089	6.365219313	-4.722207011	0.000785834	0.01482979	-0.455660604
VCAM1	1.526025424	3.744293208	4.720979658	0.000787309	0.014848524	-0.457570762
PLEKHG5	-1.202306819	7.141518972	-4.719356035	0.000789264	0.014876292	-0.460097972
LINC01117	1.845171937	-2.336357093	4.717814223	0.000791125	0.01490226	-0.462498186
AC008074.4	-2.180605925	1.571313599	-4.714874404	0.000794687	0.014960212	-0.467075679
VAV1	1.189316247	2.522399923	4.713692749	0.000796123	0.014971758	-0.46891594
KANK4	2.023453654	1.891927698	4.713570769	0.000796272	0.014971758	-0.469105917
ACSL1	-1.277808799	7.56513153	-4.711057515	0.000799337	0.015004385	-0.473020654
AIF1L	-1.252674586	5.676651018	-4.710950446	0.000799468	0.015004385	-0.473187448
CTC-327F10.5	-1.395070688	0.287350261	-4.706666438	0.000804722	0.015084628	-0.4798625
FAM118B	1.02486936	3.311762082	4.704926078	0.000806867	0.015115643	-0.48257495
SOX8	-2.172857812	2.056298636	-4.704292567	0.00080765	0.015121107	-0.48356242
ABHD12B	-1.199888888	4.489735027	-4.703656074	0.000808437	0.015126648	-0.484554596
MYO5B	-1.216249741	4.738798342	-4.70186359	0.000810657	0.015158986	-0.487349054
PRPH2	2.049186781	0.657675885	4.699729135	0.000813309	0.015197696	-0.490677232
DIRAS2	-2.240856179	-1.085500502	-4.699404524	0.000813713	0.015197696	-0.491183444
ADH1A	-1.980461611	-0.727620504	-4.698522444	0.000814812	0.015202973	-0.492559068
RBM47	-1.241421976	3.706589088	-4.698386268	0.000814982	0.015202973	-0.492771447
RAB3D	-1.351929827	5.898240211	-4.695839767	0.000818166	0.01525312	-0.496743436
GRM2	-1.844170094	1.749218902	-4.694136313	0.000820302	0.015280653	-0.499400967
AC006129.4	2.083060989	-1.860631163	4.693872231	0.000820634	0.015280653	-0.499812994
VKORC1	1.275502294	5.263368434	4.69272771	0.000822074	0.015292505	-0.501598814
MT-ND4	-1.109609869	13.23490556	-4.692488396	0.000822375	0.015292505	-0.501972243
FHOD3	1.53809551	4.292326385	4.692183343	0.000822759	0.015292505	-0.502448266
SCN4A	-2.586015085	0.824882949	-4.691233308	0.000823957	0.01529653	-0.503930839
GTPBP1	-1.047703207	5.428660281	-4.69122439	0.000823969	0.01529653	-0.503944757
FAM180B	-1.953058111	3.879847798	-4.690166044	0.000825305	0.015312123	-0.505596505
BBOX1	-1.079147253	5.405639382	-4.68971528	0.000825875	0.015313481	-0.506300055
GRM3	-2.172001264	-2.566142011	-4.68714249	0.000829137	0.015364716	-0.510316199
CACNA2D3	2.126556886	0.629572497	4.685844109	0.000830789	0.015381345	-0.512343335
CRB3	-1.56055504	3.588341723	-4.685652234	0.000831033	0.015381345	-0.512642926
ZNF316	-1.34064393	3.799556342	-4.683473664	0.000833812	0.015415793	-0.516044875
KCNMB1	-2.159659353	2.672791147	-4.682992657	0.000834427	0.015415793	-0.516796084
HEG1	1.238375969	5.576426324	4.682822052	0.000834645	0.015415793	-0.517062532
UTS2	3.73609802	-2.67961725	4.681961744	0.000835747	0.015415793	-0.51840621
RP11-264B17.4	-1.220075884	-1.139128207	-4.681852037	0.000835887	0.015415793	-0.518577564
DCLK2	1.157880431	2.975569077	4.681845798	0.000835895	0.015415793	-0.518587309
CTD-2619J13.3	-1.294269732	-1.023808594	-4.67947178	0.000838943	0.015462752	-0.522295764
C15orf62	-1.160140097	4.226588642	-4.678685164	0.000839956	0.01547216	-0.523524713
PARP14	1.713482399	4.31003109	4.677855876	0.000841025	0.015476436	-0.524820423
RHOH	1.098859384	1.031341881	4.677725915	0.000841193	0.015476436	-0.525023487
PRR16	1.444975546	1.392963618	4.676669029	0.000842557	0.015492293	-0.526674964
NRP1	1.218098966	6.160051625	4.676090519	0.000843305	0.015496799	-0.527579003
IL2RG	1.140312625	3.731571321	4.67520093	0.000844457	0.015508711	-0.528969257
DKK1	-2.491264039	0.187620169	-4.674332422	0.000845582	0.015516651	-0.530326674
SLC17A7	-2.157934981	2.680467982	-4.674090769	0.000845896	0.015516651	-0.53070438
PRB3	-3.233835153	-2.141040904	-4.672769188	0.000847613	0.015538895	-0.532770165
CNN3	1.119942399	6.697882722	4.671450926	0.000849329	0.0155611	-0.534831007
MYCL	-1.256365035	5.952211908	-4.669492879	0.000851885	0.015598655	-0.537892476
RP11-215G15.5	-1.127009703	4.197273879	-4.667223146	0.000854858	0.015640464	-0.54144195
CFD	-2.788491239	6.900623406	-4.666975291	0.000855183	0.015640464	-0.541829597
FMO5	-1.488088964	2.778846608	-4.665249795	0.000857452	0.01567265	-0.54452852
NKX3-2	3.669337841	-1.338299001	4.664421704	0.000858543	0.015683288	-0.545823921
MIR298	1.782626644	-5.039053238	4.663962998	0.000859147	0.015685041	-0.546541527
SLAMF7	1.570499325	2.39342541	4.660677694	0.000863493	0.015743703	-0.55168196
DMD	-1.196544535	3.834084198	-4.660496445	0.000863734	0.015743703	-0.5519656
HRH1	1.042715347	3.563695913	4.659659516	0.000864845	0.015743703	-0.553275385
RP11-372K14.2	-2.211785144	-0.483431298	-4.659606592	0.000864915	0.015743703	-0.553358214
RMND5A	-1.007113887	6.018551739	-4.658968317	0.000865764	0.015748488	-0.554357178
NMNAT3	-1.165719692	4.272063285	-4.657918557	0.000867161	0.015756664	-0.556000281
AOC4P	-1.917569093	-0.262633936	-4.656530583	0.000869012	0.015772767	-0.558173
BMP4	-1.509939326	4.157131416	-4.656449458	0.000869121	0.015772767	-0.558300001
OVOL2	-1.334795017	2.123213907	-4.656103579	0.000869583	0.015772767	-0.558841483
CADPS2	1.089670786	3.193758259	4.655529232	0.000870351	0.015777408	-0.559740672
LZTS3	-1.354074732	3.109475075	-4.655110663	0.000870911	0.015778278	-0.560396007
FGF14-AS2	-1.500802089	0.809555222	-4.653704445	0.000872795	0.015803125	-0.56259784
MPEG1	1.028247351	5.079577427	4.652698735	0.000874145	0.015818279	-0.564172733
TMEM211	-2.742220189	-0.878280974	-4.650993794	0.000876439	0.015834948	-0.56684291
SLC18A3	4.691805454	-3.875381714	4.649857877	0.000877971	0.015850285	-0.568622143
RN7SL81P	2.381853239	-4.412374584	4.648659475	0.00087959	0.015870222	-0.570499444
ARHGAP23	-1.135762489	7.280598062	-4.647503442	0.000881156	0.015889158	-0.572310563
RGS22	-1.754907507	0.267732367	-4.645281069	0.000884173	0.015928121	-0.575792807
AC091814.2	4.213110619	-3.211979145	4.645150573	0.00088435	0.015928121	-0.575997303
C1orf226	-1.288003357	2.85533754	-4.643663761	0.000886375	0.015955269	-0.578327408
RP11-614F17.2	1.598385245	-5.112749797	4.642410956	0.000888085	0.015968252	-0.580291019
AC005152.3	-4.177755524	-1.859064562	-4.642376204	0.000888133	0.015968252	-0.580345492
DNAH14	1.771757432	-0.572589391	4.63991232	0.000891506	0.015991627	-0.584207965
LYPD1	3.976294061	-2.282717469	4.639708398	0.000891786	0.015991627	-0.584527679
RP11-350J20.12	3.528978544	-2.723483697	4.63953265	0.000892027	0.015991627	-0.584803225
DTNB	-1.120834533	3.279795041	-4.638521392	0.000893417	0.016007223	-0.586388809
LL0XNC01-116E7.2	2.529608436	-4.740260521	4.637806616	0.0008944	0.016015533	-0.587509615
RP11-679B19.2	-2.188095639	-4.213824541	-4.637338462	0.000895045	0.016017771	-0.588243744
PINK1	-1.228319554	4.854054655	-4.636302833	0.000896473	0.016034016	-0.589867858
RP1-137D17.1	3.552320699	-2.262722893	4.635479562	0.00089761	0.016045039	-0.59115905
ITGAV	1.023139572	6.15252552	4.633533296	0.000900304	0.016083864	-0.594211889
SAMSN1	1.619381072	0.8612024	4.631781471	0.000902736	0.016108636	-0.596960186
NME8	2.821433819	-2.053345116	4.631163929	0.000903595	0.016114634	-0.5979291
DNM3	1.302387794	1.763334086	4.630168725	0.000904981	0.016121225	-0.599490672
LMAN1	1.234848835	5.872262219	4.630147408	0.000905011	0.016121225	-0.599524122
MYO1B	1.004201575	5.429000166	4.629615437	0.000905753	0.01612512	-0.600358894
TAC1	-2.81441668	-1.600210737	-4.629092245	0.000906483	0.016128804	-0.601179929
GSDMA	-1.319959748	6.384950395	-4.62787723	0.000908181	0.016149698	-0.603086774
MLLT11	1.438878433	2.350738079	4.62507939	0.000912105	0.016210117	-0.607478486
RXRA	-1.198330247	8.319098616	-4.62445056	0.000912989	0.016216482	-0.608465698
VLDLR	1.071874	3.689649951	4.623159843	0.000914807	0.016237073	-0.61049219
AKR1B15	2.633727674	0.000659791	4.622879729	0.000915203	0.016237073	-0.610932014
CASC4	1.194747992	5.512126843	4.622124642	0.000916268	0.016246629	-0.612117677
EMP2	-1.047969332	8.029083535	-4.620167621	0.000919037	0.016286348	-0.615191025
USP2	-1.442285673	4.080210907	-4.618677651	0.000921151	0.016287975	-0.617531261
FGGY	1.09317184	3.804041502	4.618677342	0.000921151	0.016287975	-0.617531746
PRODH	-1.252011953	5.879067655	-4.618663561	0.000921171	0.016287975	-0.617553394
PGM3	1.327776034	4.3959145	4.617607999	0.000922671	0.016303876	-0.619211511
FAM131A	-1.026062862	5.075094536	-4.615882715	0.00092513	0.016337947	-0.621921989
S100A9	4.282498637	5.802076294	4.615026258	0.000926352	0.016350174	-0.623267663
NEFH	4.956133941	0.391855105	4.61366432	0.000928301	0.016364239	-0.625407766
GS1-174L6.4	2.93378015	-4.455764236	4.613146777	0.000929042	0.016364239	-0.626221083
KCNB2	3.195556714	-4.086893194	4.612998275	0.000929255	0.016364239	-0.62645446
AC108488.4	1.434557418	0.680938231	4.612985454	0.000929273	0.016364239	-0.626474609
CCIN	3.303285154	-1.2913315	4.611667512	0.000931165	0.016388183	-0.628545947
CXCL11	3.627479082	-2.952319405	4.610799449	0.000932413	0.016393797	-0.629910366
PRND	3.719944878	-0.137076491	4.610705716	0.000932548	0.016393797	-0.630057701
FKBP5	-1.597837964	5.53558596	-4.610082895	0.000933445	0.016400205	-0.631036722
LLGL2	-1.295985515	6.120035684	-4.608533574	0.000935679	0.016430099	-0.633472354
CCR2	1.545196935	2.088533595	4.607250416	0.000937534	0.016441501	-0.635489812
ABCA3	-1.579053912	4.522966457	-4.607093615	0.000937761	0.016441501	-0.63573636
BX119917.1	1.885171829	-0.06500692	4.605324059	0.000940326	0.016465203	-0.638518976
RP11-686D22.8	1.648848005	-1.45414762	4.605253806	0.000940428	0.016465203	-0.638629456
CPA3	1.159026754	5.527764921	4.60480754	0.000941076	0.016465203	-0.639331279
PHKG1	-1.149054895	1.974125786	-4.604034918	0.0009422	0.016466202	-0.640546414
PHEX	2.17349219	-1.082481003	4.60379825	0.000942544	0.016466202	-0.640918649
PI3	1.653689107	2.699738198	4.602742401	0.000944082	0.016474391	-0.642579395
ADAMTS7	1.236953195	2.89542244	4.598299647	0.000950583	0.016578439	-0.649569094
FASLG	1.838655396	-1.238996447	4.596230017	0.000953627	0.016612731	-0.652826136
FAM178B	-1.291141542	0.540366367	-4.592045557	0.000959814	0.016675392	-0.65941316
PALLD	1.472336094	7.174781676	4.590917673	0.000961489	0.016680281	-0.661189047
ANKFN1	-2.212534232	1.634904538	-4.590827883	0.000961622	0.016680281	-0.661330431
AC096669.3	-1.92151202	-1.863702282	-4.590684966	0.000961835	0.016680281	-0.661555473
HOXD1	1.605294987	0.347904649	4.589210235	0.00096403	0.016708951	-0.663877794
POLR3D	1.048096854	4.054578219	4.58869256	0.000964802	0.016712931	-0.66469307
ST8SIA2	3.955283785	-1.207973398	4.586170305	0.000968572	0.016743699	-0.668665847
LCE5A	-2.289708711	6.032381316	-4.585728569	0.000969234	0.016743699	-0.669361711
KIAA0125	3.537990125	-2.353367173	4.585688245	0.000969295	0.016743699	-0.669425234
RP11-154H23.3	3.237257703	-2.425409039	4.584194755	0.000971537	0.016763629	-0.671778128
IGHG2	5.095114151	3.460602982	4.581433054	0.000975696	0.016816572	-0.676129811
LOX	1.59108315	6.887989589	4.580655944	0.00097687	0.01681805	-0.677354513
SLC35B3	1.051241563	3.920873563	4.580653733	0.000976873	0.01681805	-0.677357998
PROM2	-1.082036235	7.292839667	-4.577021581	0.00098238	0.016903408	-0.683083264
PVRL1	-1.220987411	9.08921121	-4.576285729	0.0009835	0.016913229	-0.684243388
TFAP2A	-1.142827606	6.39384793	-4.574786147	0.000985785	0.016939569	-0.686607821
COL6A2	1.856144877	10.77621432	4.574559962	0.000986131	0.016939569	-0.68696448
MAST1	-1.522681737	2.107117201	-4.573032842	0.000988465	0.01697021	-0.689372698
CPAMD8	-1.598491332	1.801260603	-4.572376526	0.00098947	0.016978007	-0.690407785
RFTN2	1.50375455	2.655461196	4.571205078	0.000991267	0.016983432	-0.692255444
CFB	1.594367521	4.275423043	4.571148909	0.000991353	0.016983432	-0.692344041
HSH2D	2.322365582	0.340988434	4.569993054	0.000993129	0.017002923	-0.694167299
ART3	-1.499508908	-1.173556329	-4.569192546	0.000994361	0.017008317	-0.695430136
ATP2B2	-1.91618161	-0.139754734	-4.56857294	0.000995316	0.017008556	-0.696407653
FARP1	1.102440453	5.805515756	4.56834616	0.000995666	0.017008556	-0.696765444
RP1-78O14.1	3.063383351	-2.552829132	4.566505031	0.00099851	0.017047688	-0.699670455
BDH1	-1.019513597	5.504782746	-4.565388488	0.001000239	0.01706775	-0.701432412
NQO1	-2.060172777	2.839789977	-4.565016845	0.001000815	0.017068131	-0.70201892
RP1-102E24.8	1.197884774	-1.256823355	4.564528001	0.001001573	0.017071617	-0.702790416
RP11-326K13.4	-1.041311849	1.363533772	-4.563346122	0.001003409	0.017093459	-0.704655802
RP11-160O5.1	-1.767593135	-0.197274536	-4.562687805	0.001004434	0.017101454	-0.705694921
GOLT1A	-3.594586195	-3.064332102	-4.561062636	0.001006967	0.01713512	-0.708260419
RP11-10A14.4	-2.783758868	-2.574105849	-4.559753287	0.001009013	0.017153522	-0.710327626
BARX2	-1.843258319	4.400355592	-4.559658196	0.001009162	0.017153522	-0.710477766
EAF2	1.303749976	-0.194652554	4.558851984	0.001010424	0.017165508	-0.711750746
DOCK10	1.612068433	2.829799268	4.558118859	0.001011573	0.01717005	-0.7129084
LINC00087	-1.476410707	1.923202933	-4.557970656	0.001011806	0.01717005	-0.713142433
PKIB	-1.055771923	2.415499097	-4.554649383	0.00101703	0.017223366	-0.718387941
TCF7L1	-1.098355711	4.877503869	-4.55429901	0.001017583	0.017223366	-0.718941396
ZNF275	1.155078455	4.076737287	4.554198448	0.001017742	0.017223366	-0.719100249
RGR	-2.629399821	-3.949042031	-4.552465303	0.001020482	0.017260254	-0.721838228
RP11-600F24.7	-1.240099444	2.211762603	-4.551371477	0.001022215	0.017280084	-0.723566438
PRKD1	1.268021362	2.612935166	4.550508968	0.001023584	0.017284261	-0.724929291
GPR160	-1.280169146	1.079215271	-4.549830826	0.001024661	0.017292982	-0.726000896
NMI	1.007370647	3.263457378	4.546152725	0.001030527	0.01736158	-0.731814154
HSD17B12	-1.32834161	5.070019868	-4.545778623	0.001031126	0.01736158	-0.732405528
MX2	1.353127953	3.945411067	4.54556633	0.001031465	0.01736158	-0.732741125
SCGB2A2	-5.651502471	5.722513134	-4.545296137	0.001031898	0.01736158	-0.733168261
ZNF367	-1.671060172	1.447526653	-4.544814723	0.00103267	0.01736158	-0.733929331
STAR	-1.287957305	2.072827046	-4.54213667	0.001036972	0.017388904	-0.73816366
NUDT7	-1.284135273	0.626132769	-4.542047286	0.001037116	0.017388904	-0.738305003
RP11-100G15.7	2.463791621	-4.238266413	4.540152464	0.001040172	0.017430662	-0.741301563
RP11-386I14.4	2.392816094	-4.530817041	4.539787855	0.001040761	0.017431057	-0.741878229
ERBB2	-1.027022586	8.079080888	-4.535852631	0.001047143	0.01752841	-0.748103335
RP11-420L9.5	1.042299967	2.879475919	4.535477928	0.001047753	0.017529096	-0.748696186
INHBB	-1.313504727	4.275163779	-4.532053611	0.001053343	0.017613058	-0.754114982
RP11-98L5.5	-3.366206797	-0.924508762	-4.529644355	0.001057295	0.017651233	-0.757928457
ICOS	2.371663494	-1.288315123	4.529442907	0.001057626	0.017651233	-0.758247353
GLIS2	1.27245393	4.993073975	4.529058215	0.001058259	0.017651233	-0.758856344
WNT7B	-1.826885461	5.541403394	-4.528569745	0.001059063	0.017651233	-0.759629651
TMEM27	-1.953860973	-1.131656778	-4.528144749	0.001059763	0.017653352	-0.760302497
LINC00393	-2.825811319	-3.250713109	-4.52667462	0.001062188	0.017684191	-0.762630168
SLC20A1	1.61111492	3.972734437	4.523499427	0.001067446	0.017762134	-0.76765849
STC2	1.152020993	2.957394736	4.521732934	0.001070383	0.017801396	-0.770456548
LGALS7B	-1.355324509	8.742395964	-4.520656558	0.001072177	0.017821612	-0.772161697
C6	-2.144798454	-0.668506489	-4.518928252	0.001075064	0.017850344	-0.774899931
NPW	-2.903800886	-2.157452732	-4.518150208	0.001076366	0.01785273	-0.776132754
AP003733.1	2.249773031	-3.936885833	4.517350108	0.001077707	0.017865357	-0.777400612
RP11-359D14.2	3.439550574	-3.0739868	4.516119714	0.001079773	0.017889977	-0.779350492
AC013460.1	1.598385245	-5.112749797	4.514783802	0.00108202	0.017907959	-0.781467824
S100A7A	4.539233132	1.102730027	4.512639821	0.001085638	0.017958184	-0.7848664
VWA7	-1.363214134	0.916965855	-4.511546854	0.001087487	0.017973881	-0.78659918
WFIKKN2	-3.406056149	-0.173534143	-4.511389541	0.001087753	0.017973881	-0.786848595
PPP1R13L	-1.254381887	7.491060224	-4.510386278	0.001089454	0.017992335	-0.788439323
SERPINA12	-1.560996109	8.343272411	-4.509105914	0.001091628	0.018010939	-0.790469606
MRC2	1.332378445	8.687324751	4.509034796	0.001091749	0.018010939	-0.790582384
RP11-384F7.2	-2.568197313	-3.801522138	-4.508668415	0.001092372	0.018011577	-0.791163403
ROR2	1.708050803	4.463989705	4.507919129	0.001093648	0.018022966	-0.792351699
MUCL1	-3.934757415	6.61694775	-4.507275584	0.001094745	0.018031398	-0.79337236
ATP8B3	1.672277003	1.083110092	4.50548344	0.001097805	0.018061712	-0.796214993
SNAP25	4.593983181	-0.297993945	4.504358106	0.001099732	0.018074271	-0.798000179
WEE1	-1.763653082	4.833691644	-4.504038077	0.00110028	0.018074271	-0.798507892
SPRN	1.414494761	1.490585625	4.502719888	0.001102542	0.018101784	-0.800599289
RP1-30G7.2	-2.014109453	-3.525735002	-4.502338088	0.001103199	0.018102913	-0.801205086
KERA	2.88119258	-0.950141624	4.50066071	0.001106086	0.018140638	-0.803866787
PRKAG2	-1.059458727	3.845589784	-4.499346551	0.001108354	0.018168165	-0.80595239
AGPAT3	-1.109073997	6.211746815	-4.49794341	0.001110781	0.018198268	-0.808179467
ALPL	2.461694365	3.46053735	4.497573303	0.001111422	0.018199096	-0.808766949
MMP23B	2.271359408	-2.154860387	4.496344053	0.001113554	0.018224325	-0.810718305
GPR141	2.067119276	-0.903228665	4.493988401	0.001117652	0.018271983	-0.814458322
LGALS1	1.465032268	8.832309241	4.493171414	0.001119077	0.018275598	-0.815755608
LGI3	-1.645042046	3.808815948	-4.492841928	0.001119652	0.018275598	-0.816278822
ARSB	1.522344921	3.737896447	4.490514084	0.001123725	0.018317441	-0.819975783
PRICKLE1	1.385269158	2.957262974	4.489576797	0.00112537	0.018317441	-0.821464539
RP11-282O18.7	2.260496533	-4.460917266	4.489097528	0.001126211	0.018317441	-0.822225841
RBBP9	-1.028035325	4.830602333	-4.489047186	0.0011263	0.018317441	-0.822305809
C3orf72	4.180733757	-2.180822613	4.488866679	0.001126617	0.018317441	-0.822592547
RP11-379K17.4	1.865502021	-4.477582253	4.488835152	0.001126673	0.018317441	-0.822642627
PTPRU	-1.124725273	5.500409296	-4.488665365	0.001126971	0.018317441	-0.822912342
TNNT1	-1.323157939	4.644222906	-4.486363498	0.001131026	0.018373662	-0.826569338
TUBA4A	-1.214055874	8.474532571	-4.484600101	0.001134143	0.018414591	-0.829371345
FMOD	1.38590122	7.522620833	4.481318698	0.001139968	0.018489677	-0.834586547
LMOD1	-1.824361272	5.142562535	-4.480861577	0.001140782	0.018493145	-0.835313175
RP11-730G20.2	-1.220911237	-1.488625142	-4.48012499	0.001142094	0.018504692	-0.836484091
CCL28	-1.31004625	3.212228533	-4.47893102	0.001144226	0.018529482	-0.838382244
CATSPERG	-1.089178619	1.674699016	-4.47813097	0.001145656	0.018535058	-0.839654257
RP11-397O8.7	2.258786287	-5.112749797	4.478065761	0.001145773	0.018535058	-0.839757937
S100A7	4.18279949	5.410854763	4.475503241	0.001150368	0.018591072	-0.84383273
RPL29P19	3.597571401	-1.843486447	4.475193652	0.001150924	0.018591072	-0.844325082
HOXC12	-2.242803486	-0.987354537	-4.475126421	0.001151045	0.018591072	-0.844432005
ZNF878	2.487547004	-3.31345541	4.473969727	0.001153127	0.018597253	-0.84627167
APBB2	1.049184364	5.376027295	4.473907936	0.001153239	0.018597253	-0.84636995
WNT11	-1.358683138	3.023474761	-4.472198509	0.001156323	0.018633946	-0.849089051
ADAMTS1	1.598997764	5.023794806	4.471752846	0.001157128	0.018633946	-0.84979801
IFI16	1.515924261	6.211359479	4.470840476	0.001158779	0.018647572	-0.851249488
AF127936.3	2.067002525	-4.925302885	4.470254961	0.00115984	0.018654901	-0.852181033
KRT23	-1.101578302	6.261137362	-4.468608042	0.001162829	0.0186756	-0.854801506
FOXQ1	-1.280916612	5.161909395	-4.468544412	0.001162945	0.0186756	-0.854902757
MT-ND5	-1.367826351	12.05841122	-4.46461151	0.001170117	0.018780993	-0.861162043
FAM83G	-1.147046575	7.349159481	-4.462340209	0.001174281	0.01883505	-0.864777802
CYP26B1	-1.37681489	5.732737192	-4.462107779	0.001174708	0.01883505	-0.865147852
NUPR1L	-1.704682723	-1.853971552	-4.460683489	0.001177327	0.018860155	-0.867415624
RP11-217B1.2	-1.618502031	-2.348150022	-4.460570504	0.001177536	0.018860155	-0.867595531
RP11-433C9.2	3.11164602	-3.075993048	4.460016823	0.001178556	0.018860155	-0.86847719
HIST2H2BE	-1.060656219	4.416177306	-4.459927002	0.001178721	0.018860155	-0.86862022
PHTF2	1.439237996	3.546517323	4.459534673	0.001179445	0.01886194	-0.869244978
CCL4	1.973070153	-1.018637873	4.45823903	0.001181838	0.018890407	-0.87130835
LRP5	-1.216114789	5.458435722	-4.457085714	0.001183973	0.018904914	-0.873145247
RP11-214O1.3	2.400814087	-2.215265034	4.454920026	0.001187992	0.018951655	-0.876595039
CBX4	-1.192711137	4.434084206	-4.454845766	0.00118813	0.018951655	-0.876713341
RP3-342P20.2	-2.13384619	-0.054467105	-4.451960371	0.001193508	0.019017749	-0.881310575
ESYT3	-1.428406105	4.159409546	-4.449414932	0.001198273	0.019045982	-0.885367088
FNDC3B	1.329403493	4.869957925	4.449406153	0.00119829	0.019045982	-0.885381079
BTN2A3P	1.754324581	1.552972036	4.449152609	0.001198766	0.019045982	-0.885785186
FGD4	-1.273150368	3.476792021	-4.449034263	0.001198988	0.019045982	-0.885973812
AP001046.5	-1.294725689	2.40825815	-4.448293899	0.001200379	0.019058251	-0.887153883
KB-1517D11.4	2.788485591	-2.676936386	4.444867774	0.001206837	0.019131218	-0.892615765
STARD4-AS1	3.479224796	-0.397359789	4.444456733	0.001207614	0.019133697	-0.893271145
BNC2	1.925862086	4.055564687	4.443941968	0.001208588	0.01913856	-0.89409194
TSTD1	-1.067403435	4.234674206	-4.443638433	0.001209163	0.01913856	-0.894575943
IGLV5-45	4.477878753	-3.608372857	4.44299811	0.001210377	0.019147933	-0.895597016
SH3BGRL2	-1.41633287	4.44924733	-4.441955825	0.001212355	0.019169385	-0.89725918
NGEF	-1.341872443	4.999768474	-4.441009152	0.001214154	0.019180343	-0.898768995
THEM6	-1.307182011	4.637330785	-4.440936502	0.001214292	0.019180343	-0.898884867
ARHGAP40	-1.330060732	3.955433958	-4.439584232	0.001216868	0.019204924	-0.901041773
HIF1A-AS1	2.372909748	-4.680112397	4.439465321	0.001217095	0.019204924	-0.901231451
CSRNP1	-1.194917201	5.163415286	-4.437340626	0.001221155	0.01924958	-0.90462092
RP11-517C16.2	-1.585562731	0.381286242	-4.436911629	0.001221976	0.01924958	-0.905305359
RP11-23J9.4	1.650546435	-5.356045738	4.436766109	0.001222255	0.01924958	-0.905537534
TIAM2	1.803804193	1.900873956	4.435807625	0.001224093	0.019266017	-0.907066846
RNF182	-1.739199192	-0.524587856	-4.435321488	0.001225026	0.019270863	-0.90784255
FZD8	-1.100812888	3.066204882	-4.434141968	0.001227293	0.019289182	-0.90972478
ENTPD2	-1.534612531	3.007250249	-4.434064551	0.001227442	0.019289182	-0.909848325
BAALC	1.719233423	2.121904778	4.432861382	0.00122976	0.019315756	-0.911768497
LINC01071	-4.61736816	-2.360020403	-4.428918579	0.001237388	0.019414143	-0.91806227
PSAPL1	-1.621404095	7.955610841	-4.428583902	0.001238038	0.019414143	-0.9185966
TRPC4	2.553233436	-3.023020421	4.428323227	0.001238544	0.019414143	-0.91901279
PTGES	-1.02187906	3.025151984	-4.427860234	0.001239444	0.019418372	-0.919752024
CRYM	1.336651571	1.628398204	4.426032642	0.001243003	0.019454348	-0.922670306
GLIS1	1.152542567	2.652919735	4.424210279	0.001246562	0.019474344	-0.925580677
RP1-85F18.5	-1.373805183	-2.492335464	-4.424084568	0.001246808	0.019474344	-0.925781457
GRP	5.143717942	-2.166713694	4.421971189	0.00125095	0.019529144	-0.929157177
SYT6	2.662492423	-0.500514801	4.419088017	0.001256625	0.01958796	-0.933763444
MYLK	-1.951629857	6.017246028	-4.418536111	0.001257714	0.019589358	-0.934645315
AVPI1	-1.146180595	4.958807107	-4.418176359	0.001258424	0.019589358	-0.935220172
RP11-137H2.6	-1.217800642	4.667244905	-4.417837902	0.001259093	0.019589358	-0.935761016
IGLV3-9	4.750504587	-1.932865242	4.417755189	0.001259257	0.019589358	-0.935893191
REEP2	-1.538695617	2.086180968	-4.416601049	0.001261541	0.019614989	-0.9377376
RP11-616M22.3	-3.024939212	-3.009879666	-4.415269554	0.001264182	0.019646134	-0.939865654
HS3ST4	-2.779087082	-0.401048369	-4.414708082	0.001265297	0.019651718	-0.940763094
ANKRD20A19P	-3.119907062	-0.999453659	-4.414446711	0.001265816	0.019651718	-0.941180877
GNAI1	-1.098050865	5.894500363	-4.413613046	0.001267475	0.019658486	-0.942513487
DHCR24	-1.273291394	9.327237036	-4.413586332	0.001267528	0.019658486	-0.942556189
GALNT12	-1.236548986	2.138971779	-4.412297966	0.001270096	0.019681728	-0.944615821
ITGAL	1.300180325	3.128527055	4.411924785	0.001270841	0.019681728	-0.945212444
OLFML3	1.183562654	7.917310917	4.411873673	0.001270943	0.019681728	-0.945294162
FBXW4P1	-1.616025061	-0.565773008	-4.4111623	0.001272364	0.019682213	-0.946431523
TEX29	4.068957365	-2.324236223	4.411116722	0.001272455	0.019682213	-0.946504397
RP11-368L12.1	-1.895393162	-2.589527941	-4.410899109	0.00127289	0.019682213	-0.946852337
NAT16	-2.920576811	-3.193853814	-4.409087477	0.001276518	0.019689598	-0.949749184
AC093142.2	1.282063638	-5.503438857	4.408373988	0.00127795	0.019689598	-0.950890192
AC024937.2	1.282063638	-5.503438857	4.408373988	0.00127795	0.019689598	-0.950890192
RP11-33N16.2	1.282063638	-5.503438857	4.408373988	0.00127795	0.019689598	-0.950890192
RPL34P31	1.282063638	-5.503438857	4.408373988	0.00127795	0.019689598	-0.950890192
AC005399.1	1.282063638	-5.503438857	4.408373988	0.00127795	0.019689598	-0.950890192
KIAA1658	1.282063638	-5.503438857	4.408373988	0.00127795	0.019689598	-0.950890192
MME	2.386576058	3.31412385	4.407885878	0.001278931	0.019689598	-0.951670812
CCR7	2.252921035	0.694902723	4.407792862	0.001279118	0.019689598	-0.951819574
IRX6	-1.912170303	3.0696182	-4.406716158	0.001281284	0.01970326	-0.953541641
EPN3	-1.533007561	5.351678032	-4.405788298	0.001283154	0.019722173	-0.95502577
C1orf115	-1.248585225	4.973004194	-4.404908876	0.001284929	0.019729972	-0.956432526
RP11-47A8.5	-1.306895094	0.394694702	-4.404770908	0.001285208	0.019729972	-0.956653234
AC108463.2	2.261742646	-4.319086003	4.403380419	0.00128802	0.019752938	-0.958877746
FOXL2	3.312512779	-0.944489961	4.403091813	0.001288605	0.019752938	-0.959339491
FBRS	-1.036722393	6.866110207	-4.402895945	0.001289001	0.019752938	-0.959652869
MCUR1	-1.05267693	5.478106639	-4.402339141	0.00129013	0.019754734	-0.960543754
UGT3A2	-1.908608481	3.618329584	-4.402205872	0.001290401	0.019754734	-0.960756991
JUP	-1.322176342	10.77808861	-4.401041405	0.001292766	0.019778725	-0.962620286
ANO3	-1.834688615	-1.64922802	-4.400802411	0.001293251	0.019778725	-0.963002728
GRK7	2.972109797	-3.335539607	4.400264853	0.001294345	0.019785632	-0.963862966
RP11-180N14.1	1.113702048	0.963644533	4.398559433	0.001297821	0.019828933	-0.96659235
CTC-498J12.3	2.117692823	-4.253878333	4.397269	0.001300458	0.019859375	-0.968657833
IGHV3-7	4.050790533	0.230030005	4.39600428	0.001303048	0.019889067	-0.970682373
GALR1	2.952306811	-3.716300668	4.391610348	0.001312088	0.020017134	-0.977717723
AC004160.4	2.693352402	-4.206870447	4.390937016	0.001313479	0.020028442	-0.978796053
CHRDL2	3.926818467	-2.749924069	4.385023424	0.001325764	0.020194423	-0.988269115
NFIX	-1.293836609	8.381291048	-4.384752241	0.00132633	0.020194423	-0.988703635
SMOC1	-1.840300996	1.907660401	-4.383839748	0.001328237	0.020213475	-0.99016581
FRMD1	-3.423780781	-2.495690807	-4.380243575	0.001335782	0.020311466	-0.995929354
RP11-276H7.2	-2.599604558	-2.472599208	-4.379053448	0.001338289	0.0203172	-0.997837128
BTN3A3	1.246438654	4.025933344	4.379024657	0.001338349	0.0203172	-0.997883283
ADAM15	-1.064837018	8.493097808	-4.377661858	0.001341226	0.020350847	-1.000068082
ETV1	-1.568855691	1.938869455	-4.375480586	0.001345844	0.020410869	-1.003565536
CES3	-1.324319863	0.651015266	-4.372907573	0.001351313	0.020483731	-1.007691905
RP11-545A16.3	-2.400677301	-3.109552895	-4.370633287	0.001356167	0.0205371	-1.011339917
LOXL1	1.588560375	5.363701301	4.369629661	0.001358315	0.020559521	-1.012949973
RP11-324L17.1	3.830630341	-1.628276127	4.369053475	0.001359549	0.020568107	-1.013874372
CTD-2135D7.5	-2.173072679	-1.963794913	-4.367065007	0.001363819	0.020620448	-1.017064883
B3GALTL	1.00101569	3.747252211	4.366314391	0.001365435	0.020620448	-1.018269387
ARSE	1.991371977	-0.022844413	4.36600453	0.001366102	0.020620448	-1.018766637
HNRNPA1P27	-1.40743057	0.924866397	-4.365930442	0.001366262	0.020620448	-1.018885531
ANKRD34B	1.834787834	-5.282349178	4.363536528	0.001371431	0.020678019	-1.022727618
TMEM106A	1.152658303	2.08821447	4.358975183	0.001381337	0.020815979	-1.030050355
BEGAIN	-1.478549152	0.475831667	-4.358449311	0.001382484	0.020817358	-1.030894757
CD163	1.00554478	4.205196277	4.35831386	0.00138278	0.020817358	-1.031112258
CAV3	-3.005666438	-3.417683956	-4.357813475	0.001383873	0.020819187	-1.031915779
CCL20	3.663581801	-2.576910169	4.357603445	0.001384331	0.020819187	-1.032253055
MRPL53	1.769527489	-0.271022185	4.357330361	0.001384928	0.020819187	-1.032691595
RP11-269G24.4	3.643746582	-3.087145223	4.356648875	0.001386419	0.020825558	-1.033786022
USH1G	-1.509996077	3.263150147	-4.356118937	0.001387579	0.020825558	-1.034637112
DPP10	-2.754466521	-2.591681257	-4.356037519	0.001387757	0.020825558	-1.034767875
ALOX12	-1.006274175	3.589784184	-4.355901639	0.001388055	0.020825558	-1.034986109
CNIH3	1.101568824	1.875861911	4.354536875	0.001391049	0.020852091	-1.037178152
SLC25A45	1.085612815	3.530724118	4.354478698	0.001391177	0.020852091	-1.0372716
DTX3	1.094154659	5.02063626	4.35201484	0.0013966	0.020898681	-1.041229604
STX1A	1.540882326	1.34073468	4.351981909	0.001396672	0.020898681	-1.041282511
S100A8	4.521361304	5.456316624	4.351568735	0.001397584	0.020898681	-1.041946322
ADRB2	-1.085432788	2.986324569	-4.350701102	0.0013995	0.020915812	-1.043340347
RP11-733O18.1	1.341023323	-1.53617394	4.35024815	0.001400502	0.020920635	-1.044068142
ANXA2R	1.321032742	1.317539736	4.348402553	0.001404591	0.020971546	-1.047033889
SOSTDC1	-1.556752956	4.18639118	-4.347000414	0.001407705	0.021007873	-1.049287325
EFCAB4B	-1.715007125	2.163786058	-4.344919062	0.001412342	0.021057312	-1.052632818
PRRG4	-1.223415614	4.912034406	-4.34460848	0.001413036	0.021057312	-1.053132086
MAP3K9	-1.149931026	4.033596921	-4.344288025	0.001413751	0.021057312	-1.053647236
RP11-324I22.3	1.945421039	-4.709775063	4.343804165	0.001414833	0.021063239	-1.054425094
SEC16B	2.16276885	-1.379141519	4.341880594	0.001419141	0.021115618	-1.057517748
RORA	-1.249311192	7.106065722	-4.341621636	0.001419722	0.021115618	-1.057934128
FZD7	-1.292227655	4.719647813	-4.340269025	0.00142276	0.021141866	-1.060109142
SYTL2	1.529617318	4.204040865	4.340087945	0.001423168	0.021141866	-1.060400338
ITGB8	-1.769366375	3.063011646	-4.339636703	0.001424183	0.021141866	-1.061126002
LINC00922	3.545679733	-3.247444451	4.33961568	0.001424231	0.021141866	-1.061159812
RBM24	-1.212596879	-0.339102971	-4.337978052	0.001427923	0.021184769	-1.063793586
KATNB1	-1.20928144	5.46472731	-4.337724373	0.001428496	0.021184769	-1.064201606
RP3-413H6.2	-2.020174516	-4.314577214	-4.337319088	0.001429411	0.021188153	-1.064853486
OCLN	-1.693898222	2.385353937	-4.336434246	0.001431413	0.021207619	-1.066276785
SERPINB2	-1.361094448	4.896684533	-4.335767826	0.001432922	0.021209962	-1.067348811
AC026904.1	1.675484785	-0.797417594	4.335756634	0.001432947	0.021209962	-1.067366815
RP11-366M4.11	3.224099268	-3.045159898	4.333859844	0.001437253	0.021263471	-1.070418369
YBX3P1	-2.020927025	-3.733643686	-4.333331577	0.001438454	0.021270302	-1.071268326
CNTFR	-1.491089668	3.672619296	-4.332453549	0.001440453	0.021276332	-1.072681112
AC020910.2	-1.172290022	-0.766261381	-4.331961925	0.001441574	0.021276332	-1.073472201
KCNH5	2.488670761	-4.288743104	4.331217453	0.001443273	0.021279158	-1.074670214
LYPD3	-1.171303342	9.542894957	-4.331109141	0.00144352	0.021279158	-1.074844517
MOXD1	1.474254104	4.650076195	4.33073436	0.001444376	0.021279158	-1.075447651
AP001362.1	1.865502021	-4.477582253	4.330668214	0.001444527	0.021279158	-1.075554101
TSIX	1.414143847	-5.186446356	4.330355725	0.001445242	0.021279509	-1.076057006
RP11-641A6.2	-2.260695189	-0.620941437	-4.327541312	0.001451692	0.021354081	-1.080586945
RAB1B	-1.038479772	6.719326914	-4.326994521	0.001452949	0.02136237	-1.081467149
UBL7-AS1	-1.082590368	0.867200533	-4.325552018	0.00145627	0.021400987	-1.083789423
CAMK2B	-1.614509916	1.086795165	-4.324782052	0.001458046	0.021416873	-1.085029095
FAM198B	1.801186208	5.472007355	4.321328453	0.00146604	0.021524032	-1.090590439
KCNJ9	-2.122674261	-3.276354719	-4.320374413	0.001468256	0.021546308	-1.092127002
SRCIN1	-1.227182671	3.589296368	-4.318618529	0.001472344	0.021596021	-1.094955307
EMILIN1	2.197161445	6.134544356	4.317758275	0.001474352	0.021615177	-1.096341112
ACSM1	-1.329468916	0.461987497	-4.314805232	0.001481265	0.021686407	-1.10109896
HNRNPA1P14	1.702707625	-4.806860428	4.314781074	0.001481322	0.021686407	-1.101137887
SPRY1	-1.079629805	5.21693248	-4.313578062	0.001484148	0.021696859	-1.103076464
EPB41L4A-AS1	-1.180255153	4.443467708	-4.31291105	0.001485717	0.021709503	-1.10415139
ADRA2B	-1.44887154	0.251804677	-4.312550983	0.001486565	0.021711598	-1.104731682
CNN1	-3.284627421	5.027260439	-4.311768382	0.00148841	0.021728243	-1.105992995
FURIN	-1.003872331	7.411248878	-4.311201622	0.001489747	0.02173747	-1.106906486
RP11-119J18.1	1.04159659	1.21490364	4.309990147	0.00149261	0.021768939	-1.108859254
KLK12	-1.266154189	-1.152542664	-4.307523296	0.001498458	0.021839262	-1.112836127
SERPINE1	1.584245666	2.885938343	4.307132906	0.001499386	0.021839262	-1.113465557
RP11-178L8.9	-1.641269587	-3.749438922	-4.307060412	0.001499558	0.021839262	-1.113582441
CRYAB	-1.901566845	6.820418048	-4.304680708	0.001505227	0.021911463	-1.117419697
RHOD	-1.204015165	5.145401919	-4.30337953	0.001508336	0.021946353	-1.11951814
RP11-221N13.3	-2.209758437	-4.200826862	-4.302630041	0.001510129	0.021951726	-1.120726958
RP3-343K2.4	1.598385245	-5.112749797	4.299454145	0.001517756	0.022041918	-1.125850012
RSPO3	1.897268692	1.197738489	4.299450526	0.001517765	0.022041918	-1.125855849
ZNF185	-1.024363633	6.947991313	-4.298512804	0.001520024	0.022064335	-1.127368739
HLF	-1.513256619	5.283326603	-4.297885808	0.001521537	0.022075896	-1.128380375
RNA5SP111	2.077501247	-5.185263813	4.297122568	0.001523381	0.022086596	-1.129611903
[truncated: 945 more rows]
