# Supplementary material for: Integrated Transcriptomic Analysis Suggests a C1Q-Related Macrophage–Fibroblast Signaling Axis in Keloids
Source: Int J Mol Sci. 2026 Jun 5;27(11):5140. doi: 10.3390/ijms27115140 (PMC13257865; doi:10.3390/ijms27115140)
Supplement: Supplementary file 1 [file ijms-27-05140-s001.zip › Supplementary Table S3.csv]

Supplementary Table S3. Gene Ontology enrichment analysis of differentially expressed genes between keloid tissue and normal skin.
Gene Ontology (GO) enrichment analysis of differentially expressed genes was performed using the clusterProfiler package. The table lists significantly enriched GO terms across biological process, cellular component, and molecular function categories. The main information includes GO term ID, functional description, GeneRatio, BgRatio, enrichment fold, raw P value, adjusted P value, gene count, a…
Abbreviations: BP, biological process; CC, cellular component; GO, Gene Ontology; MF, molecular function.
ONTOLOGY	ID	Description	GeneRatio	BgRatio	RichFactor	FoldEnrichment	zScore	pvalue	p.adjust	qvalue	geneID	Count
BP	GO:0030198	extracellular matrix organization	119/1985	331/18860	0.359516616	3.415860647	15.20819179	1.48E-35	5.54E-32	4.25E-32	SULF1/FAP/POSTN/OLFML2B/P4HA3/COL14A1/COL5A2/LOXL2/BMP1/C6orf15/ADAMTS14/MMP14/COL3A1/COL1A2/ADAMTS12/ZNF469/SFRP2/COL1A1/COL5A1/LUM/HMCN1/COMP/NID2/ADAMTS4/CRISPLD2/MMP16/ADAMTS2/TIMP3/CREB3L1/PXDN/MMP19/FKBP10/COL6A1/COL11A1/TLL2/P4HA1/PRDX4/SULF2/ADAMTS6/SERPINH1/COL6A6/COL6A5/PLOD2/PLOD1/AEBP1/RUNX1/CTSK/COL12A1/ADAMTS18/FOXF2/ADAMTS16/LAMB1/MYH11/SPINT1/HPSE2/CTSV/MATN4/SOX9/DPT/CAV2/ADAMTS9…	119
BP	GO:0043062	extracellular structure organization	119/1985	332/18860	0.358433735	3.40557191	15.16668999	2.07E-35	5.54E-32	4.25E-32	SULF1/FAP/POSTN/OLFML2B/P4HA3/COL14A1/COL5A2/LOXL2/BMP1/C6orf15/ADAMTS14/MMP14/COL3A1/COL1A2/ADAMTS12/ZNF469/SFRP2/COL1A1/COL5A1/LUM/HMCN1/COMP/NID2/ADAMTS4/CRISPLD2/MMP16/ADAMTS2/TIMP3/CREB3L1/PXDN/MMP19/FKBP10/COL6A1/COL11A1/TLL2/P4HA1/PRDX4/SULF2/ADAMTS6/SERPINH1/COL6A6/COL6A5/PLOD2/PLOD1/AEBP1/RUNX1/CTSK/COL12A1/ADAMTS18/FOXF2/ADAMTS16/LAMB1/MYH11/SPINT1/HPSE2/CTSV/MATN4/SOX9/DPT/CAV2/ADAMTS9…	119
BP	GO:0045229	external encapsulating structure organization	119/1985	333/18860	0.357357357	3.395344967	15.12534636	2.90E-35	5.54E-32	4.25E-32	SULF1/FAP/POSTN/OLFML2B/P4HA3/COL14A1/COL5A2/LOXL2/BMP1/C6orf15/ADAMTS14/MMP14/COL3A1/COL1A2/ADAMTS12/ZNF469/SFRP2/COL1A1/COL5A1/LUM/HMCN1/COMP/NID2/ADAMTS4/CRISPLD2/MMP16/ADAMTS2/TIMP3/CREB3L1/PXDN/MMP19/FKBP10/COL6A1/COL11A1/TLL2/P4HA1/PRDX4/SULF2/ADAMTS6/SERPINH1/COL6A6/COL6A5/PLOD2/PLOD1/AEBP1/RUNX1/CTSK/COL12A1/ADAMTS18/FOXF2/ADAMTS16/LAMB1/MYH11/SPINT1/HPSE2/CTSV/MATN4/SOX9/DPT/CAV2/ADAMTS9…	119
BP	GO:0030199	collagen fibril organization	40/1985	71/18860	0.563380282	5.352822223	12.60276872	2.56E-21	3.66E-18	2.81E-18	P4HA3/COL14A1/COL5A2/LOXL2/BMP1/ADAMTS14/COL3A1/COL1A2/ADAMTS12/SFRP2/COL1A1/COL5A1/LUM/COMP/ADAMTS2/PXDN/FKBP10/COL6A1/COL11A1/TLL2/P4HA1/SERPINH1/PLOD2/PLOD1/AEBP1/COL12A1/DPT/LOXL4/MMP11/FOXC1/COL5A3/ADAMTS7/LOX/FMOD/LOXL1/EMILIN1/EFEMP2/ADAMTS3/TNXB/GREM1	40
BP	GO:0060537	muscle tissue development	104/1985	453/18860	0.229580574	2.181304597	8.728451113	8.18E-15	9.38E-12	7.19E-12	COL14A1/HEY2/IGF2/NRG1/COL3A1/PITX2/CSRP2/SIX4/SGCG/PKP2/COL6A1/COL11A1/TLL2/SGCD/CACNA1G/ADRA1A/DNER/HEY1/HOPX/SHOX2/RUNX1/ALPK2/GJA5/MAFF/MYH11/MYOCD/SLC8A1/GREB1L/TBX3/GJC1/SOX9/CAV2/NR4A1/ADAMTS9/VGLL2/CSRP1/HEYL/FGF9/MYH14/TGFBR3/EYA2/CAV1/ALDH1A2/BMP2/FOXC1/MEGF10/DLL1/TNNC1/FER1L6/SIK1/DSP/SORBS2/CITED2/AKAP6/SKI/TBX5/ADPRHL1/EFNB2/IGF1/HOXD9/KCNJ11/SOX8/FHOD3/HEG1/DKK1/DMD/BMP4/LOX/BARX2/…	104
BP	GO:0042692	muscle cell differentiation	101/1985	441/18860	0.229024943	2.176025406	8.570786361	2.37E-14	2.27E-11	1.74E-11	COL14A1/ADAM12/HEY2/MMP14/IGF2/NRG1/PITX2/COMP/CSRP2/MAPK12/CDH2/SIX4/COL6A1/PRDM6/TMOD1/SGCD/CACNA1H/CACNB4/CACNA2D2/TMEM119/ADRA1A/DNER/HEY1/HOPX/SHOX2/ALPK2/SORT1/LAMB1/KRT19/MYH11/MYOCD/CD9/NFATC4/SLC8A1/GREB1L/TBX3/SOX9/CAV2/CSRP1/FGF9/EREG/CXCL10/BMP2/MEGF10/DLL1/SIK1/SORBS2/FOXO4/SMARCD3/AKAP6/SCGB3A1/SKI/TBX5/MYBPC1/NOS1/ADPRHL1/EFNB2/IGF1/FHOD3/DKK1/DMD/BMP4/LOX/BARX2/PRKD1/WFIKKN2/PRICK…	101
BP	GO:0072001	renal system development	83/1985	334/18860	0.248502994	2.361091419	8.607705397	4.52E-14	3.70E-11	2.84E-11	SULF1/ZBTB16/KIRREL3/SIX4/KLF15/GDF11/BASP1/SULF2/AGTR1/EPCAM/ADAMTS6/PTK7/MAGED1/BICC1/SERPINB7/CAT/GDF6/OVOL1/LGR5/SDC4/TMEM59L/ADAMTS16/MYOCD/GDNF/PKHD1/HOXC11/GREB1L/SOX9/GPC3/HEYL/TACSTD2/RPGRIP1L/ADIPOQ/CTNNBIP1/ENPEP/HMGCS2/WNT5A/ALDH1A2/BMP2/FOXC1/DLL1/SERPINF1/SFRP1/SALL1/CRLF1/HPGD/EFNB2/KIF26B/FBN1/SOX8/NRP1/BMP4/TFAP2A/GLIS2/WNT7B/PRICKLE1/WNT11/ADAMTS1/CYP26B1/MME/SPRY1/NID1/CD34/TFA…	83
BP	GO:0003012	muscle system process	106/1985	485/18860	0.218556701	2.07656392	8.237865772	1.38E-13	9.91E-11	7.59E-11	SULF1/COL14A1/HEY2/SGCA/MYOC/JPH3/COMP/HTR2A/TNNI2/PKP2/KLF15/COL6A1/CKMT2/TMOD1/LEP/SGCD/ATP1B1/CACNA1H/SULF2/KLF4/MIR214/CACNA1G/TMEM38A/CHRM3/KCNA1/CHRNB2/ADRA1A/GSN/TRDN/KCNMA1/SNTB1/TRPC3/GJA5/GNAO1/STAC2/MYH11/SYNM/MYOCD/GDNF/IL1R1/SLC8A1/MB/TBX3/GJC1/ADORA1/CERS1/MYH14/CAV1/FGF12/TNNC1/DSP/CALD1/SORBS2/AKAP6/NOS1/IGF1/KCNE4/GPD1L/SCNN1B/NPR3/SCN4A/UTS2/DMD/KCNB2/PRKD1/PPP1R13L/TNNT1/LMOD1/…	106
BP	GO:0031589	cell-substrate adhesion	87/1985	369/18860	0.235772358	2.240134341	8.251243671	2.76E-13	1.76E-10	1.35E-10	POSTN/FN1/MDK/COL16A1/MMP14/COL3A1/CDKN2A/ADAMTS12/ITGA10/COL1A1/MYOC/NID2/PLAU/PKP2/EDIL3/CDH11/COL8A1/THY1/DAB2/SORBS1/MAP4K4/SDC4/EDA/TYRO3/CEACAM6/LAMB1/KANK1/DMTN/THBS3/PKHD1/MYADM/ITGBL1/HOXD3/ADAMTS9/CAMSAP3/TACSTD2/AJUBA/DDR1/AGR2/PTK2B/PARVG/ANTXR1/BCL6/SFRP1/ITGA11/SEMA3E/TECTA/COL5A3/TTYH1/VCAM1/NRP1/ITGAV/EMP2/HSD17B12/CCL28/ITGAL/CCR7/JUP/ADAM15/FZD7/ITGB8/LYPD3/SRCIN1/EMILIN1/SERPIN…	87
BP	GO:0001503	ossification	100/1985	455/18860	0.21978022	2.088188889	8.05860316	4.81E-13	2.76E-10	2.11E-10	ASPN/MDK/BMP1/MMP14/CTHRC1/IGF2/COL1A2/ADAMTS12/SFRP2/LRRC17/COL1A1/MYOC/ZBTB16/COMP/MMP16/CREB3L1/ID4/PTN/COL6A1/CHRD/FBN2/ATP6V1B1/CLEC11A/RUNX2/LEP/CDH11/RRBP1/MN1/MIR214/CAT/TMEM119/ATP6V0A4/TOB1/VCAN/SHOX2/RUNX1/CLEC3B/SORT1/ACVR1B/THBS3/SLC8A1/SOX9/GPC3/CYP24A1/FGF9/IBSP/SNAI1/CTNNBIP1/CHRDL1/MMP2/TNC/TNFRSF11A/WNT5A/IGFBP3/BMPR1B/RUNX3/BMP2/FOXC1/PTK2B/SATB2/SFRP1/SKI/IGF1/ITGA11/CEBPA/BAM…	100
BP	GO:0001822	kidney development	78/1985	323/18860	0.241486068	2.294421786	8.047760529	1.29E-12	5.98E-10	4.58E-10	SULF1/ZBTB16/KIRREL3/SIX4/KLF15/GDF11/BASP1/SULF2/AGTR1/EPCAM/ADAMTS6/PTK7/MAGED1/BICC1/SERPINB7/CAT/GDF6/OVOL1/SDC4/TMEM59L/ADAMTS16/GDNF/PKHD1/HOXC11/GREB1L/SOX9/GPC3/HEYL/TACSTD2/RPGRIP1L/ADIPOQ/CTNNBIP1/ENPEP/HMGCS2/WNT5A/ALDH1A2/BMP2/FOXC1/DLL1/SERPINF1/SFRP1/SALL1/CRLF1/HPGD/EFNB2/KIF26B/FBN1/SOX8/NRP1/BMP4/TFAP2A/GLIS2/WNT7B/WNT11/ADAMTS1/CYP26B1/MME/SPRY1/NID1/CD34/TFAP2B/PTCH1/EDNRA/COL4…	78
BP	GO:0014706	striated muscle tissue development	95/1985	430/18860	0.220930233	2.099115459	7.9073793	1.35E-12	5.98E-10	4.58E-10	COL14A1/HEY2/IGF2/NRG1/PITX2/SIX4/SGCG/PKP2/COL6A1/COL11A1/TLL2/SGCD/CACNA1G/ADRA1A/DNER/HEY1/HOPX/SHOX2/RUNX1/ALPK2/GJA5/MAFF/MYH11/MYOCD/SLC8A1/GREB1L/TBX3/GJC1/CAV2/NR4A1/ADAMTS9/VGLL2/HEYL/FGF9/MYH14/TGFBR3/EYA2/CAV1/ALDH1A2/BMP2/FOXC1/MEGF10/DLL1/TNNC1/FER1L6/SIK1/DSP/SORBS2/CITED2/AKAP6/SKI/TBX5/ADPRHL1/EFNB2/IGF1/HOXD9/KCNJ11/SOX8/FHOD3/HEG1/DKK1/DMD/BMP4/LOX/BARX2/PPP1R13L/PRICKLE1/CYP26B…	95
BP	GO:0007160	cell-matrix adhesion	65/1985	246/18860	0.264227642	2.510495382	8.178709744	1.36E-12	5.98E-10	4.58E-10	POSTN/FN1/COL16A1/MMP14/COL3A1/CDKN2A/ADAMTS12/ITGA10/MYOC/NID2/PLAU/CDH11/THY1/SORBS1/MAP4K4/SDC4/EDA/CEACAM6/DMTN/THBS3/PKHD1/ITGBL1/HOXD3/ADAMTS9/CAMSAP3/AJUBA/DDR1/PTK2B/PARVG/BCL6/SFRP1/ITGA11/SEMA3E/TECTA/COL5A3/VCAM1/NRP1/ITGAV/EMP2/CCL28/ITGAL/CCR7/JUP/ADAM15/ITGB8/LYPD3/EMILIN1/SERPINE1/RHOD/PLET1/NID1/CD34/BCAM/CX3CL1/EFEMP2/PHLDB2/ITGA4/HOXA7/FAM107A/TNXB/APOD/VWA2/TNN/RAB40C/GREM1	65
BP	GO:0048738	cardiac muscle tissue development	66/1985	255/18860	0.258823529	2.459149504	8.045864972	2.54E-12	1.02E-09	7.83E-10	COL14A1/HEY2/NRG1/PITX2/SGCG/PKP2/COL11A1/SGCD/CACNA1G/ADRA1A/HEY1/HOPX/SHOX2/RUNX1/ALPK2/GJA5/MYH11/MYOCD/SLC8A1/GREB1L/TBX3/GJC1/ADAMTS9/FGF9/TGFBR3/ALDH1A2/BMP2/FOXC1/DLL1/TNNC1/FER1L6/SIK1/DSP/SORBS2/AKAP6/SKI/TBX5/ADPRHL1/EFNB2/IGF1/KCNJ11/FHOD3/HEG1/DKK1/BMP4/PPP1R13L/PRICKLE1/CAV3/FZD7/WNT2/EDNRA/C10orf71/NOX4/RYR2/ERBB4/IFT20/RGS4/JPH2/MYO18B/ASB2/FGF8/FGF2/GREM1/RBP4/PLN/SOX6	66
BP	GO:0042391	regulation of membrane potential	101/1985	474/18860	0.213080169	2.024529966	7.747969519	2.67E-12	1.02E-09	7.83E-10	GABRA5/CDKN2A/MYOC/GRIN2D/KCNK5/PKP2/COL6A1/KCND1/PID1/ATP1B1/CACNA1H/PYCR1/CACNA1G/CACNB4/KCNA1/CFTR/CHRNB2/CHRM1/ADRA1A/KCNC1/CLDN19/NLGN2/TRDN/GRIA3/NTRK3/KCNMA1/GJA5/GABRG3/KCNN4/PIEZO2/CHRNA2/FHL1/DLG4/ASIC2/SLC8A1/GJC1/GLRB/DRD4/GRIA2/ADORA1/CHRNA6/MYH14/SLC4A11/GRIK5/SLC1A6/GRIN3A/CAV1/FGF12/DSP/PTK2B/TMEM25/IFI6/BCL2L1/SLC8A2/AKAP6/TBX5/NOS1/ADRB1/SLC29A1/KCNE4/KCNS2/GPD1L/KCNJ11/SCN4A/SL…	101
BP	GO:0097553	calcium ion transmembrane import into cytosol	55/1985	195/18860	0.282051282	2.679842408	8.08703913	4.42E-12	1.58E-09	1.21E-09	SLC24A2/PLA2G1B/GRIN2D/JPH3/HTR2A/CACNA1H/CACNA1G/TMEM38A/THY1/TRDN/CCR5/TRPC3/CACNA1A/KCNN4/SLC8A1/CACNA1E/ITPR3/CXCL10/CAV1/TRPV6/GP1BA/PTK2B/PLCL2/SLC8A2/AKAP6/PLCH1/NOS1/DMD/CXCL11/FASLG/PRKD1/CCR7/CASQ2/CX3CL1/CACNA1C/GRIN1/TMEM38B/PLCB2/MS4A1/RYR2/CACNA1B/NGF/CALCA/P2RY6/JPH2/APLNR/HTR2B/LCK/FGF2/SNCA/ATP1A2/P2RX2/CXCL9/IBTK/PLN	55
BP	GO:0008544	epidermis development	89/1985	402/18860	0.221393035	2.103512663	7.670359549	6.18E-12	2.08E-09	1.60E-09	SFRP4/HEY2/CDKN2A/PITX2/KRT77/COL6A1/EDAR/KLF4/INHBA/SLC39A7/CLDN1/PLOD1/OVOL1/POU3F2/ALOXE3/PLS1/ACER1/LGR5/ALX4/KRT10/MAFF/EDA/GJB5/SPINT1/FA2H/ACVR1B/SULT2B1/PKP1/EDA2R/KRT7/SOX9/LAMB3/KRT4/TMEM132E/ZNF750/SNAI1/CDH23/DLX3/EREG/WNT5A/CLDN4/FOXC1/PPL/DLL1/DSP/KRT80/EMP1/KRT1/KLK7/IRF6/TECTA/DKK1/MYCL/BMP4/OVOL2/PALLD/LCE5A/S100A7/FOXQ1/CYP26B1/ALOX12/SOSTDC1/HOXC13/KLK14/CDSN/CST6/DNASE1L2/PTCH…	89
BP	GO:0051216	cartilage development	58/1985	216/18860	0.268518519	2.55126411	7.864312607	1.07E-11	3.41E-09	2.61E-09	SULF1/MDK/LOXL2/BMP1/OGN/COL3A1/BGN/ADAMTS12/SFRP2/COL1A1/LUM/ZBTB16/COMP/COL6A1/COL11A1/RUNX2/LEP/SULF2/SERPINH1/GDF6/PRRX1/SHOX2/RUNX1/CTSK/THBS3/SOX9/HOXD3/FGF9/CYTL1/SNAI1/CHST11/WNT5A/SCIN/BMPR1B/RUNX3/BMP2/SATB2/ZNF219/CHI3L1/COL27A1/FRZB/NKX3-2/BMP4/ADAMTS7/BARX2/WNT7B/WNT11/CHRDL2/ITGB8/ERRFI1/TIMP1/GDF5/TGFBI/BMP3/EPYC/FGF2/GREM1/SOX6	58
BP	GO:0061448	connective tissue development	73/1985	307/18860	0.237785016	2.259257132	7.629467542	1.49E-11	4.51E-09	3.46E-09	SULF1/MDK/LOXL2/BMP1/OGN/COL3A1/BGN/ADAMTS12/SFRP2/COL1A1/COL5A1/LUM/ZBTB16/COMP/ID4/PPARGC1A/COL6A1/COL11A1/RUNX2/LEP/SULF2/DGAT2/SERPINH1/SERPINB7/GDF6/PRRX1/SHOX2/RUNX1/CTSK/RORC/FOXA1/THBS3/SOX9/HOXD3/SH3PXD2B/FGF9/CYTL1/SNAI1/CHST11/HMGCS2/WNT5A/SCIN/BMPR1B/RUNX3/BMP2/SATB2/ZNF219/IGF1/CHI3L1/COL27A1/FRZB/SOX8/NKX3-2/BMP4/ADAMTS7/LOX/BARX2/WNT7B/WNT11/LRP5/CHRDL2/ITGB8/CD34/ERRFI1/TIMP1/GDF5…	73
BP	GO:0006936	muscle contraction	83/1985	372/18860	0.22311828	2.119904661	7.482130024	2.10E-11	6.03E-09	4.62E-09	SULF1/SGCA/JPH3/COMP/HTR2A/TNNI2/PKP2/CKMT2/TMOD1/SGCD/ATP1B1/CACNA1H/SULF2/CACNA1G/TMEM38A/CHRM3/KCNA1/CHRNB2/ADRA1A/GSN/TRDN/KCNMA1/SNTB1/GJA5/GNAO1/STAC2/MYH11/SYNM/MYOCD/GDNF/SLC8A1/MB/TBX3/GJC1/ADORA1/MYH14/CAV1/FGF12/TNNC1/DSP/CALD1/NOS1/KCNE4/GPD1L/SCNN1B/SCN4A/UTS2/DMD/KCNB2/PRKD1/PPP1R13L/TNNT1/LMOD1/APBB2/MYLK/JUP/CAV3/ADRB2/ADRA2B/CNN1/CRYAB/CASQ2/OXTR/ATP1A1/EDNRA/C10orf71/CACNA1C/MYH…	83
BP	GO:0043588	skin development	75/1985	329/18860	0.227963526	2.165940603	7.317161533	6.75E-11	1.84E-08	1.41E-08	COL5A2/COL3A1/CDKN2A/COL1A2/COL1A1/COL5A1/KRT77/COMP/ADAMTS2/COL6A1/EDAR/KLF4/INHBA/SLC39A7/CLDN1/OVOL1/ALOXE3/ACER1/LGR5/ALX4/KRT10/EDA/FA2H/ACVR1B/PKP1/KRT7/SOX9/KRT4/ZNF750/SNAI1/DLX3/EREG/WNT5A/CLDN4/SLC2A10/FOXC1/PPL/DLL1/DSP/KRT80/RIPK4/KRT1/IRF6/COL5A3/DKK1/OVOL2/PALLD/LCE5A/S100A7/FOXQ1/CYP26B1/DHCR24/JUP/ALOX12/SOSTDC1/HOXC13/CDSN/DNASE1L2/TFAP2B/ERRFI1/KLK5/HOXA7/EVPL/SPRR4/SOX21/SCEL/K…	75
BP	GO:0048732	gland development	94/1985	454/18860	0.207048458	1.967221119	7.154704199	8.13E-11	2.12E-08	1.62E-08	SULF1/TGFB3/MDK/IGF2/NRG1/CDKN2A/PITX2/TG/SIX4/ID4/TFCP2L1/PTN/COBL/EDAR/SULF2/IRS2/CACNB4/CLDN1/POU3F2/RAP1GAP/CCND1/SERPINE2/ACER1/FOXA1/EDA/INSM1/TGFA/FA2H/CCL11/FKBP4/ZBTB7B/TBX3/SOX9/PERP/HOXD3/SERPINB5/DDR1/RPGRIP1L/HOXB9/MMP2/TNC/TNFRSF11A/DNAAF1/TGFBR3/ELF3/PCK1/HMGCS2/WNT5A/CAV1/ALDH1A2/BMP2/OAS2/FOXC1/SERPINF1/CITED2/CYP7B1/EGF/SFRP1/SALL1/PRDX2/IRF6/IGF1/SLC29A1/HOXD9/CEBPA/FRZB/NRP1/B…	94
BP	GO:0055074	calcium ion homeostasis	75/1985	331/18860	0.226586103	2.152853349	7.257378382	9.13E-11	2.28E-08	1.74E-08	SLC24A2/GPR12/JPH3/ADCY8/HTR2A/ATP6V1B1/SGCD/ATP1B1/SLC25A23/CACNB4/TMEM38A/THY1/TRDN/CCR5/TRPC3/STIM1/CCL11/DMTN/PKHD1/SLC8A1/CAV2/DRD4/ADORA1/CDH23/ITPR3/CXCL10/WNT5A/CAV1/TRPV6/GP1BA/PTK2B/PLCL2/ATP2A3/SLC8A2/AKAP6/CXCL12/PLCH1/ATP13A5/DMD/CXCL11/CCR2/FASLG/ATP2B2/PRKD1/STC2/ALPL/TRPC4/CCR7/MCUR1/CAV3/CASQ2/EDNRA/CX3CL1/ATP2C2/CACNA1C/GRIN1/TMEM38B/S100A14/PLCB2/RYR2/TMTC2/NGF/CALCA/P2RY6/JPH2…	75
BP	GO:0051146	striated muscle cell differentiation	73/1985	321/18860	0.22741433	2.160722553	7.193752336	1.36E-10	3.25E-08	2.49E-08	COL14A1/ADAM12/HEY2/MMP14/IGF2/NRG1/PITX2/CSRP2/CDH2/SIX4/COL6A1/TMOD1/SGCD/CACNA1H/TMEM119/ADRA1A/DNER/HOPX/SHOX2/ALPK2/SORT1/KRT19/MYH11/MYOCD/CD9/SLC8A1/GREB1L/TBX3/CAV2/CSRP1/CXCL10/BMP2/DLL1/SIK1/SORBS2/AKAP6/SCGB3A1/SKI/TBX5/MYBPC1/NOS1/ADPRHL1/EFNB2/IGF1/FHOD3/DKK1/BMP4/BARX2/PRKD1/PRICKLE1/TNNT1/LMOD1/CYP26B1/CAV3/FZD7/RBM24/CEACAM5/C10orf71/NOX4/IFT20/CD53/RGS4/KLF5/MYO18B/ASB2/PGM5/TRIM…	73
BP	GO:0060485	mesenchyme development	77/1985	347/18860	0.221902017	2.108348638	7.146944733	1.47E-10	3.38E-08	2.59E-08	TGFB3/FN1/MDK/LOXL2/HEY2/NRG1/PITX2/SFRP2/COL1A1/CDH2/NRP2/SIX4/BASP1/PTK7/FOLR1/HEY1/SPRY2/DAB2/FOXA1/SEMA3G/SEMA3A/SP6/FOXF2/GDNF/TMEM100/SEMA6B/TBX3/SOX9/ZNF750/HEYL/SPSB3/FGF9/SNAI1/TGFBR3/WNT5A/ALDH1A2/BMP2/FOXC1/ACTG2/CITED2/SFRP1/DAB2IP/TBX5/IGF1/SEMA3E/BAMBI/FRZB/SOX8/NRP1/DKK1/BMP4/OVOL2/EMP2/PRICKLE1/WNT11/BNC2/ADAM15/RBM24/SPRY1/IL6/WNT2/EDNRA/MIR142/ERBB4/SEMA6D/GCNT2/ROBO2/TNXB/APLNR…	77
BP	GO:0072073	kidney epithelium development	44/1985	151/18860	0.291390728	2.768578911	7.483509656	1.89E-10	4.14E-08	3.17E-08	SIX4/KLF15/GDF11/BASP1/EPCAM/MAGED1/CAT/SDC4/TMEM59L/ADAMTS16/GDNF/GREB1L/SOX9/GPC3/HEYL/TACSTD2/ADIPOQ/CTNNBIP1/BMP2/FOXC1/DLL1/SFRP1/SALL1/CRLF1/EFNB2/KIF26B/SOX8/BMP4/WNT7B/WNT11/SPRY1/CD34/TFAP2B/PTCH1/EDNRA/HOXD11/PROM1/ROBO2/FGF1/FOXJ1/FGF8/FGF2/KLHL3/GREM1	44
BP	GO:0060541	respiratory system development	58/1985	231/18860	0.251082251	2.38559761	7.267182039	1.95E-10	4.14E-08	3.17E-08	TGFB3/MMP14/COL3A1/PITX2/CRISPLD2/ADAMTS2/SIX4/COL6A1/BASP1/PTK7/SPRY2/HOPX/FOXA1/HSD11B1/EDA/RCN3/MYOCD/SOX9/SPDEF/GPC3/FGF9/RPGRIP1L/TNC/DNAAF1/HMGCS2/WNT5A/ALDH1A2/AGR2/BMP2/SKI/TBX5/IGF1/CHI3L1/CEBPA/FBN1/HEG1/BMP4/ABCA3/PHEX/LOX/WNT7B/RBBP9/WNT11/MME/SPRY1/WNT2/GNG8/ERRFI1/PGR/TMEM38B/SLC23A1/FGF1/FOXJ1/LAMA1/FGF8/CYP1A2/FGF2/RBP4	58
BP	GO:0050673	epithelial cell proliferation	99/1985	496/18860	0.199596774	1.896420736	6.938838594	2.19E-10	4.48E-08	3.44E-08	SULF1/FAP/MDK/TNMD/LOXL2/THBS4/SPARC/MMP14/NKX6-1/IGF2/CDKN2A/SFRP2/SCG2/NRP2/SIX4/PTN/RUNX2/LEP/SULF2/COL8A1/AGTR1/IRS2/MAGED1/F3/GPBAR1/CLDN1/EPPK1/OVOL1/DAB2/RAP1GAP/CCND1/LGR5/LAMB1/TGFA/FA2H/CCL11/PKHD1/SOX9/CAV2/NR4A1/KRT4/GPC3/SERPINB5/TACSTD2/FGF9/PTPRN/EREG/TGFBR3/WNT5A/CAV1/ALDH1A2/SLURP1/IGFBP3/RUNX3/SERPINF1/VASH2/AKT3/VASH1/CYP7B1/BCL2L1/EGF/SFRP1/DAB2IP/CXCL12/IRF6/EFNB2/IGF1/NRP1/B…	99
BP	GO:0003007	heart morphogenesis	65/1985	278/18860	0.23381295	2.221517496	7.037097319	4.12E-10	8.11E-08	6.22E-08	HEY2/NRG1/PITX2/SFRP2/COL5A1/NPY5R/NRP2/PKP2/COL11A1/FZD2/FOLR1/NPY1R/HEY1/SHOX2/ALPK2/GJA5/TMEM100/GREB1L/TBX3/SOX9/HEYL/SNAI1/DNAAF1/TGFBR3/WNT5A/ALDH1A2/BMP2/FOXC1/DLL1/TNNC1/DSP/CITED2/SMARCD3/TBX5/ADPRHL1/HEG1/NRP1/DKK1/BMP4/OVOL2/EMP2/PPP1R13L/PRICKLE1/WNT11/ADAMTS1/ADAM15/CAV3/SPRY1/ELN/WNT2/PTCH1/EDNRA/C10orf71/MICAL2/RYR2/FLRT2/DCHS2/ASB2/ROBO2/LEFTY1/APLNR/HTR2B/FGF8/RBP4/ROBO1	65
BP	GO:0072006	nephron development	45/1985	160/18860	0.28125	2.672229219	7.285388079	4.24E-10	8.11E-08	6.22E-08	SULF1/KIRREL3/SIX4/KLF15/BASP1/SULF2/MAGED1/SERPINB7/TMEM59L/ADAMTS16/GDNF/GREB1L/SOX9/GPC3/HEYL/TACSTD2/ADIPOQ/CTNNBIP1/ENPEP/BMP2/FOXC1/DLL1/SALL1/KIF26B/SOX8/BMP4/WNT7B/WNT11/NID1/CD34/TFAP2B/PTCH1/EDNRA/COL4A4/ERBB4/HOXD11/DCHS2/PROM1/FGF1/FOXJ1/FGF8/FGF2/KLHL3/GREM1/ACTA2	45
BP	GO:0050678	regulation of epithelial cell proliferation	86/1985	416/18860	0.206730769	1.964202674	6.820326022	5.65E-10	1.01E-07	7.73E-08	SULF1/MDK/TNMD/THBS4/SPARC/IGF2/CDKN2A/SFRP2/SCG2/NRP2/SIX4/PTN/RUNX2/LEP/SULF2/AGTR1/IRS2/MAGED1/F3/GPBAR1/CLDN1/EPPK1/OVOL1/DAB2/RAP1GAP/CCND1/LAMB1/TGFA/FA2H/CCL11/PKHD1/SOX9/CAV2/NR4A1/KRT4/GPC3/SERPINB5/TACSTD2/FGF9/PTPRN/EREG/TGFBR3/WNT5A/CAV1/ALDH1A2/SLURP1/RUNX3/SERPINF1/VASH2/AKT3/VASH1/CYP7B1/EGF/SFRP1/DAB2IP/CXCL12/IRF6/EFNB2/IGF1/NRP1/BMP4/OVOL2/EAF2/PRKD1/ERBB2/FZD7/WNT2/SCAND3/PTCH1…	86
BP	GO:0001657	ureteric bud development	33/1985	98/18860	0.336734694	3.199403691	7.486798017	5.76E-10	1.01E-07	7.73E-08	SIX4/GDF11/BASP1/EPCAM/MAGED1/CAT/SDC4/TMEM59L/ADAMTS16/GDNF/GREB1L/SOX9/GPC3/TACSTD2/CTNNBIP1/BMP2/FOXC1/SFRP1/SALL1/CRLF1/KIF26B/SOX8/BMP4/WNT11/SPRY1/PTCH1/HOXD11/ROBO2/FGF1/FOXJ1/FGF8/FGF2/GREM1	33
BP	GO:0001823	mesonephros development	34/1985	103/18860	0.330097087	3.13633807	7.456321025	5.80E-10	1.01E-07	7.73E-08	ZBTB16/SIX4/GDF11/BASP1/EPCAM/MAGED1/CAT/SDC4/TMEM59L/ADAMTS16/GDNF/GREB1L/SOX9/GPC3/TACSTD2/CTNNBIP1/BMP2/FOXC1/SFRP1/SALL1/CRLF1/KIF26B/SOX8/BMP4/WNT11/SPRY1/PTCH1/HOXD11/ROBO2/FGF1/FOXJ1/FGF8/FGF2/GREM1	34
BP	GO:0060562	epithelial tube morphogenesis	75/1985	344/18860	0.218023256	2.071495519	6.878815946	5.98E-10	1.01E-07	7.73E-08	MDK/MMP14/CTHRC1/ADAMTS12/PITX2/SFRP2/SIX4/COBL/PTK7/MAGED1/FOLR1/SPRY2/SALL4/FOXA1/LGR5/SDC4/RHOB/TMEM59L/ADAMTS16/SPINT1/CCL11/GDNF/PKHD1/NFATC4/GREB1L/TBX3/SOX9/PERP/GPC3/TACSTD2/DDR1/CTNNBIP1/TNC/DNAAF1/CXCL10/WNT5A/BMP2/DLL1/CITED2/EGF/SFRP1/SKI/SALL1/EFNB2/IGF1/SEMA3E/KIF26B/SOX8/NRP1/BMP4/OVOL2/PRICKLE1/WNT11/LRP5/CAV3/SOSTDC1/SPRY1/WNT2/PTCH1/EDNRA/PGR/MICAL2/RYR2/HOXD11/ASB2/FGF1/APLNR/R…	75
BP	GO:0072163	mesonephric epithelium development	33/1985	99/18860	0.333333333	3.167086482	7.414528582	7.78E-10	1.21E-07	9.27E-08	SIX4/GDF11/BASP1/EPCAM/MAGED1/CAT/SDC4/TMEM59L/ADAMTS16/GDNF/GREB1L/SOX9/GPC3/TACSTD2/CTNNBIP1/BMP2/FOXC1/SFRP1/SALL1/CRLF1/KIF26B/SOX8/BMP4/WNT11/SPRY1/PTCH1/HOXD11/ROBO2/FGF1/FOXJ1/FGF8/FGF2/GREM1	33
BP	GO:0072164	mesonephric tubule development	33/1985	99/18860	0.333333333	3.167086482	7.414528582	7.78E-10	1.21E-07	9.27E-08	SIX4/GDF11/BASP1/EPCAM/MAGED1/CAT/SDC4/TMEM59L/ADAMTS16/GDNF/GREB1L/SOX9/GPC3/TACSTD2/CTNNBIP1/BMP2/FOXC1/SFRP1/SALL1/CRLF1/KIF26B/SOX8/BMP4/WNT11/SPRY1/PTCH1/HOXD11/ROBO2/FGF1/FOXJ1/FGF8/FGF2/GREM1	33
BP	GO:0030324	lung development	52/1985	203/18860	0.256157635	2.433820154	7.04432669	7.81E-10	1.21E-07	9.27E-08	TGFB3/MMP14/COL3A1/PITX2/CRISPLD2/ADAMTS2/COL6A1/PTK7/SPRY2/HOPX/FOXA1/HSD11B1/RCN3/MYOCD/SOX9/SPDEF/GPC3/FGF9/TNC/DNAAF1/HMGCS2/WNT5A/ALDH1A2/AGR2/BMP2/TBX5/IGF1/CHI3L1/CEBPA/FBN1/HEG1/BMP4/ABCA3/PHEX/LOX/WNT7B/RBBP9/WNT11/MME/SPRY1/WNT2/ERRFI1/PGR/TMEM38B/SLC23A1/FGF1/FOXJ1/LAMA1/FGF8/CYP1A2/FGF2/RBP4	52
BP	GO:0007517	muscle organ development	79/1985	373/18860	0.211796247	2.012331089	6.772694168	8.80E-10	1.33E-07	1.02E-07	HEY2/SGCA/IGF2/NRG1/COL3A1/PITX2/COL6A3/MAPK12/SIX4/SGCG/PKP2/COL6A1/COL11A1/TLL2/BASP1/SGCD/CACNA1H/FZD2/DNER/SHOX2/PAX3/ALX4/MAFF/MYOCD/KY/FHL1/CAV2/NR4A1/VGLL2/HEYL/MYH14/TGFBR3/NEGR1/CXCL10/CAV1/BMP2/FOXC1/MEGF10/DLL1/TNNC1/FER1L6/DSP/FOXO4/CITED2/SKI/IGF1/ITGA11/HOXD9/SOX8/HEG1/DMD/BMP4/USP2/LOX/BARX2/CYP26B1/MYLK/FOXL2/ETV1/CAV3/RBM24/CNTFR/CRYAB/HLF/LAMA2/ELN/WNT2/EDNRA/COL19A1/EFEMP2/RYR2…	79
BP	GO:0048762	mesenchymal cell differentiation	64/1985	278/18860	0.230215827	2.187340304	6.840204332	1.10E-09	1.60E-07	1.22E-07	TGFB3/FN1/MDK/LOXL2/HEY2/NRG1/PITX2/SFRP2/COL1A1/CDH2/NRP2/FOLR1/HEY1/SPRY2/DAB2/FOXA1/SEMA3G/SEMA3A/SP6/FOXF2/GDNF/TMEM100/SEMA6B/TBX3/SOX9/ZNF750/HEYL/SPSB3/SNAI1/TGFBR3/WNT5A/ALDH1A2/BMP2/FOXC1/CITED2/SFRP1/DAB2IP/TBX5/IGF1/SEMA3E/BAMBI/FRZB/SOX8/NRP1/BMP4/OVOL2/EMP2/WNT11/ADAM15/SPRY1/IL6/WNT2/EDNRA/MIR142/ERBB4/SEMA6D/GCNT2/TNXB/SEMA5B/HTR2B/FGF8/GREM1/DACT3/MIR573	64
BP	GO:0061138	morphogenesis of a branching epithelium	51/1985	199/18860	0.256281407	2.434996139	6.979551393	1.11E-09	1.60E-07	1.22E-07	SULF1/MDK/MMP14/PITX2/SFRP2/SIX4/MAGED1/SOCS3/SPRY2/FOXA1/TMEM59L/ADAMTS16/SPINT1/CCL11/GDNF/PKHD1/NFATC4/GREB1L/TBX3/SOX9/GPC3/TACSTD2/DDR1/CTNNBIP1/TNC/WNT5A/BMP2/EGF/SFRP1/SALL1/IGF1/SEMA3E/SOX8/NRP1/BMP4/LLGL2/LRP5/CAV3/SPRY1/RSPO3/WNT2/PTCH1/EDNRA/PGR/HOXD11/FGF1/LAMA1/FGF8/FGF2/COL4A1/GREM1	51
BP	GO:0006874	intracellular calcium ion homeostasis	68/1985	304/18860	0.223684211	2.125281718	6.783808319	1.22E-09	1.71E-07	1.31E-07	SLC24A2/GPR12/JPH3/ADCY8/HTR2A/ATP1B1/SLC25A23/CACNB4/TMEM38A/THY1/TRDN/CCR5/TRPC3/STIM1/CCL11/DMTN/PKHD1/SLC8A1/CAV2/DRD4/ADORA1/CDH23/ITPR3/CXCL10/WNT5A/CAV1/GP1BA/PTK2B/PLCL2/ATP2A3/SLC8A2/AKAP6/CXCL12/PLCH1/ATP13A5/DMD/CXCL11/CCR2/FASLG/ATP2B2/PRKD1/STC2/TRPC4/CCR7/MCUR1/CAV3/CASQ2/EDNRA/CX3CL1/ATP2C2/CACNA1C/TMEM38B/PLCB2/RYR2/NGF/CALCA/P2RY6/JPH2/GRIK2/APLNR/HTR2B/LCK/FGF2/SNCA/ATP1A2/CXCL9…	68
BP	GO:0048754	branching morphogenesis of an epithelial tube	45/1985	166/18860	0.271084337	2.575642621	6.993238499	1.55E-09	2.12E-07	1.62E-07	MDK/MMP14/PITX2/SFRP2/SIX4/MAGED1/SPRY2/FOXA1/TMEM59L/ADAMTS16/CCL11/GDNF/PKHD1/NFATC4/GREB1L/TBX3/SOX9/GPC3/TACSTD2/DDR1/CTNNBIP1/TNC/WNT5A/BMP2/EGF/SALL1/IGF1/SEMA3E/SOX8/NRP1/BMP4/LRP5/CAV3/SPRY1/WNT2/PTCH1/EDNRA/PGR/HOXD11/FGF1/LAMA1/FGF8/FGF2/COL4A1/GREM1	45
BP	GO:0030323	respiratory tube development	52/1985	207/18860	0.251207729	2.386789812	6.880803654	1.64E-09	2.19E-07	1.68E-07	TGFB3/MMP14/COL3A1/PITX2/CRISPLD2/ADAMTS2/COL6A1/PTK7/SPRY2/HOPX/FOXA1/HSD11B1/RCN3/MYOCD/SOX9/SPDEF/GPC3/FGF9/TNC/DNAAF1/HMGCS2/WNT5A/ALDH1A2/AGR2/BMP2/TBX5/IGF1/CHI3L1/CEBPA/FBN1/HEG1/BMP4/ABCA3/PHEX/LOX/WNT7B/RBBP9/WNT11/MME/SPRY1/WNT2/ERRFI1/PGR/TMEM38B/SLC23A1/FGF1/FOXJ1/LAMA1/FGF8/CYP1A2/FGF2/RBP4	52
BP	GO:0006816	calcium ion transport	88/1985	439/18860	0.200455581	1.904580481	6.577192703	1.78E-09	2.32E-07	1.78E-07	SLC24A2/PLA2G1B/GRIN2D/JPH3/HTR2A/ATP1B1/CACNA1H/SLC25A23/CACNA1G/CACNB4/CACNA2D2/TMEM38A/THY1/CHRNB2/TRDN/CCR5/TRPC3/CACNA1A/KCNN4/STIM1/TSPAN13/SLC8A1/HOMER2/CACNA1E/CDH23/ITPR3/CXCL10/GRIN3A/CAV1/TRPV6/GP1BA/PTK2B/PLCL2/BSPRY/ATP2A3/SLC8A2/AKAP6/EGF/CXCL12/PLCH1/NOS1/CAMK2A/CACNA2D3/DMD/ITGAV/CXCL11/FASLG/ATP2B2/PRKD1/STC2/CCL4/TRPC4/MYLK/CCR7/MCUR1/CAV3/CAMK2B/MCHR1/CASQ2/CNGA3/LILRB1/EDNRA/C…	88
BP	GO:0060348	bone development	54/1985	220/18860	0.245454545	2.332127319	6.816348964	1.97E-09	2.46E-07	1.88E-07	SULF1/SFRP4/OGN/MMP14/COL3A1/BGN/ADAMTS12/PITX2/LRRC17/COL1A1/MYOC/ZBTB16/COMP/MMP16/COL6A1/RUNX2/LEP/SULF2/SERPINH1/TMEM119/SHOX2/PPIB/GPR68/THBS3/SOX9/SH3PXD2B/TTC9/BMPR1B/BMP2/FOXC1/CITED2/SKI/IGF1/COL27A1/FBN1/VKORC1/BMP4/PHEX/ADAMTS7/LOX/TFAP2A/ALPL/CYP26B1/LRP5/BNC2/LILRB1/SP5/TMEM38B/LEPR/CHAD/EPYC/FGF8/TNN/GREM1	54
BP	GO:0001763	morphogenesis of a branching structure	53/1985	214/18860	0.247663551	2.353115657	6.827577856	1.97E-09	2.46E-07	1.88E-07	SULF1/MDK/MMP14/PITX2/SFRP2/SIX4/MAGED1/SOCS3/SPRY2/SHOX2/FOXA1/TMEM59L/ADAMTS16/SPINT1/CCL11/GDNF/PKHD1/NFATC4/GREB1L/TBX3/SOX9/GPC3/TACSTD2/DDR1/CTNNBIP1/TNC/WNT5A/BMP2/EGF/SFRP1/SALL1/IGF1/SEMA3E/ERMN/SOX8/NRP1/BMP4/LLGL2/LRP5/CAV3/SPRY1/RSPO3/WNT2/PTCH1/EDNRA/PGR/HOXD11/FGF1/LAMA1/FGF8/FGF2/COL4A1/GREM1	53
BP	GO:0003206	cardiac chamber morphogenesis	39/1985	134/18860	0.291044776	2.765291928	7.033380615	2.09E-09	2.54E-07	1.95E-07	HEY2/NRG1/PITX2/SFRP2/NPY5R/NRP2/PKP2/COL11A1/FZD2/HEY1/SHOX2/GJA5/TBX3/HEYL/TGFBR3/BMP2/FOXC1/TNNC1/DSP/CITED2/SMARCD3/TBX5/ADPRHL1/HEG1/NRP1/BMP4/OVOL2/PPP1R13L/WNT11/ADAMTS1/CAV3/WNT2/EDNRA/RYR2/ROBO2/APLNR/FGF8/RBP4/ROBO1	39
BP	GO:2000027	regulation of animal organ morphogenesis	29/1985	84/18860	0.345238095	3.280196713	7.183367992	3.26E-09	3.90E-07	2.99E-07	SULF1/SFRP2/SIX4/SAPCD2/RUNX2/MAGED1/SP6/GDNF/PKHD1/HOXC11/SOX9/TACSTD2/WNT5A/BMP2/CITED2/SFRP1/SOX8/DKK1/BMP4/CAV3/SPRY1/CD34/WNT2/ROBO2/FGF1/FGF8/FGF2/GREM1/ROBO1	29
BP	GO:0003205	cardiac chamber development	46/1985	176/18860	0.261363636	2.483283719	6.780525122	3.67E-09	4.29E-07	3.29E-07	HEY2/NRG1/PITX2/SFRP2/NPY5R/NRP2/PKP2/COL11A1/ADAMTS6/PTK7/FZD2/HEY1/SALL4/SHOX2/GJA5/MYOCD/GREB1L/TBX3/HEYL/TGFBR3/WNT5A/BMP2/FOXC1/TNNC1/DSP/CITED2/SMARCD3/SALL1/TBX5/ADPRHL1/HEG1/NRP1/BMP4/OVOL2/PPP1R13L/WNT11/ADAMTS1/CAV3/WNT2/EDNRA/RYR2/ROBO2/APLNR/FGF8/RBP4/ROBO1	46
BP	GO:0042060	wound healing	89/1985	453/18860	0.196467991	1.866693357	6.403844204	4.05E-09	4.64E-07	3.56E-07	FAP/FN1/PLAUR/NRG1/COL3A1/EPB41L4B/COL5A1/COMP/PLAU/CLDN3/HTR2A/CADM4/F2RL2/FKBP10/TSPAN8/PTK7/F3/CHMP1B/CLDN1/EPPK1/ELK3/SLC12A2/EPHB2/F10/ANGPTL2/SERPINE2/SDC4/ADAMTS18/TYRO3/F5/GZMB/KANK1/CD9/DMTN/CSRP1/AJUBA/DDR1/CHMP4C/PF4/EREG/ITPR3/WNT5A/CAV1/CLDN4/GP1BA/PPL/DSP/SELP/KRT1/SCUBE1/PRDX2/DGKI/IGF1/VAV1/VKORC1/ITGAV/LMAN1/ERBB2/ENTPD2/MYLK/CAV3/ALOX12/PRRG4/FZD7/OCLN/SERPINB2/EMILIN1/ADRA2B/SE…	89
BP	GO:0006935	chemotaxis	92/1985	474/18860	0.194092827	1.844126306	6.383673591	4.17E-09	4.69E-07	3.59E-07	PLA2G1B/UNC5C/PLAUR/MDK/CH25H/THBS4/NRG1/SCG2/PLAU/NRP2/TPBG/PTN/AGTR1/F3/SLC12A2/CCR5/NTRK3/SEMA3G/PPIB/SEMA3A/RARRES2/CCL11/GDNF/PADI2/SEMA6B/PERP/NR4A1/KIF21A/HOXB9/PF4/MMP2/TNFRSF11A/FPR1/CXCL10/WNT5A/PTK2B/CMTM3/LGMN/CYP7B1/DPP4/CXCL12/EFNB2/PLP2/CXCR4/BIN2/SEMA3E/LGR6/VCAM1/PLEKHG5/VAV1/NRP1/BMP4/ITGAV/S100A9/CXCL11/CCR2/LOX/PRKD1/WNT7B/CCL28/S100A7/CCL4/CCR7/CCL20/S100A8/SERPINE1/IL6/CX3CL…	92
BP	GO:0032963	collagen metabolic process	35/1985	116/18860	0.301724138	2.866759316	6.916778673	4.87E-09	5.37E-07	4.12E-07	FAP/TGFB3/ADAMTS14/MMP14/COL1A2/COL1A1/COL5A1/MMP16/ADAMTS2/CREB3L1/KLF15/MMP19/COL6A1/SERPINH1/INHBA/SERPINB7/PCOLCE/RUNX1/CTSK/RCN3/MMP2/MMP11/TRAM2/CTSL/BMP4/MRC2/MMP23B/ADAM15/EMILIN1/FURIN/IL6/ERRFI1/TMPRSS6/ADAMTS3/TNXB	35
BP	GO:0042330	taxis	92/1985	476/18860	0.193277311	1.836377876	6.338751146	5.18E-09	5.61E-07	4.30E-07	PLA2G1B/UNC5C/PLAUR/MDK/CH25H/THBS4/NRG1/SCG2/PLAU/NRP2/TPBG/PTN/AGTR1/F3/SLC12A2/CCR5/NTRK3/SEMA3G/PPIB/SEMA3A/RARRES2/CCL11/GDNF/PADI2/SEMA6B/PERP/NR4A1/KIF21A/HOXB9/PF4/MMP2/TNFRSF11A/FPR1/CXCL10/WNT5A/PTK2B/CMTM3/LGMN/CYP7B1/DPP4/CXCL12/EFNB2/PLP2/CXCR4/BIN2/SEMA3E/LGR6/VCAM1/PLEKHG5/VAV1/NRP1/BMP4/ITGAV/S100A9/CXCL11/CCR2/LOX/PRKD1/WNT7B/CCL28/S100A7/CCL4/CCR7/CCL20/S100A8/SERPINE1/IL6/CX3CL…	92
BP	GO:0043269	regulation of monoatomic ion transport	88/1985	449/18860	0.195991091	1.862162208	6.341487759	5.59E-09	5.93E-07	4.55E-07	PLA2G1B/GRIN2D/JPH3/HTR2A/PKP2/LEP/NKAIN4/ATP1B1/CLDN10/TMEM38A/CFTR/THY1/CHRM1/KCNC1/TRDN/SERPINE2/TRPC3/HEPH/KCNN4/STIM1/STAC2/TSPAN13/PER1/FHL1/ASIC2/SLC8A1/HOMER2/ADORA1/CXCL10/CAV1/FGF12/SIK1/PTK2B/AKAP6/EGF/VMP1/CXCL12/NOS1/NKAIN1/CAMK2A/KCNS2/GPD1L/KCNJ11/DMD/CXCL11/PRKD1/STC2/CCL4/MYLK/CAV3/DPP10/ADRB2/CAMK2B/KCNJ9/WNK2/MCHR1/CASQ2/LILRB1/ATP1A1/EDNRA/SPTBN4/TESC/ACTN4/CX3CL1/ATP2C2/CACNA…	88
BP	GO:0048568	embryonic organ development	91/1985	472/18860	0.19279661	1.831810613	6.276910038	7.13E-09	7.43E-07	5.70E-07	SPARC/HEY2/MMP14/CTHRC1/IGF2/PITX2/OTX1/HOXB8/MMP16/MFAP2/SIX4/COL11A1/COBL/FBN2/ATP6V1B1/RUNX2/PTK7/FZD2/SOCS3/FOLR1/KRT8/HEY1/SPRY2/PRRX1/EPHB2/SHOX2/PLS1/MDFI/ALX4/GJA5/PCDH12/GJB5/RARRES2/FOXF2/KRT19/SPINT1/KCNQ4/GDNF/HOXC11/GREB1L/TBX3/SOX9/HOXD3/FGF9/HOXB9/SNAI1/CHST11/CDH23/FOXI1/DNAAF1/WNT5A/ALDH1A2/FOXC1/DLL1/CITED2/SATB2/VASH2/VASH1/SALL1/HOXD9/CEBPA/TECTA/FRZB/FBN1/NKX3-2/BMP4/OVOL2/LL…	91
BP	GO:0022612	gland morphogenesis	37/1985	129/18860	0.286821705	2.725167438	6.743157764	8.30E-09	8.49E-07	6.51E-07	SULF1/TGFB3/MDK/CDKN2A/ID4/PTN/EDAR/SULF2/FOXA1/EDA/TGFA/CCL11/TBX3/SOX9/PERP/SERPINB5/DDR1/MMP2/TNC/ELF3/WNT5A/CAV1/CYP7B1/SFRP1/IGF1/NRP1/BMP4/LRP5/CAV3/SOSTDC1/IL6/PTCH1/NRG3/PGR/CEACAM1/LAMA1/FGF8	37
BP	GO:0070588	calcium ion transmembrane transport	71/1985	339/18860	0.209439528	1.989939294	6.308032053	1.02E-08	1.01E-06	7.72E-07	SLC24A2/PLA2G1B/GRIN2D/JPH3/HTR2A/ATP1B1/CACNA1H/SLC25A23/CACNA1G/CACNB4/CACNA2D2/TMEM38A/THY1/TRDN/CCR5/TRPC3/CACNA1A/KCNN4/TSPAN13/SLC8A1/CACNA1E/ITPR3/CXCL10/GRIN3A/CAV1/TRPV6/GP1BA/PTK2B/PLCL2/ATP2A3/SLC8A2/AKAP6/PLCH1/NOS1/CACNA2D3/DMD/ITGAV/CXCL11/FASLG/ATP2B2/PRKD1/TRPC4/CCR7/MCUR1/CASQ2/CNGA3/EDNRA/CX3CL1/ATP2C2/CACNA1C/GRIN1/TMEM38B/PLCB2/MS4A1/RYR2/CACNA1B/NGF/CALCA/P2RY6/JPH2/TMEM37/AP…	71
BP	GO:0060840	artery development	35/1985	119/18860	0.294117647	2.794488072	6.734965438	1.02E-08	1.01E-06	7.72E-07	MDK/HEY2/COL3A1/FAM3D/COMP/FKBP10/LEP/ADAMTS6/FOLR1/HEY1/PRRX1/GJA5/HHIPL1/MYOCD/ADAMTS9/SLC2A10/FOXC1/CITED2/AKT3/HPGD/EFNB2/NRP1/BMP4/LOX/PRICKLE1/WNT11/MYLK/LOXL1/TFAP2B/EDNRA/EFEMP2/ROBO2/APLNR/FGF8/ROBO1	35
BP	GO:0010810	regulation of cell-substrate adhesion	54/1985	230/18860	0.234782609	2.230730479	6.440775201	1.05E-08	1.02E-06	7.83E-07	POSTN/FN1/MDK/COL16A1/MMP14/CDKN2A/COL1A1/MYOC/PLAU/PKP2/EDIL3/COL8A1/THY1/DAB2/MAP4K4/SDC4/CEACAM6/KANK1/DMTN/PKHD1/MYADM/CAMSAP3/TACSTD2/DDR1/AGR2/PTK2B/BCL6/SFRP1/SEMA3E/NRP1/EMP2/HSD17B12/CCL28/CCR7/JUP/ADAM15/FZD7/EMILIN1/SERPINE1/RHOD/PLET1/NID1/ACTN4/CX3CL1/EFEMP2/PHLDB2/HOXA7/GCNT2/FAM107A/CCDC80/APOD/SPRY4/RAB40C/GREM1	54
BP	GO:0055001	muscle cell development	50/1985	206/18860	0.242718447	2.306130933	6.464754455	1.15E-08	1.07E-06	8.20E-07	COL14A1/HEY2/PITX2/COMP/CSRP2/SIX4/COL6A1/TMOD1/SGCD/CACNB4/CACNA2D2/ADRA1A/DNER/SHOX2/ALPK2/KRT19/MYH11/NFATC4/SLC8A1/TBX3/CAV2/CSRP1/MEGF10/SORBS2/AKAP6/SKI/TBX5/MYBPC1/ADPRHL1/IGF1/FHOD3/DMD/BMP4/LOX/PRKD1/WFIKKN2/PRICKLE1/TNNT1/LMOD1/CAV3/UCHL1/EDNRA/ACTN4/EFEMP2/RGS4/MYO18B/ASB2/PGM5/P2RX2/LDB3	50
BP	GO:0048706	embryonic skeletal system development	38/1985	136/18860	0.279411765	2.654763669	6.642381421	1.16E-08	1.07E-06	8.20E-07	SULF1/MMP14/COL1A1/HOXB8/MMP16/SIX4/COL11A1/RUNX2/SULF2/DLX4/PRRX1/SHOX2/MDFI/ALX4/HOXC11/HOXD3/FGF9/HOXB9/CHST11/DLX3/WNT5A/SLC2A10/SATB2/HOXD9/NKX3-2/BMP4/HOXD1/TFAP2A/WNT11/DMRT2/EDNRA/HOXA7/HOXD11/DSCAML1/FGF8/KIAA1217/RBP4/MTHFD1L	38
BP	GO:0051282	regulation of sequestering of calcium ion	38/1985	136/18860	0.279411765	2.654763669	6.642381421	1.16E-08	1.07E-06	8.20E-07	JPH3/HTR2A/SLC25A23/TMEM38A/THY1/TRDN/CCR5/SLC8A1/ITPR3/CXCL10/GP1BA/PTK2B/PLCL2/AKAP6/PLCH1/DMD/CXCL11/FASLG/PRKD1/CCR7/CASQ2/CX3CL1/CACNA1C/TMEM38B/PLCB2/RYR2/NGF/P2RY6/JPH2/APLNR/HTR2B/LCK/FGF2/SNCA/ATP1A2/CXCL9/IBTK/PLN	38
BP	GO:0051209	release of sequestered calcium ion into cytosol	37/1985	133/18860	0.278195489	2.643207515	6.522315799	2.04E-08	1.85E-06	1.42E-06	JPH3/HTR2A/TMEM38A/THY1/TRDN/CCR5/SLC8A1/ITPR3/CXCL10/GP1BA/PTK2B/PLCL2/AKAP6/PLCH1/DMD/CXCL11/FASLG/PRKD1/CCR7/CASQ2/CX3CL1/CACNA1C/TMEM38B/PLCB2/RYR2/NGF/P2RY6/JPH2/APLNR/HTR2B/LCK/FGF2/SNCA/ATP1A2/CXCL9/IBTK/PLN	37
BP	GO:0072009	nephron epithelium development	35/1985	122/18860	0.286885246	2.725771152	6.558721624	2.07E-08	1.85E-06	1.42E-06	SIX4/KLF15/BASP1/MAGED1/TMEM59L/ADAMTS16/GDNF/GREB1L/SOX9/GPC3/HEYL/TACSTD2/ADIPOQ/CTNNBIP1/BMP2/FOXC1/DLL1/SALL1/KIF26B/SOX8/BMP4/WNT7B/WNT11/CD34/TFAP2B/PTCH1/EDNRA/HOXD11/PROM1/FGF1/FOXJ1/FGF8/FGF2/KLHL3/GREM1	35
BP	GO:0051283	negative regulation of sequestering of calcium ion	37/1985	134/18860	0.276119403	2.623482086	6.468373445	2.53E-08	2.23E-06	1.71E-06	JPH3/HTR2A/TMEM38A/THY1/TRDN/CCR5/SLC8A1/ITPR3/CXCL10/GP1BA/PTK2B/PLCL2/AKAP6/PLCH1/DMD/CXCL11/FASLG/PRKD1/CCR7/CASQ2/CX3CL1/CACNA1C/TMEM38B/PLCB2/RYR2/NGF/P2RY6/JPH2/APLNR/HTR2B/LCK/FGF2/SNCA/ATP1A2/CXCL9/IBTK/PLN	37
BP	GO:0090596	sensory organ morphogenesis	64/1985	300/18860	0.213333333	2.026935348	6.149395696	2.59E-08	2.25E-06	1.73E-06	COL5A2/SPARC/CTHRC1/PITX2/COL5A1/OTX1/TENM3/FAT3/MFAP2/SIX4/GDF11/COL11A1/FBN2/ATP6V1B1/COL8A1/PTK7/FZD2/THY1/TMEM215/SPRY2/PRRX1/EPHB2/PLS1/AQP5/FOXF2/KCNQ4/LCTL/TBX3/SOX9/ADAMTS9/FGF9/RPGRIP1L/CDH23/FOXI1/WNT5A/RDH13/DLL1/CITED2/SKI/TECTA/FRZB/FBN1/SOX8/NKX3-2/BMP4/FASLG/TFAP2A/CYP26B1/LRP5/FOXL2/USH1G/MFSD2A/HOXC13/WNT2/TFAP2B/EDNRA/DIO3/PROM1/COL8A2/FGF8/FGF2/TULP1/RBP4/TPRN	64
BP	GO:0051208	sequestering of calcium ion	38/1985	140/18860	0.271428571	2.578913278	6.43112673	2.74E-08	2.34E-06	1.79E-06	JPH3/HTR2A/SLC25A23/TMEM38A/THY1/TRDN/CCR5/SLC8A1/ITPR3/CXCL10/GP1BA/PTK2B/PLCL2/AKAP6/PLCH1/DMD/CXCL11/FASLG/PRKD1/CCR7/CASQ2/CX3CL1/CACNA1C/TMEM38B/PLCB2/RYR2/NGF/P2RY6/JPH2/APLNR/HTR2B/LCK/FGF2/SNCA/ATP1A2/CXCL9/IBTK/PLN	38
BP	GO:0050878	regulation of body fluid levels	77/1985	389/18860	0.197943445	1.880712024	6.019788281	3.23E-08	2.73E-06	2.09E-06	FAP/FN1/PLAUR/COL3A1/COMP/PLAU/HTR2A/F2RL2/TSPAN8/ATP6V1B1/BTC/CHRM3/F3/CFTR/CHRM1/EPHB2/F10/ANGPTL2/CCND1/SERPINE2/AQP5/GJA5/HSD11B2/ADAMTS18/KCNN4/TYRO3/F5/CD9/ZBTB7B/CSRP1/ADORA1/DDR1/PF4/ITPR3/NEGR1/CAV1/AGR2/OAS2/GP1BA/SELP/KRT1/SCUBE1/PRDX2/DGKI/SLC29A1/SCNN1B/NPR3/VAV1/MYO5B/VKORC1/HEG1/LMAN1/EMP2/PRICKLE1/ENTPD2/ALOX12/PRRG4/SERPINB2/EMILIN1/ADRA2B/SERPINE1/CELSR2/IL6/OXTR/SCT/F7/NPR1/CEA…	77
BP	GO:0043270	positive regulation of monoatomic ion transport	47/1985	194/18860	0.242268041	2.301851515	6.251070288	3.33E-08	2.76E-06	2.12E-06	PLA2G1B/PKP2/LEP/ATP1B1/CFTR/THY1/CHRM1/KCNC1/TRPC3/HEPH/KCNN4/STIM1/STAC2/FHL1/ADORA1/CXCL10/CAV1/FGF12/AKAP6/VMP1/CXCL12/NOS1/CAMK2A/GPD1L/CXCL11/CCL4/MYLK/WNK2/MCHR1/EDNRA/TESC/ACTN4/CX3CL1/ATP2C2/GRIN1/MS4A1/TACR2/P2RY6/JPH2/LRRC38/APLNR/SCN1B/PRSS8/SNCA/LRRC26/P2RX2/CXCL9	47
BP	GO:0003156	regulation of animal organ formation	15/1985	29/18860	0.517241379	4.914444541	7.235193438	3.77E-08	3.09E-06	2.37E-06	SULF1/GDNF/HOXC11/WNT5A/BMP2/CITED2/DKK1/BMP4/SPRY1/WNT2/ROBO2/FGF1/FGF8/FGF2/ROBO1	15
BP	GO:0010959	regulation of metal ion transport	75/1985	377/18860	0.198938992	1.890170977	5.987914204	3.92E-08	3.16E-06	2.42E-06	PLA2G1B/JPH3/HTR2A/PKP2/NKAIN4/ATP1B1/TMEM38A/THY1/KCNC1/TRDN/SERPINE2/TRPC3/HEPH/KCNN4/STIM1/TSPAN13/PER1/FHL1/SLC8A1/HOMER2/ADORA1/CXCL10/CAV1/FGF12/SIK1/PTK2B/AKAP6/EGF/CXCL12/NOS1/NKAIN1/CAMK2A/KCNS2/GPD1L/DMD/CXCL11/PRKD1/STC2/CCL4/MYLK/CAV3/DPP10/ADRB2/CAMK2B/WNK2/MCHR1/CASQ2/LILRB1/ATP1A1/SPTBN4/TESC/ACTN4/CX3CL1/ATP2C2/CACNA1C/GRIN1/TMEM38B/MS4A1/RYR2/NGF/CALCA/RGS4/P2RY6/JPH2/LRRC38/APLN…	75
BP	GO:0030879	mammary gland development	38/1985	142/18860	0.267605634	2.542590556	6.328238141	4.14E-08	3.29E-06	2.53E-06	TGFB3/NRG1/CDKN2A/IRS2/CCND1/TGFA/CCL11/ZBTB7B/TBX3/SOX9/PERP/DDR1/HOXB9/TNFRSF11A/ELF3/WNT5A/CAV1/OAS2/EGF/IRF6/IGF1/SLC29A1/HOXD9/BMP4/WNT7B/LRP5/CAV3/SOSTDC1/WNT2/OXTR/PTCH1/FASN/ATP2C2/NRG3/PGR/ERBB4/FGF2/ROBO1	38
BP	GO:1901890	positive regulation of cell junction assembly	34/1985	120/18860	0.283333333	2.69202351	6.377198244	4.61E-08	3.62E-06	2.77E-06	LRRN3/SYNDIG1/COL16A1/MYOC/LRRN1/LRRC15/TPBG/THBS2/PTPRD/SRPX2/THY1/CLDN1/NLGN2/HOPX/EPHB2/NTRK3/MAP4K4/SDC4/ASIC2/LINGO4/CAV1/SLITRK4/EEF2K/SFRP1/TBX5/CLSTN2/NTRK1/CRB3/NRP1/ST8SIA2/SLITRK2/FLRT2/RAB40C/CBLN1	34
BP	GO:0035051	cardiocyte differentiation	43/1985	172/18860	0.25	2.375314861	6.214449193	4.80E-08	3.72E-06	2.85E-06	COL14A1/HEY2/NRG1/PITX2/SGCD/INHBA/ADRA1A/FOLR1/SHOX2/ALPK2/MYH11/MYOCD/SLC8A1/GREB1L/TBX3/TGFBR3/BMP2/DLL1/SIK1/SORBS2/CITED2/AKAP6/TBX5/ADPRHL1/EFNB2/IGF1/VCAM1/FHOD3/DKK1/BMP4/PRICKLE1/CAV3/FZD7/SPRY1/EDNRA/C10orf71/NOX4/IFT20/RGS4/MYO18B/ASB2/GREM1/SOX6	43
BP	GO:0061326	renal tubule development	31/1985	104/18860	0.298076923	2.832106181	6.42561784	4.96E-08	3.79E-06	2.91E-06	SIX4/MAGED1/LGR5/TMEM59L/ADAMTS16/GDNF/GREB1L/SOX9/GPC3/HEYL/TACSTD2/CTNNBIP1/BMP2/DLL1/SALL1/KIF26B/SOX8/BMP4/WNT7B/PRICKLE1/WNT11/TFAP2B/PTCH1/HOXD11/PROM1/FGF1/FGF8/FGF2/KLHL3/COL4A1/GREM1	31
BP	GO:0060343	trabecula formation	14/1985	26/18860	0.538461538	5.116062779	7.203027553	5.55E-08	4.18E-06	3.21E-06	HEY2/COL1A1/FBN2/HEY1/THBS3/MMP2/TGFBR3/SFRP1/OVOL2/ADAMTS1/CAV3/CHAD/GREM1/RBP4	14
BP	GO:0010812	negative regulation of cell-substrate adhesion	24/1985	69/18860	0.347826087	3.304785894	6.578060772	6.18E-08	4.60E-06	3.53E-06	POSTN/MMP14/CDKN2A/COL1A1/MYOC/MAP4K4/KANK1/DMTN/TACSTD2/BCL6/SEMA3E/ADAM15/FZD7/SERPINE1/PLET1/ACTN4/CX3CL1/PHLDB2/HOXA7/GCNT2/FAM107A/APOD/SPRY4/RAB40C	24
BP	GO:0019722	calcium-mediated signaling	54/1985	242/18860	0.223140496	2.120115744	6.014807972	6.61E-08	4.76E-06	3.65E-06	GRIN2D/JPH3/FCGR3A/SGCD/ATP1B1/AGTR1/TMEM38A/CHRM3/INPP5A/TRDN/GRIA3/CCR5/PCP4/TMEM100/NFATC4/SLC8A1/HOMER2/NCALD/ITPR3/NEGR1/NEUROD2/SLC8A2/AKAP6/PDK2/TPRG1L/NOS1/IGF1/CXCR4/KCNJ11/DMD/CCR2/PRKD1/CCL4/CCR7/CCL20/CASQ2/C10orf71/PPP1R9A/CACNA1C/GRIN1/TMEM38B/CD22/RYR2/CX3CR1/SPHK1/MAPT/JPH2/GRIK2/HTR2B/NMUR1/ATP1A2/P2RX2/PLN/CHP2	54
BP	GO:0071772	response to BMP	46/1985	192/18860	0.239583333	2.276343409	6.096589493	6.65E-08	4.76E-06	3.65E-06	SULF1/SFRP4/ADAMTS12/SFRP2/HTRA1/COMP/CHRD/RUNX2/MIR214/TMEM119/TOB1/GDF6/SPINT1/TMEM100/SOX9/GPC3/HEYL/CHRDL1/DLX3/TGFBR3/WNT5A/CAV1/BMPR1B/BMP2/VSTM2A/FSTL4/SFRP1/SKI/BAMBI/FBN1/DKK1/BMP4/ADAMTS7/FAM83G/CHRDL2/SOSTDC1/TFAP2B/TMPRSS6/FSTL1/GDF5/HTRA3/NBL1/LEFTY1/RGMA/GREM1/TNFAIP6	46
BP	GO:0071773	cellular response to BMP stimulus	46/1985	192/18860	0.239583333	2.276343409	6.096589493	6.65E-08	4.76E-06	3.65E-06	SULF1/SFRP4/ADAMTS12/SFRP2/HTRA1/COMP/CHRD/RUNX2/MIR214/TMEM119/TOB1/GDF6/SPINT1/TMEM100/SOX9/GPC3/HEYL/CHRDL1/DLX3/TGFBR3/WNT5A/CAV1/BMPR1B/BMP2/VSTM2A/FSTL4/SFRP1/SKI/BAMBI/FBN1/DKK1/BMP4/ADAMTS7/FAM83G/CHRDL2/SOSTDC1/TFAP2B/TMPRSS6/FSTL1/GDF5/HTRA3/NBL1/LEFTY1/RGMA/GREM1/TNFAIP6	46
BP	GO:0035107	appendage morphogenesis	40/1985	157/18860	0.25477707	2.420703044	6.130772422	8.02E-08	5.61E-06	4.30E-06	COL3A1/PITX2/SFRP2/ZBTB16/COL6A1/FBN2/RUNX2/SALL4/PRRX1/SHOX2/ALX4/GJA5/HOXC11/TBX3/SOX9/GPC3/FGF9/RPGRIP1L/CHST11/WNT5A/ALDH1A2/SP8/ZNF219/SKI/SALL1/TBX5/HOXD9/DKK1/BMP4/TFAP2A/PRICKLE1/CYP26B1/LRP5/TFAP2B/PTCH1/ERRFI1/CACNA1C/GDF5/FGF8/GREM1	40
BP	GO:0035108	limb morphogenesis	40/1985	157/18860	0.25477707	2.420703044	6.130772422	8.02E-08	5.61E-06	4.30E-06	COL3A1/PITX2/SFRP2/ZBTB16/COL6A1/FBN2/RUNX2/SALL4/PRRX1/SHOX2/ALX4/GJA5/HOXC11/TBX3/SOX9/GPC3/FGF9/RPGRIP1L/CHST11/WNT5A/ALDH1A2/SP8/ZNF219/SKI/SALL1/TBX5/HOXD9/DKK1/BMP4/TFAP2A/PRICKLE1/CYP26B1/LRP5/TFAP2B/PTCH1/ERRFI1/CACNA1C/GDF5/FGF8/GREM1	40
BP	GO:0090287	regulation of cellular response to growth factor stimulus	75/1985	385/18860	0.194805195	1.850894697	5.78537685	9.64E-08	6.66E-06	5.10E-06	ASPN/SULF1/NREP/SFRP4/ADAMTS12/SFRP2/DOK5/HTRA1/CREB3L1/CADM4/CHRD/FBN2/RUNX2/SULF2/MIR214/FOLR1/TOB1/SPRY2/GRB10/MYOCD/VEPH1/CAV2/LRRC32/GPC3/FGF9/CHST11/CHRDL1/TGFBR3/PMEPA1/WNT5A/CAV1/SLC2A10/BMP2/MIR296/DLL1/CITED2/FSTL4/SFRP1/SKI/DAB2IP/LTBP4/PEG10/BAMBI/SPRY3/FBN1/NRP1/DKK1/DMD/BMP4/OVOL2/LOX/WFIKKN2/CHRDL2/CAV3/SOSTDC1/EMILIN1/SPRY1/TFAP2B/TMPRSS6/FSTL1/GDF5/MIR142/HTRA3/NBL1/ADAMTS3/TNXB/…	75
BP	GO:1901888	regulation of cell junction assembly	60/1985	285/18860	0.210526316	2.000265146	5.835671682	1.15E-07	7.83E-06	6.01E-06	LRRN3/SYNDIG1/COL16A1/MMP14/MYOC/LRRN1/LRRC15/SIX4/TPBG/THBS2/PTPRD/RAB17/SRPX2/THY1/CHRNB2/GPBAR1/CLDN1/NLGN2/HOPX/EPHB2/NTRK3/MAP4K4/SDC4/DMTN/ASIC2/CAMSAP3/SNAI1/NEGR1/LINGO4/WNT5A/CAV1/SLITRK4/PTK2B/EEF2K/SFRP1/TBX5/CASKIN1/CLSTN2/NTRK1/CRB3/NRP1/DKK1/VLDLR/ST8SIA2/FARP1/DOCK10/PRICKLE1/RHOD/SLITRK2/PHLDB2/MIR142/FLRT2/FAM107A/ROBO2/APOD/APLNR/SNCA/RAB40C/CBLN1/GREM1	60
BP	GO:0048880	sensory system development	83/1985	443/18860	0.187358916	1.780145675	5.698831541	1.20E-07	8.09E-06	6.20E-06	COL5A2/PITX2/COL5A1/TENM3/FAT3/RCN1/MFAP2/CLDN3/PXDN/GDF11/FBN2/TMOD1/KLF4/COL8A1/INHBA/MEIS3/THY1/TMEM215/CLDN19/SPRY2/EPHB2/NTRK3/LAMC3/AQP5/ADAMTS18/SEMA3A/FOXF2/RAB11FIP4/LPCAT1/LCTL/SOX9/ADAMTS9/TMEM132E/SH3PXD2B/FGF9/RPGRIP1L/CHRDL1/WNT5A/ALDH1A2/BMPR1B/RDH13/FOXC1/DLL1/SERPINF1/RHOJ/CITED2/PER2/SMARCD3/SKI/SIPA1L3/FBN1/SOX8/PRPH2/NRP1/SLC17A7/BMP4/FASLG/TFAP2A/CPAMD8/WNT7B/PPP1R13L/KERA/PR…	83
BP	GO:0110110	positive regulation of animal organ morphogenesis	16/1985	35/18860	0.457142857	4.34343289	6.790110394	1.23E-07	8.18E-06	6.27E-06	SIX4/GDNF/HOXC11/SOX9/BMP2/SOX8/DKK1/BMP4/SPRY1/CD34/WNT2/ROBO2/FGF1/FGF8/FGF2/ROBO1	16
BP	GO:0048736	appendage development	46/1985	196/18860	0.234693878	2.229887421	5.936202773	1.28E-07	8.34E-06	6.39E-06	COL3A1/PITX2/SFRP2/ZBTB16/COMP/B4GALNT1/COL6A1/FBN2/RUNX2/SALL4/PRRX1/SHOX2/ALX4/GJA5/HOXC11/TBX3/SOX9/GPC3/FGF9/RPGRIP1L/CHST11/WNT5A/ALDH1A2/SP8/ZNRF3/ZNF219/SKI/SALL1/TBX5/IRF6/HOXD9/DKK1/BMP4/TFAP2A/PRICKLE1/CYP26B1/LRP5/SMOC1/HOXC13/TFAP2B/PTCH1/ERRFI1/CACNA1C/GDF5/FGF8/GREM1	46
BP	GO:0060173	limb development	46/1985	196/18860	0.234693878	2.229887421	5.936202773	1.28E-07	8.34E-06	6.39E-06	COL3A1/PITX2/SFRP2/ZBTB16/COMP/B4GALNT1/COL6A1/FBN2/RUNX2/SALL4/PRRX1/SHOX2/ALX4/GJA5/HOXC11/TBX3/SOX9/GPC3/FGF9/RPGRIP1L/CHST11/WNT5A/ALDH1A2/SP8/ZNRF3/ZNF219/SKI/SALL1/TBX5/IRF6/HOXD9/DKK1/BMP4/TFAP2A/PRICKLE1/CYP26B1/LRP5/SMOC1/HOXC13/TFAP2B/PTCH1/ERRFI1/CACNA1C/GDF5/FGF8/GREM1	46
BP	GO:0001952	regulation of cell-matrix adhesion	35/1985	131/18860	0.267175573	2.538504432	6.060309439	1.46E-07	9.40E-06	7.21E-06	POSTN/COL16A1/MMP14/CDKN2A/MYOC/PLAU/THY1/MAP4K4/SDC4/CEACAM6/DMTN/PKHD1/CAMSAP3/DDR1/PTK2B/BCL6/SFRP1/SEMA3E/NRP1/EMP2/CCL28/CCR7/JUP/ADAM15/SERPINE1/RHOD/PLET1/CX3CL1/EFEMP2/PHLDB2/HOXA7/FAM107A/APOD/RAB40C/GREM1	35
BP	GO:0055007	cardiac muscle cell differentiation	36/1985	137/18860	0.262773723	2.496681314	6.030031719	1.53E-07	9.77E-06	7.49E-06	COL14A1/HEY2/NRG1/PITX2/SGCD/ADRA1A/SHOX2/ALPK2/MYH11/MYOCD/SLC8A1/GREB1L/TBX3/BMP2/DLL1/SIK1/SORBS2/AKAP6/TBX5/ADPRHL1/EFNB2/IGF1/FHOD3/DKK1/BMP4/PRICKLE1/CAV3/FZD7/C10orf71/NOX4/IFT20/RGS4/MYO18B/ASB2/GREM1/SOX6	36
BP	GO:0001654	eye development	81/1985	432/18860	0.1875	1.781486146	5.635620628	1.65E-07	1.04E-05	7.95E-06	COL5A2/PITX2/COL5A1/TENM3/FAT3/RCN1/MFAP2/CLDN3/PXDN/GDF11/FBN2/TMOD1/KLF4/COL8A1/INHBA/MEIS3/THY1/TMEM215/CLDN19/SPRY2/EPHB2/NTRK3/LAMC3/AQP5/ADAMTS18/FOXF2/RAB11FIP4/LPCAT1/LCTL/SOX9/ADAMTS9/SH3PXD2B/FGF9/RPGRIP1L/CHRDL1/WNT5A/ALDH1A2/BMPR1B/RDH13/FOXC1/DLL1/SERPINF1/RHOJ/CITED2/PER2/SMARCD3/SKI/SIPA1L3/FBN1/SOX8/PRPH2/NRP1/SLC17A7/BMP4/FASLG/TFAP2A/CPAMD8/WNT7B/PPP1R13L/KERA/PRICKLE1/LRP5/FOXL…	81
BP	GO:0141091	transforming growth factor beta receptor superfamily signaling pathway	78/1985	411/18860	0.189781022	1.803158727	5.6461651	1.67E-07	1.04E-05	7.95E-06	ASPN/SULF1/TGFB3/NREP/SFRP4/COL3A1/COL1A2/SFRP2/HTRA1/COMP/GDF11/CHRD/FBN2/RUNX2/MIR214/INHBA/TMEM119/FUT8/FOLR1/TOB1/GDF6/SPRY2/DAB2/MYOCD/VEPH1/ACVR1B/TMEM100/CAV2/LRRC32/GPC3/FGF9/CHST11/CHRDL1/DLX3/TGFBR3/PMEPA1/WNT5A/CAV1/BMPR1B/SLC2A10/BMP2/CITED2/FSTL4/SFRP1/SKI/HPGD/LTBP4/PEG10/BAMBI/FBN1/DKK1/BMP4/OVOL2/LOX/INHBB/WFIKKN2/FMOD/FAM83G/CHRDL2/CAV3/SOSTDC1/ITGB8/EMILIN1/SPRY1/FURIN/TFAP2B/LT…	78
BP	GO:0051235	maintenance of location	50/1985	223/18860	0.224215247	2.13032723	5.823529959	1.71E-07	1.05E-05	8.08E-06	JPH3/HTR2A/PKP2/KDELR3/FBN2/SLC25A23/TMEM38A/THY1/TRDN/CCR5/MDFI/SLC8A1/SUN2/ITPR3/PCK1/CXCL10/CAV1/GP1BA/PTK2B/PLCL2/AKAP6/PLCH1/FBN1/DMD/PINK1/CXCL11/FASLG/PRKD1/CCR7/CASQ2/CX3CL1/CACNA1C/PGR/TMEM38B/PLCB2/RYR2/NGF/NBL1/P2RY6/JPH2/APLNR/HTR2B/LCK/FGF2/SNCA/ATP1A2/CXCL9/IBTK/PLN/CHCHD10	50
BP	GO:0006939	smooth muscle contraction	31/1985	110/18860	0.281818182	2.677627662	6.052140201	2.03E-07	1.24E-05	9.51E-06	SULF1/COMP/HTR2A/SULF2/CHRM3/CHRNB2/ADRA1A/KCNMA1/MYH11/MYOCD/GDNF/SLC8A1/TBX3/CAV1/SCNN1B/KCNB2/APBB2/MYLK/ADRB2/ADRA2B/CNN1/EDNRA/HTR7/SPHK1/TACR2/CALCA/HTR2B/NMUR1/ATP1A2/P2RX2/ACTA2	31
BP	GO:0150063	visual system development	81/1985	436/18860	0.185779817	1.765142236	5.543845943	2.45E-07	1.48E-05	1.14E-05	COL5A2/PITX2/COL5A1/TENM3/FAT3/RCN1/MFAP2/CLDN3/PXDN/GDF11/FBN2/TMOD1/KLF4/COL8A1/INHBA/MEIS3/THY1/TMEM215/CLDN19/SPRY2/EPHB2/NTRK3/LAMC3/AQP5/ADAMTS18/FOXF2/RAB11FIP4/LPCAT1/LCTL/SOX9/ADAMTS9/SH3PXD2B/FGF9/RPGRIP1L/CHRDL1/WNT5A/ALDH1A2/BMPR1B/RDH13/FOXC1/DLL1/SERPINF1/RHOJ/CITED2/PER2/SMARCD3/SKI/SIPA1L3/FBN1/SOX8/PRPH2/NRP1/SLC17A7/BMP4/FASLG/TFAP2A/CPAMD8/WNT7B/PPP1R13L/KERA/PRICKLE1/LRP5/FOXL…	81
BP	GO:0060047	heart contraction	56/1985	265/18860	0.211320755	2.007813317	5.666600992	2.64E-07	1.57E-05	1.21E-05	HEY2/JPH3/TNNI2/SGCG/PKP2/SGCD/ATP1B1/CACNA1H/CACNA1G/TMEM38A/ADRA1A/GSN/TRDN/HOPX/SHOX2/HSPB7/GJA5/GNAO1/SLC8A1/GJC1/ADORA1/CAV1/FGF12/TNNC1/DSP/ATP2A3/ADM2/SLC8A2/TBX5/NOS1/ADRB1/CORIN/KCNE4/GPD1L/SCN4A/DMD/TAC1/ATP2B2/PPP1R13L/JUP/CAV3/CASQ2/ATP1A1/EDNRA/C10orf71/SPTBN4/CACNA1C/TMEM38B/RYR2/CYP2J2/RGS4/JPH2/SCN1B/GLP1R/ATP1A2/PLN	56
BP	GO:0071711	basement membrane organization	17/1985	41/18860	0.414634146	3.939546599	6.462368242	2.84E-07	1.67E-05	1.28E-05	COL3A1/HMCN1/NID2/PXDN/COL6A1/LAMB1/CAV2/MMP11/CAV1/PXDNL/PRICKLE1/LAMA2/NID1/PHLDB2/FLRT2/LAMA1/COL4A1	17
BP	GO:0007162	negative regulation of cell adhesion	65/1985	326/18860	0.199386503	1.894422896	5.587079146	2.86E-07	1.67E-05	1.28E-05	POSTN/MDK/MMP14/CDKN2A/COL1A1/MYOC/ADAMDEC1/KLF4/EPCAM/LGALS9B/IDO1/PLXNC1/EPHB2/RUNX1/SERPINE2/MAP4K4/SDC4/ADAMTS18/TNFSF4/LAMB1/KANK1/CD9/DMTN/CD86/ZBTB7B/MYADM/LRRC32/TACSTD2/ADIPOQ/MMP2/TNC/CD80/RUNX3/BMP2/VTCN1/BCL6/JAK3/CXCL12/PRDX2/SEMA3E/BMP4/ERBB2/LGALS1/CCL28/ADAM15/ALOX12/FZD7/SERPINE1/PLET1/CDSN/LILRB1/ACTN4/CX3CL1/CEACAM1/PHLDB2/TNFAIP8L2/HOXA7/TGFBI/GCNT2/FAM107A/APOD/SPRY4/FOXJ1/RA…	65
BP	GO:1901342	regulation of vasculature development	72/1985	375/18860	0.192	1.824241814	5.529403001	3.11E-07	1.77E-05	1.35E-05	SULF1/MDK/TNMD/ADAM12/THBS4/SPARC/SFRP2/CREB3L1/THBS2/LEP/KLF4/ANXA3/EFNA3/MIR214/F3/SPRY2/SLC12A2/RUNX1/RHOB/STIM1/CCL11/ADAMTS9/PF4/CXCL10/WNT5A/FOXC1/DLL1/FOXO4/SERPINF1/PTK2B/RHOJ/KRT1/VASH2/AKT3/VASH1/ADM2/SFRP1/DAB2IP/CXCL12/CHI3L1/CXCR4/NTRK1/SEMA3E/NRP1/EMP2/CCR2/FASLG/PRKD1/ERBB2/ADAMTS1/JUP/ITGB8/EMILIN1/SERPINE1/CD34/IL6/CX3CL1/NPR1/CEACAM1/CX3CR1/SPHK1/E2F2/CLIC3/TNFRSF12A/FGF1/PAK4/A…	72
BP	GO:0030326	embryonic limb morphogenesis	34/1985	129/18860	0.263565891	2.504207916	5.879493819	3.11E-07	1.77E-05	1.35E-05	PITX2/SFRP2/ZBTB16/FBN2/RUNX2/SALL4/PRRX1/SHOX2/ALX4/GJA5/HOXC11/TBX3/GPC3/FGF9/RPGRIP1L/CHST11/WNT5A/ALDH1A2/SP8/SKI/SALL1/TBX5/HOXD9/DKK1/BMP4/TFAP2A/PRICKLE1/CYP26B1/LRP5/PTCH1/CACNA1C/GDF5/FGF8/GREM1	34
BP	GO:0035113	embryonic appendage morphogenesis	34/1985	129/18860	0.263565891	2.504207916	5.879493819	3.11E-07	1.77E-05	1.35E-05	PITX2/SFRP2/ZBTB16/FBN2/RUNX2/SALL4/PRRX1/SHOX2/ALX4/GJA5/HOXC11/TBX3/GPC3/FGF9/RPGRIP1L/CHST11/WNT5A/ALDH1A2/SP8/SKI/SALL1/TBX5/HOXD9/DKK1/BMP4/TFAP2A/PRICKLE1/CYP26B1/LRP5/PTCH1/CACNA1C/GDF5/FGF8/GREM1	34
BP	GO:0048562	embryonic organ morphogenesis	62/1985	308/18860	0.201298701	1.912591187	5.538267851	3.78E-07	2.12E-05	1.63E-05	SPARC/MMP14/CTHRC1/PITX2/OTX1/HOXB8/MMP16/MFAP2/SIX4/COL11A1/FBN2/ATP6V1B1/RUNX2/PTK7/FZD2/FOLR1/SPRY2/PRRX1/EPHB2/SHOX2/PLS1/MDFI/ALX4/FOXF2/KCNQ4/HOXC11/TBX3/SOX9/HOXD3/FGF9/HOXB9/CHST11/CDH23/FOXI1/DNAAF1/WNT5A/DLL1/CITED2/SATB2/HOXD9/TECTA/FRZB/FBN1/NKX3-2/BMP4/OVOL2/TFAP2A/WNT11/FOXL2/USH1G/EDNRA/MICAL2/RYR2/HOXA7/HOXD11/ASB2/DSCAML1/APLNR/FGF8/RBP4/MTHFD1L/TPRN	62
BP	GO:0009913	epidermal cell differentiation	54/1985	255/18860	0.211764706	2.012031412	5.580420696	3.99E-07	2.22E-05	1.70E-05	SFRP4/HEY2/CDKN2A/PITX2/KRT77/KLF4/OVOL1/PLS1/ACER1/KRT10/MAFF/FA2H/SULT2B1/PKP1/KRT7/KRT4/TMEM132E/CDH23/DLX3/EREG/WNT5A/FOXC1/PPL/DLL1/DSP/KRT80/KRT1/IRF6/TECTA/MYCL/BMP4/OVOL2/PALLD/LCE5A/S100A7/CYP26B1/CDSN/DNASE1L2/PTCH1/ERRFI1/KLK5/HOXA7/EVPL/SPRR4/SCEL/KRT78/KRT3/FGF2/LCE3E/KRT5/FOXI3/LCE3A/TPRN/KRT2	54
BP	GO:0003015	heart process	57/1985	275/18860	0.207272727	1.969351958	5.553723463	4.06E-07	2.24E-05	1.72E-05	HEY2/JPH3/TNNI2/SGCG/PKP2/SGCD/ATP1B1/CACNA1H/CACNA1G/TMEM38A/ADRA1A/GSN/TRDN/HOPX/SHOX2/HSPB7/GJA5/GNAO1/SLC8A1/GJC1/ADORA1/CAV1/FGF12/TNNC1/DSP/ATP2A3/ADM2/SLC8A2/TBX5/NOS1/ADRB1/CORIN/KCNE4/GPD1L/SCN4A/DMD/TAC1/ATP2B2/PPP1R13L/JUP/CAV3/CASQ2/ATP1A1/EDNRA/C10orf71/SPTBN4/NOX4/CACNA1C/TMEM38B/RYR2/CYP2J2/RGS4/JPH2/SCN1B/GLP1R/ATP1A2/PLN	57
BP	GO:0002062	chondrocyte differentiation	32/1985	119/18860	0.268907563	2.554960523	5.83598495	4.20E-07	2.29E-05	1.76E-05	SULF1/MDK/LOXL2/COL3A1/ADAMTS12/SFRP2/ZBTB16/COMP/COL11A1/RUNX2/SULF2/SERPINH1/GDF6/SHOX2/RUNX1/SOX9/FGF9/CYTL1/CHST11/SCIN/BMPR1B/RUNX3/BMP2/ZNF219/COL27A1/NKX3-2/BMP4/ADAMTS7/GDF5/TGFBI/GREM1/SOX6	32
BP	GO:0061333	renal tubule morphogenesis	25/1985	81/18860	0.308641975	2.932487483	5.977790124	4.61E-07	2.49E-05	1.91E-05	SIX4/MAGED1/LGR5/TMEM59L/ADAMTS16/GDNF/GREB1L/SOX9/GPC3/TACSTD2/CTNNBIP1/BMP2/SALL1/KIF26B/SOX8/BMP4/WNT11/PTCH1/HOXD11/FGF1/FGF8/FGF2/KLHL3/COL4A1/GREM1	25
BP	GO:0045765	regulation of angiogenesis	70/1985	365/18860	0.191780822	1.822159346	5.439925567	4.72E-07	2.53E-05	1.94E-05	SULF1/MDK/TNMD/ADAM12/THBS4/SPARC/SFRP2/CREB3L1/THBS2/LEP/KLF4/ANXA3/EFNA3/MIR214/F3/SPRY2/SLC12A2/RUNX1/RHOB/STIM1/CCL11/ADAMTS9/PF4/CXCL10/WNT5A/FOXC1/DLL1/FOXO4/SERPINF1/PTK2B/RHOJ/KRT1/VASH2/AKT3/VASH1/ADM2/SFRP1/DAB2IP/CHI3L1/NTRK1/SEMA3E/NRP1/EMP2/CCR2/FASLG/PRKD1/ERBB2/ADAMTS1/JUP/ITGB8/EMILIN1/SERPINE1/CD34/IL6/CX3CL1/NPR1/CEACAM1/CX3CR1/SPHK1/E2F2/CLIC3/TNFRSF12A/FGF1/PAK4/APLNR/ANGPT4/F…	70
BP	GO:0061035	regulation of cartilage development	24/1985	76/18860	0.315789474	3.00039772	5.993034837	4.86E-07	2.58E-05	1.98E-05	MDK/LOXL2/BMP1/ADAMTS12/ZBTB16/RUNX2/LEP/GDF6/SHOX2/CTSK/SOX9/WNT5A/SCIN/BMPR1B/BMP2/ZNF219/FRZB/NKX3-2/BMP4/ADAMTS7/WNT11/GDF5/GREM1/SOX6	24
BP	GO:0016055	Wnt signaling pathway	87/1985	487/18860	0.178644764	1.69735025	5.347405263	5.19E-07	2.73E-05	2.09E-05	SULF1/MDK/SFRP4/CTHRC1/PITX2/SFRP2/COL1A1/MYOC/CDH2/NDRG2/TPBG/KLF15/SFRP5/COL6A1/TPBGL/SULF2/KLF4/PRKAA2/PTK7/WIF1/BICC1/FZD2/FOLR1/DAB2/CCND1/ALPK2/FOXL1/LGR5/JADE1/SOX13/MDFI/CPZ/EDA/GRB10/KANK1/NFATC4/RSPO1/TNIK/SOX9/GPC3/FGF9/SNAI1/CTNNBIP1/DLX3/TRABD2B/WNT5A/CAV1/BMP2/ZNRF3/EGF/SFRP1/SKI/SALL1/DAB2IP/BAMBI/TLE2/FRZB/LGR6/DKK1/TCF7L1/WNT7B/ROR2/PRICKLE1/PTPRU/WNT11/LRP5/FZD8/JUP/SOSTDC1/FZD7…	87
BP	GO:0051651	maintenance of location in cell	47/1985	212/18860	0.221698113	2.106411292	5.556305225	5.61E-07	2.92E-05	2.24E-05	JPH3/HTR2A/PKP2/KDELR3/SLC25A23/TMEM38A/THY1/TRDN/CCR5/MDFI/SLC8A1/SUN2/ITPR3/PCK1/CXCL10/CAV1/GP1BA/PTK2B/PLCL2/AKAP6/PLCH1/DMD/PINK1/CXCL11/FASLG/PRKD1/CCR7/CASQ2/CX3CL1/CACNA1C/PGR/TMEM38B/PLCB2/RYR2/NGF/P2RY6/JPH2/APLNR/HTR2B/LCK/FGF2/SNCA/ATP1A2/CXCL9/IBTK/PLN/CHCHD10	47
BP	GO:0048705	skeletal system morphogenesis	50/1985	232/18860	0.215517241	2.047685225	5.506927924	6.12E-07	3.16E-05	2.42E-05	SFRP4/BMP1/MMP14/COL3A1/COL1A1/COMP/HOXB8/MMP16/SIX4/COL11A1/FBN2/RUNX2/SERPINH1/TMEM119/PRRX1/SHOX2/MDFI/ALX4/THBS3/HOXC11/SOX9/HOXD3/HOXB9/CHST11/MMP2/BMPR1B/FOXC1/CITED2/SATB2/SFRP1/SKI/COL27A1/HOXD9/NKX3-2/BMP4/TFAP2A/BARX2/ALPL/CYP26B1/LRP5/CSRNP1/SP5/HOXA7/CHAD/HOXD11/DSCAML1/FGF8/GREM1/SOX6/MTHFD1L	50
BP	GO:0001649	osteoblast differentiation	55/1985	265/18860	0.20754717	1.971959508	5.46500688	6.17E-07	3.16E-05	2.42E-05	CTHRC1/IGF2/SFRP2/COL1A1/MYOC/CREB3L1/ID4/COL6A1/CHRD/FBN2/RUNX2/RRBP1/MIR214/CAT/TMEM119/TOB1/VCAN/SHOX2/SOX9/CYP24A1/FGF9/IBSP/SNAI1/CTNNBIP1/TNC/IGFBP3/BMPR1B/BMP2/SATB2/SFRP1/SKI/IGF1/ITGA11/CEBPA/BAMBI/SOX8/BMP4/LOX/PRKD1/WNT7B/MRC2/ALPL/WNT11/LRP5/SMOC1/IL6/NELL1/PTCH1/FASN/ACHE/BMP3/RASSF2/FGF2/GREM1/TNFAIP6	55
BP	GO:0051147	regulation of muscle cell differentiation	40/1985	169/18860	0.236686391	2.248818804	5.592992127	6.56E-07	3.33E-05	2.55E-05	HEY2/MMP14/IGF2/NRG1/MAPK12/PRDM6/TMEM119/HEY1/HOPX/SHOX2/LAMB1/MYOCD/FGF9/EREG/BMP2/MEGF10/DLL1/SIK1/FOXO4/SMARCD3/AKAP6/EFNB2/IGF1/DKK1/BMP4/PRKD1/CYP26B1/CAV3/FZD7/RBM24/LAMA2/CEACAM5/NID1/EFEMP2/CTH/OLFM2/RGS4/TRIM72/LAMA1/SOX6	40
BP	GO:1903522	regulation of blood circulation	57/1985	279/18860	0.204301075	1.941117521	5.431616688	6.67E-07	3.34E-05	2.56E-05	HEY2/JPH3/HTR2A/PKP2/LEP/ATP1B1/CACNA1H/AGTR1/CACNA1G/TMEM38A/ADRA1A/TRDN/HOPX/SHOX2/HSPB7/GJA5/GNAO1/ASIC2/SLC8A1/GJC1/ADORA1/MMP2/CAV1/DSP/PER2/ATP2A3/ADM2/SLC8A2/TBX5/NOS1/ADRB1/CORIN/KCNE4/GPD1L/DMD/HRH1/TAC1/ATP2B2/JUP/CAV3/ADRA2B/CASQ2/OXTR/ATP1A1/EDNRA/SPTBN4/CACNA1C/TMEM38B/RYR2/ITGA4/CYP2J2/RGS4/JPH2/SCN1B/GLP1R/ATP1A2/PLN	57
BP	GO:0003231	cardiac ventricle development	34/1985	133/18860	0.255639098	2.428893392	5.671647593	6.76E-07	3.34E-05	2.56E-05	HEY2/NRG1/PITX2/SFRP2/NPY5R/PKP2/COL11A1/PTK7/FZD2/HEY1/SALL4/GJA5/MYOCD/GREB1L/TBX3/HEYL/TGFBR3/WNT5A/FOXC1/TNNC1/DSP/CITED2/SMARCD3/SALL1/TBX5/HEG1/BMP4/PPP1R13L/WNT11/EDNRA/RYR2/ROBO2/APLNR/ROBO1	34
BP	GO:0043434	response to peptide hormone	83/1985	461/18860	0.180043384	1.710638902	5.298098477	6.79E-07	3.34E-05	2.56E-05	PLA2G1B/NKX6-1/IGF2/COL3A1/RAB31/COL1A1/ADCY8/GRB14/KLF15/COL6A1/TRIB3/PID1/LEP/KLF4/AGTR1/IRS2/INHBA/CAT/PDK4/SOCS3/GPR173/PNPLA3/INSRR/SORBS1/HSD11B2/PIP4K2C/RARRES2/SORT1/GRB10/KANK1/SIK2/ZBTB7B/CAV2/NR4A1/MT-CYB/KLF11/ADIPOQ/TNFRSF11A/EREG/TGFBR3/PCK1/HMGCS2/CAV1/ECHDC3/SLC2A4/FOXO4/CRY2/EEF2K/AKT3/JAK3/PDK2/CXCL12/IGF1/CAMK2A/WDTC1/SCNN1B/FBN1/CACNA2D3/PHEX/PRKD1/INHBB/STC2/SERPINA12/ALPL/LR…	83
BP	GO:0060675	ureteric bud morphogenesis	22/1985	67/18860	0.328358209	3.119816534	5.961496795	6.82E-07	3.34E-05	2.56E-05	SIX4/MAGED1/TMEM59L/ADAMTS16/GDNF/GREB1L/SOX9/GPC3/TACSTD2/CTNNBIP1/BMP2/SALL1/KIF26B/SOX8/BMP4/WNT11/PTCH1/HOXD11/FGF1/FGF8/FGF2/GREM1	22
BP	GO:0072080	nephron tubule development	28/1985	99/18860	0.282828283	2.687224894	5.772717104	7.19E-07	3.49E-05	2.68E-05	SIX4/MAGED1/TMEM59L/ADAMTS16/GDNF/GREB1L/SOX9/GPC3/HEYL/TACSTD2/CTNNBIP1/BMP2/DLL1/SALL1/KIF26B/SOX8/BMP4/WNT7B/WNT11/TFAP2B/PTCH1/HOXD11/PROM1/FGF1/FGF8/FGF2/KLHL3/GREM1	28
BP	GO:0001837	epithelial to mesenchymal transition	44/1985	195/18860	0.225641026	2.143873926	5.506798232	7.65E-07	3.68E-05	2.82E-05	TGFB3/MDK/LOXL2/HEY2/SFRP2/COL1A1/HEY1/SPRY2/DAB2/FOXA1/SP6/FOXF2/TMEM100/TBX3/SOX9/ZNF750/HEYL/SPSB3/SNAI1/TGFBR3/WNT5A/BMP2/FOXC1/SFRP1/DAB2IP/TBX5/IGF1/BAMBI/BMP4/OVOL2/EMP2/WNT11/ADAM15/SPRY1/IL6/WNT2/EDNRA/MIR142/GCNT2/TNXB/FGF8/GREM1/DACT3/MIR573	44
BP	GO:0001759	organ induction	12/1985	23/18860	0.52173913	4.957178841	6.512705235	7.96E-07	3.80E-05	2.91E-05	GDNF/HOXC11/BMP2/DKK1/BMP4/SPRY1/WNT2/ROBO2/FGF1/FGF8/FGF2/ROBO1	12
BP	GO:0031128	developmental induction	15/1985	35/18860	0.428571429	4.071968334	6.238798505	8.55E-07	4.05E-05	3.11E-05	GDNF/HOXC11/SOX9/BMP2/SALL1/SOX8/DKK1/BMP4/SPRY1/WNT2/ROBO2/FGF1/FGF8/FGF2/ROBO1	15
BP	GO:0007389	pattern specification process	86/1985	486/18860	0.176954733	1.681292824	5.218765565	9.08E-07	4.23E-05	3.25E-05	BMP1/HEY2/PITX2/SFRP2/ZBTB16/OTX1/HOXB8/NRP2/GDF11/CHRD/TLL2/COBL/BASP1/LMX1B/BICC1/MEIS3/FOLR1/HEY1/ARC/FOXA1/MDFI/ALX4/GDNF/HOXC11/TBX3/HOXD3/GPC3/HEYL/RPGRIP1L/HOXB9/SNAI1/CTNNBIP1/CHRDL1/DNAAF1/WNT5A/ALDH1A2/HES2/BMPR1B/BMP2/FOXC1/DLL1/SP8/CITED2/SMARCD3/SATB2/SHROOM3/SFRP1/SKI/TBX5/GPR161/HOXD9/NRP1/DKK1/NKX3-2/BMP4/OVOL2/WNT7B/PRICKLE1/WNT11/CYP26B1/LRP5/SOSTDC1/SPRY1/CELSR2/HOXC13/DMRT2/WN…	86
BP	GO:0072171	mesonephric tubule morphogenesis	22/1985	68/18860	0.323529412	3.07393688	5.87599184	9.09E-07	4.23E-05	3.25E-05	SIX4/MAGED1/TMEM59L/ADAMTS16/GDNF/GREB1L/SOX9/GPC3/TACSTD2/CTNNBIP1/BMP2/SALL1/KIF26B/SOX8/BMP4/WNT11/PTCH1/HOXD11/FGF1/FGF8/FGF2/GREM1	22
BP	GO:0001667	ameboidal-type cell migration	53/1985	256/18860	0.20703125	1.96705762	5.343020783	1.06E-06	4.90E-05	3.76E-05	FN1/PITX2/EPB41L4B/CDH2/NRP2/TPBG/FBN2/PRR5L/IRS2/FUT8/FOLR1/GDF6/EPPK1/EVL/SEMA3G/MAP4K4/SDC4/SEMA3A/KANK1/ACVR1B/GDNF/DMTN/SEMA6B/SOX9/GPC3/TACSTD2/SNAI1/MMP2/WNT5A/AKAP12/DAB2IP/SEMA3E/SOX8/NRP1/BMP4/OVOL2/TAC1/ARSB/LRP5/OCLN/HAS1/EDNRA/TIMP1/ITGA4/ERBB4/SEMA6D/SEMA5B/HTR2B/FGF8/FGF2/TNS1/ACTA2/KRT2	53
BP	GO:0051960	regulation of nervous system development	83/1985	466/18860	0.178111588	1.692284408	5.189877565	1.07E-06	4.90E-05	3.76E-05	FN1/MDK/LRRN3/SYNDIG1/HEY2/NKX6-1/LRRN1/TG/LRRC15/ID4/TPBG/THBS2/PTPRD/PTN/CDH4/SRPX2/IGDCC4/THY1/PLXNC1/NLGN2/HEY1/EPHB2/SHOX2/NTRK3/SERPINE2/SEMA3G/TPPP/SPINT1/CCL11/ASIC2/NFATC4/HEYL/NEGR1/LINGO4/WNT5A/RND2/HES2/BMP2/SLITRK4/RASSF10/DLL1/SERPINF1/PER2/SMARCD3/EEF2K/MAPRE3/FSTL4/SKI/CXCL12/NOS1/IGF1/CLSTN2/CXCR4/NTRK1/SOX8/NRP1/DKK1/ST8SIA2/TIAM2/MME/CAMK2B/MAP6/IL6/WNT2/SLITRK2/DRAXIN/PRTG/CX3…	83
BP	GO:0007204	positive regulation of cytosolic calcium ion concentration	39/1985	166/18860	0.234939759	2.232223605	5.469027962	1.10E-06	5.00E-05	3.83E-05	PLA2G1B/JPH3/ADCY8/HTR2A/AGTR1/ADRA1A/CCR5/TRPC3/CACNA1A/DLG4/SLC8A1/FPR1/ITPR3/CAV1/NOS1/CXCR4/ITGAV/TAC1/CCR2/CCL28/CCR7/GALR1/CAV3/MCHR1/EDNRA/TAC4/CACNA1C/GRIN1/RYR2/CX3CR1/FPR3/CALCA/JPH2/PTGER1/ADCY5/GLP1R/CCKBR/P2RX2/C5AR1	39
BP	GO:0043410	positive regulation of MAPK cascade	84/1985	474/18860	0.17721519	1.683767497	5.170966099	1.14E-06	5.15E-05	3.95E-05	PLA2G1B/IGF2/NRG1/DOK5/MYOC/CDH2/HTR2A/NPY5R/TPBG/EDAR/LEP/INHBA/ADRA1A/TNFAIP8L3/WWC1/GPBAR1/GDF6/SPRY2/NTRK3/SEMA3A/TGFA/EDA2R/TNIK/SH3RF3/CAV2/DRD4/THPO/ADORA1/FGF9/TNFRSF11A/TPD52L1/WNT5A/IGFBP3/BMP2/AKAP12/PTK2B/EGF/DAB2IP/PRDX2/ADRB1/GPR37/IGF1/CHI3L1/NTRK1/KLB/SCIMP/NRP1/DKK1/BMP4/ERBB2/WNT7B/S100A7/AVPI1/CCR7/TMEM106A/ADRB2/FZD7/ADRA2B/IL6/NRK/CX3CL1/NOX4/SPHK1/ERBB4/NGF/FGF22/GCNT2/MAPK8…	84
BP	GO:0035567	non-canonical Wnt signaling pathway	22/1985	69/18860	0.31884058	3.02938707	5.79204841	1.20E-06	5.38E-05	4.13E-05	SFRP4/CTHRC1/SFRP2/MYOC/SFRP5/FZD2/DAB2/GPC3/WNT5A/ZNRF3/SFRP1/FRZB/DKK1/WNT7B/PRICKLE1/WNT11/FZD8/FZD7/RSPO3/CELSR2/DACT1/PRICKLE2	22
BP	GO:0051962	positive regulation of nervous system development	58/1985	291/18860	0.199312715	1.893721814	5.269534955	1.24E-06	5.52E-05	4.23E-05	FN1/MDK/LRRN3/SYNDIG1/NKX6-1/LRRN1/LRRC15/ID4/TPBG/THBS2/PTPRD/PTN/CDH4/SRPX2/PLXNC1/NLGN2/EPHB2/SHOX2/NTRK3/SERPINE2/SPINT1/ASIC2/LINGO4/RND2/BMP2/SLITRK4/RASSF10/SERPINF1/SMARCD3/EEF2K/MAPRE3/CXCL12/CLSTN2/CXCR4/NTRK1/SOX8/NRP1/ST8SIA2/TIAM2/MME/CAMK2B/MAP6/IL6/WNT2/SLITRK2/CX3CL1/CX3CR1/MIR142/FLRT2/MYRF/MAPT/NGF/TNFRSF12A/ROBO2/FGF2/CBLN1/BAIAP2/ROBO1	58
BP	GO:0007178	cell surface receptor protein serine/threonine kinase signaling pathway	80/1985	446/18860	0.179372197	1.704261784	5.162323038	1.25E-06	5.53E-05	4.24E-05	ASPN/SULF1/TGFB3/NREP/SFRP4/COL3A1/COL1A2/SFRP2/HTRA1/COMP/GDF11/CHRD/FBN2/RUNX2/MIR214/INHBA/TMEM119/FUT8/FOLR1/TOB1/GDF6/SPRY2/DAB2/MYOCD/VEPH1/ACVR1B/TMEM100/CAV2/LRRC32/GPC3/FGF9/CHST11/CHRDL1/DLX3/TGFBR3/PMEPA1/WNT5A/CAV1/BMPR1B/SLC2A10/BMP2/CITED2/FSTL4/SFRP1/SKI/HPGD/LTBP4/PEG10/BAMBI/FBN1/DKK1/BMP4/OVOL2/LOX/INHBB/WFIKKN2/FMOD/FAM83G/CHRDL2/CAV3/SOSTDC1/ITGB8/EMILIN1/SPRY1/FURIN/TFAP2B/LT…	80
BP	GO:0060070	canonical Wnt signaling pathway	64/1985	333/18860	0.192192192	1.826067881	5.216185141	1.34E-06	5.86E-05	4.49E-05	MDK/SFRP4/CTHRC1/SFRP2/COL1A1/CDH2/TPBG/SFRP5/COL6A1/TPBGL/SULF2/KLF4/PTK7/BICC1/FZD2/FOLR1/DAB2/LGR5/JADE1/SOX13/EDA/KANK1/RSPO1/SOX9/GPC3/FGF9/SNAI1/CTNNBIP1/WNT5A/CAV1/BMP2/ZNRF3/EGF/SFRP1/DAB2IP/BAMBI/TLE2/FRZB/LGR6/DKK1/TCF7L1/WNT7B/PRICKLE1/PTPRU/WNT11/LRP5/FZD8/JUP/SOSTDC1/FZD7/RSPO3/WNK2/WNT2/DRAXIN/EDNRA/IFT20/CTNND2/DACT1/SCEL/FGF2/GREM1/DACT3/LINC00941/PYGO1	64
BP	GO:0072028	nephron morphogenesis	24/1985	80/18860	0.3	2.850377834	5.688205944	1.38E-06	5.99E-05	4.59E-05	SIX4/MAGED1/TMEM59L/ADAMTS16/GDNF/GREB1L/SOX9/GPC3/TACSTD2/CTNNBIP1/BMP2/SALL1/KIF26B/SOX8/BMP4/WNT11/PTCH1/ERBB4/HOXD11/FGF1/FGF8/FGF2/KLHL3/GREM1	24
BP	GO:0034767	positive regulation of monoatomic ion transmembrane transport	33/1985	131/18860	0.251908397	2.393447036	5.48891511	1.40E-06	6.00E-05	4.60E-05	PLA2G1B/ATP1B1/CFTR/THY1/KCNC1/TRPC3/HEPH/KCNN4/STIM1/STAC2/FHL1/CXCL10/CAV1/AKAP6/VMP1/NOS1/CXCL11/WNK2/EDNRA/TESC/ACTN4/CX3CL1/GRIN1/MS4A1/P2RY6/JPH2/LRRC38/APLNR/SCN1B/SNCA/LRRC26/P2RX2/CXCL9	33
BP	GO:0003002	regionalization	79/1985	440/18860	0.179545455	1.705907946	5.138629324	1.40E-06	6.00E-05	4.60E-05	BMP1/HEY2/PITX2/SFRP2/ZBTB16/OTX1/HOXB8/NRP2/GDF11/CHRD/TLL2/COBL/BASP1/LMX1B/BICC1/FOLR1/HEY1/ARC/FOXA1/MDFI/ALX4/GDNF/HOXC11/TBX3/HOXD3/GPC3/HEYL/RPGRIP1L/HOXB9/SNAI1/CTNNBIP1/DNAAF1/WNT5A/ALDH1A2/HES2/BMPR1B/BMP2/FOXC1/DLL1/SP8/CITED2/SMARCD3/SFRP1/SKI/GPR161/HOXD9/NRP1/DKK1/NKX3-2/BMP4/OVOL2/WNT7B/PRICKLE1/WNT11/CYP26B1/LRP5/SOSTDC1/SPRY1/CELSR2/HOXC13/DMRT2/WNT2/PTCH1/MICAL2/HOXA7/HOXD11/NBL…	79
BP	GO:0050900	leukocyte migration	73/1985	397/18860	0.183879093	1.747082971	5.159773657	1.42E-06	6.02E-05	4.61E-05	PLA2G1B/MDK/CH25H/THBS4/MMP14/SCG2/FAM3D/PTN/LEP/THY1/SLC12A2/CCR5/PPIB/RARRES2/CD9/CCL11/IL1R1/PADI2/PERP/ADORA1/PF4/MMP2/TNFRSF11A/CXCL10/WNT5A/SELP/PTK2B/LGMN/CYP7B1/DPP4/CXCL12/CXCR4/VCAM1/VAV1/EMP2/S100A9/CXCL11/CCR2/CCL28/S100A7/CCL4/GNAI1/ITGAL/CCR7/CCL20/S100A8/EMILIN1/SERPINE1/CD34/IL6/SELL/CX3CL1/F7/S100A14/ITGA4/CX3CR1/HOXA7/NBL1/CALCA/ASB2/APOD/IL17RC/FUT9/FOXJ1/LCK/FUT4/SLAMF1/CSF3R/…	73
BP	GO:0051924	regulation of calcium ion transport	50/1985	240/18860	0.208333333	1.979429051	5.237288033	1.75E-06	7.39E-05	5.66E-05	PLA2G1B/JPH3/ATP1B1/TMEM38A/THY1/TRDN/TRPC3/KCNN4/STIM1/TSPAN13/SLC8A1/HOMER2/CXCL10/CAV1/PTK2B/AKAP6/EGF/CXCL12/NOS1/CAMK2A/DMD/CXCL11/PRKD1/STC2/CCL4/MYLK/CAV3/CAMK2B/MCHR1/CASQ2/LILRB1/CX3CL1/ATP2C2/CACNA1C/GRIN1/TMEM38B/MS4A1/RYR2/NGF/CALCA/RGS4/P2RY6/JPH2/APLNR/FCRL3/SNCA/ATP1A2/P2RX2/CXCL9/PLN	50
BP	GO:0072078	nephron tubule morphogenesis	23/1985	76/18860	0.302631579	2.875381148	5.618494984	1.92E-06	8.05E-05	6.17E-05	SIX4/MAGED1/TMEM59L/ADAMTS16/GDNF/GREB1L/SOX9/GPC3/TACSTD2/CTNNBIP1/BMP2/SALL1/KIF26B/SOX8/BMP4/WNT11/PTCH1/HOXD11/FGF1/FGF8/FGF2/KLHL3/GREM1	23
BP	GO:0050919	negative chemotaxis	17/1985	46/18860	0.369565217	3.511335013	5.848718142	1.96E-06	8.14E-05	6.24E-05	UNC5C/NRG1/NRP2/SEMA3G/SEMA3A/SEMA6B/WNT5A/DPP4/SEMA3E/LGR6/ITGAV/NRG3/FLRT2/SEMA6D/ROBO2/SEMA5B/ROBO1	17
BP	GO:0060993	kidney morphogenesis	27/1985	98/18860	0.275510204	2.617693929	5.50665062	1.98E-06	8.14E-05	6.24E-05	SIX4/BASP1/MAGED1/TMEM59L/ADAMTS16/GDNF/GREB1L/SOX9/GPC3/TACSTD2/CTNNBIP1/BMP2/SALL1/KIF26B/SOX8/BMP4/WNT7B/WNT11/PTCH1/ERBB4/HOXD11/FGF1/FOXJ1/FGF8/FGF2/KLHL3/GREM1	27
BP	GO:0060326	cell chemotaxis	63/1985	330/18860	0.190909091	1.813876803	5.115588778	2.04E-06	8.36E-05	6.41E-05	PLA2G1B/MDK/CH25H/THBS4/SCG2/TPBG/PTN/AGTR1/SLC12A2/CCR5/PPIB/RARRES2/CCL11/PADI2/PERP/NR4A1/HOXB9/PF4/MMP2/TNFRSF11A/CXCL10/WNT5A/PTK2B/LGMN/CYP7B1/DPP4/CXCL12/CXCR4/BIN2/VCAM1/PLEKHG5/VAV1/NRP1/S100A9/CXCL11/CCR2/LOX/PRKD1/CCL28/S100A7/CCL4/CCR7/CCL20/S100A8/SERPINE1/IL6/CX3CL1/F7/S100A14/CX3CR1/NBL1/CALCA/FGF1/IL17RC/EGR3/FGF2/SLAMF1/CSF3R/CXCL9/GREM1/CXCL14/TNFAIP6/C5AR1	63
BP	GO:0001658	branching involved in ureteric bud morphogenesis	20/1985	61/18860	0.327868852	3.115167031	5.674922138	2.23E-06	9.00E-05	6.90E-05	SIX4/MAGED1/TMEM59L/ADAMTS16/GDNF/GREB1L/SOX9/GPC3/TACSTD2/CTNNBIP1/BMP2/SALL1/SOX8/BMP4/PTCH1/HOXD11/FGF1/FGF8/FGF2/GREM1	20
BP	GO:0090497	mesenchymal cell migration	20/1985	61/18860	0.327868852	3.115167031	5.674922138	2.23E-06	9.00E-05	6.90E-05	FN1/PITX2/CDH2/NRP2/TPBG/FOLR1/SEMA3G/SEMA3A/GDNF/SEMA6B/SEMA3E/SOX8/NRP1/BMP4/OVOL2/EDNRA/ERBB4/SEMA6D/SEMA5B/HTR2B	20
BP	GO:0014032	neural crest cell development	24/1985	82/18860	0.292682927	2.780856423	5.542795567	2.25E-06	9.02E-05	6.92E-05	FN1/NRG1/PITX2/CDH2/NRP2/FOLR1/SEMA3G/SEMA3A/GDNF/SEMA6B/SOX9/ALDH1A2/FOXC1/CITED2/SEMA3E/SOX8/NRP1/BMP4/OVOL2/EDNRA/ERBB4/SEMA6D/SEMA5B/HTR2B	24
BP	GO:0060078	regulation of postsynaptic membrane potential	36/1985	152/18860	0.236842105	2.25029829	5.308104272	2.29E-06	9.05E-05	6.94E-05	GABRA5/GRIN2D/CHRNB2/CHRM1/NLGN2/GRIA3/GABRG3/CHRNA2/DLG4/GLRB/DRD4/GRIA2/ADORA1/CHRNA6/GRIK5/GRIN3A/PTK2B/TMEM25/SLC8A2/NOS1/ADRB1/SLC29A1/SLC17A7/BEGAIN/STX1A/ADRB2/GRIN1/GABRB2/RGS4/MAPK8IP2/GRIK2/SNCA/CBLN1/P2RX2/GABRR2/BAIAP2	36
BP	GO:0010644	cell communication by electrical coupling	14/1985	33/18860	0.424242424	4.030837341	5.976497373	2.30E-06	9.05E-05	6.94E-05	PKP2/ATP1B1/KCNA1/TRDN/GJA5/SLC8A1/GJC1/CAV1/TBX5/CASQ2/ATP1A1/CACNA1C/RYR2/ATP1A2	14
BP	GO:0061036	positive regulation of cartilage development	14/1985	33/18860	0.424242424	4.030837341	5.976497373	2.30E-06	9.05E-05	6.94E-05	MDK/LOXL2/BMP1/ZBTB16/RUNX2/GDF6/SOX9/WNT5A/BMPR1B/BMP2/ZNF219/BMP4/GDF5/SOX6	14
BP	GO:0008217	regulation of blood pressure	44/1985	203/18860	0.216748768	2.059386284	5.204741372	2.41E-06	9.40E-05	7.21E-05	POSTN/COL1A2/LEP/AGTR1/ADRA1A/NPY1R/GJA5/HSD11B2/GNB3/KLK1/RARRES2/ADAMTS16/ASIC2/NCALD/ADORA1/ADIPOQ/ENPEP/DLL1/ADM2/NOS1/ADRB1/CORIN/SCNN1B/NPR3/UTS2/TAC1/EMP2/CPA3/LRP5/MME/ADRB2/EMILIN1/ADRA2B/OXTR/ATP1A1/EDNRA/TAC4/NPR1/SLC2A5/CALCA/GLP1R/ATP1A2/P2RX2/ACTA2	44
BP	GO:0086064	cell communication by electrical coupling involved in cardiac conduction	12/1985	25/18860	0.48	4.560604534	6.109822981	2.50E-06	9.69E-05	7.43E-05	PKP2/ATP1B1/TRDN/GJA5/SLC8A1/GJC1/CAV1/TBX5/ATP1A1/CACNA1C/RYR2/ATP1A2	12
BP	GO:0048864	stem cell development	25/1985	88/18860	0.284090909	2.699221433	5.479661558	2.55E-06	9.80E-05	7.51E-05	FN1/NRG1/PITX2/CDH2/NRP2/FOLR1/SEMA3G/SEMA3A/GDNF/SEMA6B/SOX9/ALDH1A2/FOXC1/CITED2/SEMA3E/SOX8/NRP1/BMP4/OVOL2/EDNRA/ERBB4/SEMA6D/SEMA5B/HTR2B/FGF2	25
BP	GO:0007416	synapse assembly	56/1985	284/18860	0.197183099	1.873487778	5.086951495	2.67E-06	0.000101842	7.81E-05	GABRA5/LRRN3/SYNDIG1/LGI2/LRRN1/KIRREL3/CDH2/LRRC15/SIX4/TPBG/THBS2/PTPRD/RAB17/PCDH17/CSMD2/ELFN1/SRPX2/CHRNB2/DNER/PLXNC1/NLGN2/EPHB2/NTRK3/GABRG3/ASIC2/SHANK2/SPTBN2/NEGR1/LINGO4/PCLO/WNT5A/SLITRK4/PTK2B/EEF2K/CASKIN1/EFNB2/CLSTN2/NTRK1/C1QL2/DKK1/DNM3/VLDLR/ST8SIA2/FARP1/DOCK10/PRICKLE1/SLITRK2/NRG3/ACHE/GABRB2/ERBB4/FLRT2/MAPT/ROBO2/SNCA/CBLN1	56
BP	GO:0048844	artery morphogenesis	24/1985	83/18860	0.289156627	2.747352129	5.471722596	2.85E-06	0.000108129	8.29E-05	MDK/HEY2/COL3A1/COMP/FKBP10/FOLR1/HEY1/PRRX1/GJA5/MYOCD/ADAMTS9/FOXC1/CITED2/AKT3/HPGD/EFNB2/NRP1/BMP4/WNT11/MYLK/TFAP2B/EDNRA/EFEMP2/FGF8	24
BP	GO:0010975	regulation of neuron projection development	79/1985	448/18860	0.176339286	1.675445304	4.962452989	2.87E-06	0.000108129	8.29E-05	FN1/BRSK1/MDK/SFRP2/CHN1/TENM3/FAT3/PTPRD/RAB17/PTN/COBL/KLF4/CDH4/PTK7/THY1/CHRNB2/PLXNC1/PRRX1/EPHB2/DAB2/SHOX2/POU3F2/NTRK3/ARC/SEMA3G/SEMA3A/KANK1/STK24/FKBP4/NFATC4/TNIK/PTPRF/NR2F1/KIF21A/DDR1/ARHGAP44/NEGR1/WNT5A/RND2/SERPINF1/PTK2B/EEF2K/MAPRE3/FSTL4/SFRP1/DAB2IP/CXCL12/EFNB2/NTRK1/FRMD7/NRP1/DKK1/DMD/LZTS3/VLDLR/S100A9/PRKD1/SNAP25/ARSB/NGEF/TIAM2/KATNB1/CAMK2B/SRCIN1/MAP6/MFSD2A/DRAXIN/…	79
BP	GO:0010092	specification of animal organ identity	15/1985	38/18860	0.394736842	3.75049715	5.820868766	3.00E-06	0.00011232	8.61E-05	GDNF/HOXC11/WNT5A/BMP2/SMARCD3/DKK1/BMP4/WNT11/SPRY1/WNT2/ROBO2/FGF1/FGF8/FGF2/ROBO1	15
BP	GO:0001508	action potential	40/1985	179/18860	0.223463687	2.123186468	5.178404995	3.09E-06	0.000113385	8.69E-05	PKP2/KCND1/ATP1B1/CACNA1G/CACNB4/KCNA1/CHRNB2/ADRA1A/KCNC1/CLDN19/NTRK3/GJA5/SLC8A1/GJC1/MYH14/CAV1/FGF12/DSP/SLC8A2/AKAP6/NOS1/KCNE4/KCNS2/GPD1L/KCNJ11/SCN4A/DMD/TAC1/KCNB2/JUP/CAV3/CASQ2/ATP1A1/CACNA1C/KCNMB3/RYR2/GRIK2/HCN2/SCN1B/ATP1A2	40
BP	GO:0030509	BMP signaling pathway	40/1985	179/18860	0.223463687	2.123186468	5.178404995	3.09E-06	0.000113385	8.69E-05	SULF1/SFRP4/SFRP2/HTRA1/COMP/CHRD/RUNX2/MIR214/TMEM119/TOB1/GDF6/TMEM100/GPC3/CHRDL1/DLX3/TGFBR3/WNT5A/CAV1/BMPR1B/BMP2/FSTL4/SFRP1/SKI/BAMBI/FBN1/DKK1/BMP4/FAM83G/CHRDL2/SOSTDC1/TFAP2B/TMPRSS6/FSTL1/GDF5/HTRA3/NBL1/LEFTY1/RGMA/GREM1/TNFAIP6	40
BP	GO:1903034	regulation of response to wounding	40/1985	179/18860	0.223463687	2.123186468	5.178404995	3.09E-06	0.000113385	8.69E-05	FAP/PLAUR/MDK/PLAU/CLDN3/CADM4/PTN/TSPAN8/KLF4/F3/CLDN1/EPPK1/SLC12A2/EPHB2/NTRK3/SERPINE2/ADAMTS18/KANK1/CD9/STK24/DMTN/PTPRF/PF4/CAV1/CLDN4/GP1BA/KRT1/PRDX2/MYLK/ALOX12/OCLN/SERPINB2/EMILIN1/SERPINE1/F7/CEACAM1/PHLDB2/TNFRSF12A/RGMA/FGF2	40
BP	GO:0051952	regulation of amine transport	23/1985	78/18860	0.294871795	2.801653426	5.468463658	3.16E-06	0.000114692	8.79E-05	HTR2A/NPY5R/LEP/SLC38A3/CHRNB2/SLC12A2/RAB3B/GDNF/DRD4/ADORA1/CHRNA6/PER2/CXCL12/GRM2/SLC18A3/PINK1/STX1A/ADRA2B/TACR2/SYT11/RGS4/SNCA/ATP1A2	23
BP	GO:0072088	nephron epithelium morphogenesis	23/1985	78/18860	0.294871795	2.801653426	5.468463658	3.16E-06	0.000114692	8.79E-05	SIX4/MAGED1/TMEM59L/ADAMTS16/GDNF/GREB1L/SOX9/GPC3/TACSTD2/CTNNBIP1/BMP2/SALL1/KIF26B/SOX8/BMP4/WNT11/PTCH1/HOXD11/FGF1/FGF8/FGF2/KLHL3/GREM1	23
BP	GO:0008016	regulation of heart contraction	47/1985	225/18860	0.208888889	1.984707529	5.096259264	3.28E-06	0.000117779	9.03E-05	HEY2/JPH3/PKP2/ATP1B1/CACNA1H/CACNA1G/TMEM38A/ADRA1A/TRDN/HOPX/SHOX2/HSPB7/GJA5/GNAO1/SLC8A1/GJC1/ADORA1/CAV1/DSP/ATP2A3/ADM2/SLC8A2/TBX5/NOS1/ADRB1/CORIN/KCNE4/GPD1L/DMD/TAC1/ATP2B2/JUP/CAV3/CASQ2/ATP1A1/EDNRA/SPTBN4/CACNA1C/TMEM38B/RYR2/CYP2J2/RGS4/JPH2/SCN1B/GLP1R/ATP1A2/PLN	47
BP	GO:0098742	cell-cell adhesion via plasma-membrane adhesion molecules	55/1985	279/18860	0.197132616	1.873008134	5.038526481	3.29E-06	0.000117779	9.03E-05	HMCN1/KIRREL3/TENM3/FAT3/CLDN8/CDH2/CLDN3/CADM4/PTPRD/TRO/PCDH17/KLF4/CDH11/CDH4/PTK7/CLDN10/ELFN1/CNTN6/CLDN19/CLDN1/PCDH12/CEACAM6/CADM3/CLDN7/PTPRF/MYADM/AJUBA/ADIPOQ/CDH23/SCARF2/SPARCL1/CLDN4/BMP2/SELP/CLSTN2/VCAM1/PALLD/LGALS7B/ITGAL/CELSR2/CEACAM5/SLITRK2/CLDN16/SELL/CX3CL1/CEACAM1/MPZ/DCHS2/PCDH1/ROBO2/CDH6/DSCAML1/CBLN1/PCDHGB4/ROBO1	55
BP	GO:0030111	regulation of Wnt signaling pathway	66/1985	356/18860	0.185393258	1.761469448	4.974648127	3.35E-06	0.000119377	9.15E-05	SULF1/MDK/SFRP4/CTHRC1/SFRP2/COL1A1/CDH2/TPBG/KLF15/SFRP5/TPBGL/SULF2/PTK7/WIF1/BICC1/FOLR1/DAB2/ALPK2/FOXL1/LGR5/JADE1/SOX13/MDFI/EDA/GRB10/KANK1/NFATC4/RSPO1/SOX9/GPC3/FGF9/CTNNBIP1/TRABD2B/WNT5A/CAV1/BMP2/ZNRF3/EGF/SFRP1/SKI/SALL1/DAB2IP/BAMBI/TLE2/FRZB/LGR6/DKK1/TCF7L1/PRICKLE1/PTPRU/WNT11/JUP/SOSTDC1/FZD7/RSPO3/WNK2/DRAXIN/APCDD1L/IFT20/CTNND2/DACT1/SCEL/FGF2/GREM1/DACT3/LINC00941	66
BP	GO:0045444	fat cell differentiation	52/1985	259/18860	0.200772201	1.907588769	5.044156398	3.47E-06	0.000122325	9.38E-05	SFRP2/ZBTB16/HTR2A/ID4/PPARGC1A/TRIB3/LEP/KLF4/C1QTNF3/WIF1/GDF6/LMO3/ALOXE3/CCND1/PNPLA3/RORC/SOX13/GNB3/RARRES2/SORT1/ZBTB7C/MB/ZBTB7B/NR4A1/LAMB3/ADIPOQ/NEGR1/WNT5A/MMP11/BMP2/SLC2A4/VSTM2A/CDS1/PER2/FABP4/SFRP1/ADRB1/CEBPA/FRZB/SOX8/NUDT7/INHBB/LRP5/ADRB2/RORA/IL6/TFAP2B/ALDH6A1/NR1D1/RUNX1T1/KLF5/ENPP1	52
BP	GO:0014033	neural crest cell differentiation	26/1985	95/18860	0.273684211	2.60034469	5.363135217	3.48E-06	0.000122325	9.38E-05	FN1/NRG1/PITX2/CDH2/NRP2/FOLR1/SEMA3G/SEMA3A/GDNF/SEMA6B/SOX9/ALDH1A2/FOXC1/CITED2/SFRP1/SEMA3E/FRZB/SOX8/NRP1/BMP4/OVOL2/EDNRA/ERBB4/SEMA6D/SEMA5B/HTR2B	26
BP	GO:0001953	negative regulation of cell-matrix adhesion	16/1985	43/18860	0.372093023	3.535352352	5.708408637	3.53E-06	0.000123356	9.46E-05	POSTN/MMP14/CDKN2A/MYOC/MAP4K4/DMTN/BCL6/SEMA3E/ADAM15/SERPINE1/PLET1/PHLDB2/HOXA7/FAM107A/APOD/RAB40C	16
BP	GO:0003151	outflow tract morphogenesis	24/1985	84/18860	0.285714286	2.714645556	5.401696236	3.60E-06	0.000125063	9.59E-05	HEY2/PITX2/SFRP2/NPY5R/NRP2/FZD2/FOLR1/NPY1R/GJA5/GREB1L/TBX3/HEYL/TGFBR3/FOXC1/CITED2/NRP1/BMP4/PRICKLE1/WNT11/ELN/EDNRA/ROBO2/FGF8/ROBO1	24
BP	GO:0060048	cardiac muscle contraction	36/1985	155/18860	0.232258065	2.206744129	5.173922064	3.72E-06	0.000128367	9.84E-05	JPH3/TNNI2/PKP2/SGCD/ATP1B1/CACNA1G/TMEM38A/ADRA1A/GSN/TRDN/GJA5/SLC8A1/GJC1/ADORA1/CAV1/FGF12/TNNC1/DSP/NOS1/KCNE4/GPD1L/SCN4A/DMD/PPP1R13L/JUP/CAV3/CASQ2/ATP1A1/C10orf71/CACNA1C/TMEM38B/RYR2/JPH2/SCN1B/ATP1A2/PLN	36
BP	GO:0003014	renal system process	34/1985	143/18860	0.237762238	2.259040707	5.183312172	3.95E-06	0.000135716	0.000104029	SULF1/RHPN2/ATP6V1B1/BTC/SULF2/AGTR1/SLC25A23/ATP6V0A4/CHRNB2/GSN/CLDN19/CLCNKA/KCNMA1/GJA5/HSD11B2/ADORA1/ADIPOQ/CLDN4/LGMN/CORIN/SCNN1B/NPR3/MYO5B/BMP4/EMP2/CD34/CLDN16/EDNRA/NPR1/AQP6/KLHL3/AMN/SLC5A2/TBC1D8B	34
BP	GO:0015837	amine transport	25/1985	90/18860	0.277777778	2.639238735	5.346247021	3.98E-06	0.000135841	0.000104125	HTR2A/NPY5R/LEP/SLC38A3/CHRNB2/SLC12A2/RAB3B/RHCG/GDNF/DRD4/ADORA1/CHRNA6/PER2/CXCL12/GRM2/SLC18A3/PINK1/STX1A/ADRA2B/AQP9/TACR2/SYT11/RGS4/SNCA/ATP1A2	25
BP	GO:0085029	extracellular matrix assembly	18/1985	53/18860	0.339622642	3.226842831	5.567823163	4.03E-06	0.000136776	0.000104841	COL3A1/COL1A2/PXDN/FKBP10/COL6A1/MYH11/SOX9/TGFBR3/ANTXR1/LTBP4/PXDNL/LOX/PRICKLE1/EMILIN1/ELN/HAS1/EFEMP2/TNXB	18
BP	GO:1904064	positive regulation of cation transmembrane transport	31/1985	125/18860	0.248	2.356312343	5.218017926	4.11E-06	0.000138254	0.000105974	PLA2G1B/ATP1B1/THY1/KCNC1/TRPC3/HEPH/KCNN4/STIM1/STAC2/FHL1/CXCL10/CAV1/AKAP6/NOS1/CXCL11/WNK2/EDNRA/TESC/ACTN4/CX3CL1/GRIN1/MS4A1/P2RY6/JPH2/LRRC38/APLNR/SCN1B/SNCA/LRRC26/P2RX2/CXCL9	31
BP	GO:0050806	positive regulation of synaptic transmission	40/1985	181/18860	0.220994475	2.099725844	5.098760385	4.12E-06	0.000138254	0.000105974	SLC24A2/GRIN2D/ADCY8/PTN/ADRA1A/NLGN2/GRIA3/EPHB2/ARC/SERPINE2/DLG4/NFATC4/ADORA1/SHANK2/ITPR3/GPR158/SLITRK4/PTK2B/LGMN/TSHZ3/SLC8A2/CLSTN2/NTRK1/CAMK2A/SLC18A3/PINK1/TAC1/CCR2/SNAP25/MME/STX1A/CAMK2B/LAMA2/GRIN1/CACNA1B/TACR2/FAM107A/GRIK2/SNCA/RASGRF2	40
BP	GO:0051279	regulation of release of sequestered calcium ion into cytosol	24/1985	85/18860	0.282352941	2.682708549	5.33268691	4.52E-06	0.000150649	0.000115476	JPH3/TMEM38A/THY1/TRDN/SLC8A1/CXCL10/PTK2B/AKAP6/DMD/CXCL11/PRKD1/CASQ2/CX3CL1/CACNA1C/TMEM38B/RYR2/NGF/P2RY6/JPH2/APLNR/SNCA/ATP1A2/CXCL9/PLN	24
BP	GO:0090288	negative regulation of cellular response to growth factor stimulus	34/1985	144/18860	0.236111111	2.243352925	5.136731235	4.66E-06	0.000154392	0.000118345	SULF1/ADAMTS12/SFRP2/HTRA1/CREB3L1/CADM4/CHRD/SULF2/MIR214/TOB1/SPRY2/CHRDL1/WNT5A/CAV1/SFRP1/SKI/DAB2IP/BAMBI/SPRY3/FBN1/DKK1/BMP4/CHRDL2/SOSTDC1/EMILIN1/SPRY1/TMPRSS6/HTRA3/NBL1/SPRY4/FGF2/GREM1/MIR573/TNFAIP6	34
BP	GO:0048645	animal organ formation	21/1985	69/18860	0.304347826	2.891687657	5.399042229	4.82E-06	0.000158736	0.000121674	SULF1/FOLR1/GDNF/HOXC11/WNT5A/BMP2/CITED2/SMARCD3/TBX5/DKK1/NKX3-2/BMP4/EMP2/WNT11/SPRY1/WNT2/ROBO2/FGF1/FGF8/FGF2/ROBO1	21
BP	GO:0086003	cardiac muscle cell contraction	25/1985	91/18860	0.274725275	2.610236111	5.280893219	4.95E-06	0.000162008	0.000124182	PKP2/SGCD/CACNA1G/GSN/GJA5/GJC1/ADORA1/CAV1/FGF12/TNNC1/DSP/NOS1/KCNE4/GPD1L/SCN4A/JUP/CAV3/CASQ2/ATP1A1/C10orf71/CACNA1C/RYR2/SCN1B/ATP1A2/PLN	25
BP	GO:0010882	regulation of cardiac muscle contraction by calcium ion signaling	14/1985	35/18860	0.4	3.800503778	5.687486617	5.33E-06	0.00017354	0.000133022	JPH3/ATP1B1/TMEM38A/TRDN/SLC8A1/NOS1/DMD/CASQ2/CACNA1C/TMEM38B/RYR2/JPH2/ATP1A2/PLN	14
BP	GO:0031214	biomineral tissue development	40/1985	183/18860	0.218579235	2.076778021	5.020140393	5.48E-06	0.000177423	0.000135998	ASPN/HEY2/COL1A2/COL1A1/COMP/WDR72/PTN/COL6A1/FBN2/RUNX2/LEP/TMEM119/CFTR/HEY1/CLEC3B/STIM1/FAM83H/SLC8A1/SOX9/GPC3/IBSP/KLK4/BMPR1B/BMP2/PTK2B/IGF1/BMP4/RXRA/PHEX/LOX/TFAP2A/SLC20A1/ALPL/PRICKLE1/WNT11/ADRB2/NELL1/TMEM38B/ENPP1/GREM1	40
BP	GO:0061041	regulation of wound healing	33/1985	139/18860	0.237410072	2.255694689	5.096178494	5.64E-06	0.000181605	0.000139203	FAP/PLAUR/PLAU/CLDN3/CADM4/TSPAN8/F3/CLDN1/EPPK1/SLC12A2/EPHB2/SERPINE2/ADAMTS18/KANK1/CD9/DMTN/PF4/CAV1/CLDN4/GP1BA/KRT1/PRDX2/MYLK/ALOX12/OCLN/SERPINB2/EMILIN1/SERPINE1/F7/CEACAM1/PHLDB2/TNFRSF12A/FGF2	33
BP	GO:0042476	odontogenesis	32/1985	133/18860	0.240601504	2.28601731	5.104535455	5.76E-06	0.00018417	0.00014117	ASPN/TGFB3/COL1A2/PITX2/COL1A1/EDAR/RUNX2/INHBA/CFTR/AQP5/SP6/EDA/STIM1/LAMB1/PERP/TNC/DLX3/KLK4/BMP2/FOXC1/BMP4/PHEX/TFAP2A/ALPL/SOSTDC1/SERPINE1/CD34/KLK5/FGF8/AQP6/CSF3R/FOXI3	32
BP	GO:0007411	axon guidance	49/1985	243/18860	0.201646091	1.915891822	4.928447832	5.78E-06	0.00018417	0.00014117	UNC5C/CHN1/KIAA1755/NRP2/EFNA3/CDH4/PTK7/CNTN6/EPHB2/EVL/SEMA3G/SEMA3A/PLEKHG4B/GDNF/SEMA6B/PLEKHG4/KIF21A/UNC5A/WNT5A/BMPR1B/ABLIM1/ARHGEF25/CXCL12/LHX9/EFNB2/NTRK1/SEMA3E/ENAH/LGR6/NRP1/PALLD/ERBB2/WNT7B/APBB2/ETV1/LAMA2/PTCH1/DRAXIN/EDNRA/FLRT2/SEMA6D/EPHB6/RPS6KA5/ROBO2/DSCAML1/SEMA5B/FGF8/SCN1B/ROBO1	49
BP	GO:0048592	eye morphogenesis	39/1985	177/18860	0.220338983	2.093497844	5.013014403	5.83E-06	0.00018475	0.000141614	COL5A2/PITX2/COL5A1/TENM3/FAT3/MFAP2/GDF11/FBN2/COL8A1/THY1/TMEM215/EPHB2/AQP5/FOXF2/LCTL/SOX9/ADAMTS9/RPGRIP1L/WNT5A/RDH13/DLL1/CITED2/SKI/FBN1/SOX8/BMP4/FASLG/TFAP2A/LRP5/FOXL2/MFSD2A/WNT2/TFAP2B/DIO3/PROM1/COL8A2/FGF2/TULP1/RBP4	39
BP	GO:0007409	axonogenesis	81/1985	472/18860	0.171610169	1.630512744	4.757900064	6.28E-06	0.000197886	0.000151683	UNC5C/FN1/BRSK1/NKX6-1/CHN1/KIAA1755/NRP2/COBL/CDH11/EFNA3/CDH4/PTK7/CNTN6/THY1/CHRNB2/PLXNC1/EPHB2/EVL/SHOX2/POU3F2/NTRK3/SEMA3G/SEMA3A/PLEKHG4B/GDNF/SEMA6B/PLEKHG4/KIF21A/UNC5A/WNT5A/RND2/BMPR1B/ABLIM1/SLITRK4/ARHGEF25/FSTL4/CXCL12/LHX9/PRDM8/EFNB2/NTRK1/SEMA3E/ENAH/LGR6/NRP1/NEFH/PALLD/ERBB2/WNT7B/PRICKLE1/APBB2/TIAM2/ETV1/CELSR2/LAMA2/MAP6/UCHL1/SLITRK2/PTCH1/DRAXIN/EDNRA/SPTBN4/ITGA4/FLRT2/M…	81
BP	GO:0030595	leukocyte chemotaxis	48/1985	237/18860	0.202531646	1.924305711	4.911144162	6.33E-06	0.00019832	0.000152016	PLA2G1B/MDK/CH25H/THBS4/SCG2/PTN/SLC12A2/CCR5/PPIB/RARRES2/CCL11/PADI2/PERP/PF4/MMP2/TNFRSF11A/CXCL10/WNT5A/PTK2B/LGMN/CYP7B1/DPP4/CXCL12/CXCR4/VAV1/S100A9/CXCL11/CCR2/CCL28/S100A7/CCL4/CCR7/S100A8/SERPINE1/IL6/CX3CL1/F7/S100A14/CX3CR1/NBL1/CALCA/IL17RC/SLAMF1/CSF3R/CXCL9/GREM1/TNFAIP6/C5AR1	48
BP	GO:0097485	neuron projection guidance	49/1985	244/18860	0.200819672	1.908039807	4.896370928	6.51E-06	0.000202809	0.000155457	UNC5C/CHN1/KIAA1755/NRP2/EFNA3/CDH4/PTK7/CNTN6/EPHB2/EVL/SEMA3G/SEMA3A/PLEKHG4B/GDNF/SEMA6B/PLEKHG4/KIF21A/UNC5A/WNT5A/BMPR1B/ABLIM1/ARHGEF25/CXCL12/LHX9/EFNB2/NTRK1/SEMA3E/ENAH/LGR6/NRP1/PALLD/ERBB2/WNT7B/APBB2/ETV1/LAMA2/PTCH1/DRAXIN/EDNRA/FLRT2/SEMA6D/EPHB6/RPS6KA5/ROBO2/DSCAML1/SEMA5B/FGF8/SCN1B/ROBO1	49
BP	GO:0034764	positive regulation of transmembrane transport	41/1985	191/18860	0.214659686	2.039537368	4.952379945	6.74E-06	0.000208969	0.000160178	PLA2G1B/KLF15/ATP1B1/IRS2/CFTR/THY1/KCNC1/SORBS1/TRPC3/HEPH/KCNN4/STIM1/STAC2/FHL1/GPC3/ADIPOQ/CXCL10/CAV1/AKAP6/VMP1/NOS1/IGF1/ACSL1/CXCL11/OCLN/WNK2/EDNRA/TESC/ACTN4/CX3CL1/GRIN1/MS4A1/P2RY6/JPH2/LRRC38/APLNR/SCN1B/SNCA/LRRC26/P2RX2/CXCL9	41
BP	GO:0030282	bone mineralization	31/1985	128/18860	0.2421875	2.301086272	5.06566773	6.94E-06	0.000213914	0.000163969	ASPN/COL1A2/COMP/PTN/COL6A1/FBN2/RUNX2/LEP/TMEM119/CLEC3B/SLC8A1/SOX9/GPC3/IBSP/BMPR1B/BMP2/PTK2B/IGF1/BMP4/RXRA/PHEX/LOX/TFAP2A/ALPL/PRICKLE1/WNT11/ADRB2/NELL1/TMEM38B/ENPP1/GREM1	31
BP	GO:0030574	collagen catabolic process	16/1985	45/18860	0.355555556	3.378225581	5.478036061	7.01E-06	0.000214967	0.000164776	FAP/ADAMTS14/MMP14/MMP16/ADAMTS2/MMP19/CTSK/MMP2/MMP11/CTSL/MRC2/MMP23B/ADAM15/FURIN/TMPRSS6/ADAMTS3	16
BP	GO:0050818	regulation of coagulation	22/1985	76/18860	0.289473684	2.750364576	5.24395513	7.18E-06	0.000217611	0.000166803	FAP/PLAUR/PLAU/TSPAN8/F3/EPHB2/SERPINE2/ADAMTS18/CD9/PF4/CAV1/GP1BA/KRT1/PRDX2/VKORC1/ALOX12/SERPINB2/EMILIN1/SERPINE1/F7/CEACAM1/PROCR	22
BP	GO:1903053	regulation of extracellular matrix organization	22/1985	76/18860	0.289473684	2.750364576	5.24395513	7.18E-06	0.000217611	0.000166803	FAP/ZNF469/TIMP3/COL6A1/AEBP1/RUNX1/LAMB1/SOX9/DDR1/TGFBR3/SLC2A10/BMP2/ANTXR1/DPP4/EMILIN1/LAMA2/NID1/IL6/EFEMP2/TNXB/FGFR4/LAMA1	22
BP	GO:0030178	negative regulation of Wnt signaling pathway	40/1985	185/18860	0.216216216	2.054326367	4.942518704	7.23E-06	0.000218233	0.00016728	MDK/SFRP4/CTHRC1/SFRP2/CDH2/TPBG/SFRP5/TPBGL/WIF1/BICC1/DAB2/ALPK2/JADE1/SOX13/MDFI/GRB10/NFATC4/SOX9/GPC3/FGF9/CTNNBIP1/TRABD2B/WNT5A/CAV1/BMP2/ZNRF3/SFRP1/DAB2IP/TLE2/FRZB/DKK1/PRICKLE1/PTPRU/WNT11/SOSTDC1/DRAXIN/APCDD1L/DACT1/GREM1/DACT3	40
BP	GO:0050803	regulation of synapse structure or activity	61/1985	329/18860	0.185410334	1.761631691	4.779816479	7.75E-06	0.000232526	0.000178236	LRRN3/SYNDIG1/SPARC/LRRN1/CDH2/NRP2/LRRC15/SIX4/TPBG/THBS2/PTPRD/RAB17/SRPX2/CHRNB2/PLXNC1/NLGN2/EPHB2/NTRK3/ARC/ARHGAP22/RHOB/ASIC2/NFATC4/ARHGAP44/SPARCL1/NEGR1/LINGO4/WNT5A/GPR158/SYBU/SLITRK4/PTK2B/EEF2K/MAPRE3/NEUROD2/DAB2IP/CASKIN1/CLSTN2/NTRK1/C1QL2/CACNA2D3/DKK1/SLC17A7/LZTS3/SLC18A3/VLDLR/ST8SIA2/FARP1/DOCK10/PRICKLE1/NGEF/CAMK2B/SRCIN1/SLITRK2/FLRT2/FGF22/RPS6KA5/ROBO2/SNCA/CBLN1/BAIAP2	61
BP	GO:0007229	integrin-mediated signaling pathway	29/1985	117/18860	0.247863248	2.355013025	5.042368061	8.39E-06	0.000250422	0.000191953	FN1/COL16A1/COL3A1/ITGA10/PLAU/PTN/FUT8/THY1/LAMB1/ITGBL1/SLC2A10/PTK2B/ITGA11/VAV1/NRP1/ITGAV/EMP2/PRKD1/ADAMTS1/ITGAL/ADAM15/ITGB8/SERPINE1/LAMA2/NID1/CEACAM1/TIMP1/ITGA4/LAMA1	29
BP	GO:0090092	regulation of transmembrane receptor protein serine/threonine kinase signaling pathway	61/1985	331/18860	0.18429003	1.75098739	4.727574116	9.43E-06	0.000279934	0.000214575	ASPN/SULF1/TGFB3/NREP/SFRP4/SFRP2/HTRA1/GDF11/CHRD/FBN2/MIR214/INHBA/FOLR1/TOB1/GDF6/SPRY2/DAB2/MYOCD/VEPH1/ACVR1B/CAV2/LRRC32/GPC3/FGF9/CHST11/CHRDL1/TGFBR3/PMEPA1/WNT5A/CAV1/SLC2A10/BMP2/CITED2/FSTL4/SFRP1/SKI/LTBP4/PEG10/BAMBI/FBN1/DKK1/BMP4/OVOL2/LOX/WFIKKN2/CHRDL2/CAV3/SOSTDC1/EMILIN1/SPRY1/TFAP2B/TMPRSS6/FSTL1/GDF5/MIR142/HTRA3/NBL1/RGMA/GREM1/ATOH8/TNFAIP6	61
BP	GO:0030850	prostate gland development	17/1985	51/18860	0.333333333	3.167086482	5.314913159	9.90E-06	0.000292622	0.0002243	SULF1/ID4/FOXA1/FKBP4/SOX9/SERPINB5/MMP2/TNC/WNT5A/SERPINF1/CYP7B1/SFRP1/IGF1/BMP4/EAF2/PSAPL1/PTCH1	17
BP	GO:0051965	positive regulation of synapse assembly	21/1985	72/18860	0.291666667	2.771200672	5.164299676	1.01E-05	0.000295827	0.000226757	LRRN3/SYNDIG1/LRRN1/LRRC15/TPBG/THBS2/PTPRD/SRPX2/NLGN2/EPHB2/NTRK3/ASIC2/LINGO4/SLITRK4/EEF2K/CLSTN2/NTRK1/ST8SIA2/SLITRK2/FLRT2/CBLN1	21
BP	GO:1900046	regulation of hemostasis	21/1985	72/18860	0.291666667	2.771200672	5.164299676	1.01E-05	0.000295827	0.000226757	FAP/PLAUR/COMP/PLAU/TSPAN8/F3/EPHB2/SERPINE2/ADAMTS18/CD9/PF4/CAV1/GP1BA/KRT1/PRDX2/ALOX12/SERPINB2/EMILIN1/SERPINE1/F7/CEACAM1	21
BP	GO:0034765	regulation of monoatomic ion transmembrane transport	59/1985	318/18860	0.185534591	1.762812287	4.705119376	1.06E-05	0.000307447	0.000235664	PLA2G1B/GRIN2D/JPH3/ATP1B1/TMEM38A/CFTR/THY1/KCNC1/TRDN/TRPC3/HEPH/KCNN4/STIM1/STAC2/TSPAN13/FHL1/ASIC2/SLC8A1/CXCL10/CAV1/FGF12/PTK2B/AKAP6/VMP1/NOS1/KCNS2/KCNJ11/DMD/CXCL11/PRKD1/CAV3/DPP10/KCNJ9/WNK2/CASQ2/EDNRA/TESC/ACTN4/CX3CL1/CACNA1C/GRIN1/TMEM38B/MS4A1/RYR2/NGF/KCNJ6/CALCA/RGS4/P2RY6/JPH2/LRRC38/APLNR/SCN1B/SNCA/LRRC26/ATP1A2/P2RX2/CXCL9/PLN	59
BP	GO:0048608	reproductive structure development	59/1985	318/18860	0.185534591	1.762812287	4.705119376	1.06E-05	0.000307447	0.000235664	SULF1/MMP14/SFRP2/SIX4/ID4/MMP19/COL6A1/BASP1/PRDX4/LEP/INHBA/CCND1/SERPINE2/FOXA1/TYRO3/FOXF2/MYOCD/FKBP4/GREB1L/TBX3/SOX9/SERPINB5/FGF9/PTPRN/MMP2/TNC/EREG/WNT5A/BMPR1B/FOXC1/SERPINF1/CITED2/CYP7B1/BCL2L1/SFRP1/SALL1/LHX9/IGF1/NTRK1/SOX8/BMP4/EAF2/INHBB/ADAMTS1/PSAPL1/DHCR24/FOXL2/ADAM15/ADAM32/PTCH1/ERRFI1/TESC/PGR/FANCE/ROBO2/FGF8/NUP210L/RBP4/TNFAIP6	59
BP	GO:0006941	striated muscle contraction	43/1985	208/18860	0.206730769	1.964202674	4.795732941	1.11E-05	0.000318825	0.000244385	JPH3/TNNI2/PKP2/SGCD/ATP1B1/CACNA1G/TMEM38A/ADRA1A/GSN/TRDN/GJA5/STAC2/SYNM/SLC8A1/MB/GJC1/ADORA1/MYH14/CAV1/FGF12/TNNC1/DSP/NOS1/KCNE4/GPD1L/SCN4A/DMD/PRKD1/PPP1R13L/TNNT1/JUP/CAV3/CASQ2/ATP1A1/C10orf71/CACNA1C/TMEM38B/RYR2/KBTBD13/JPH2/SCN1B/ATP1A2/PLN	43
BP	GO:0034762	regulation of transmembrane transport	77/1985	450/18860	0.171111111	1.625771061	4.608000661	1.17E-05	0.000336684	0.000258075	PLA2G1B/GRIN2D/JPH3/CLDN3/KLF15/TRIB3/PID1/LEP/ATP1B1/IRS2/TMEM38A/CFTR/THY1/KCNC1/TRDN/SORBS1/TRPC3/HEPH/KCNN4/STIM1/STAC2/TSPAN13/GRB10/FHL1/ASIC2/SLC8A1/GPC3/ADIPOQ/CERS1/CXCL10/CAV1/FGF12/PTK2B/PER2/AKAP6/VMP1/NOS1/IGF1/KCNS2/KCNJ11/ACSL1/DMD/CXCL11/PRKD1/PRKAG2/CAV3/DPP10/CNIH3/OCLN/KCNJ9/WNK2/CASQ2/EDNRA/TESC/ACTN4/CX3CL1/CACNA1C/GRIN1/TMEM38B/MS4A1/RYR2/NGF/KCNJ6/CALCA/RGS4/P2RY6/JPH2/LRRC…	77
BP	GO:0050679	positive regulation of epithelial cell proliferation	45/1985	222/18860	0.202702703	1.925930969	4.759629399	1.19E-05	0.000339089	0.000259918	MDK/THBS4/IGF2/SCG2/NRP2/PTN/RUNX2/AGTR1/IRS2/F3/GPBAR1/CLDN1/CCND1/LAMB1/TGFA/CCL11/PKHD1/SOX9/CAV2/NR4A1/FGF9/PTPRN/WNT5A/VASH2/AKT3/CYP7B1/EGF/CXCL12/IGF1/NRP1/BMP4/PRKD1/ERBB2/FZD7/WNT2/SCAND3/ITGA4/ERBB4/FGF1/APLNR/EGR3/HTR2B/FGFBP1/FGF2/C5AR1	45
BP	GO:0038130	ERBB4 signaling pathway	7/1985	10/18860	0.7	6.650881612	6.130250572	1.27E-05	0.000359877	0.000275853	NRG1/NRG2/BTC/EREG/ERBB2/NRG3/ERBB4	7
BP	GO:0060346	bone trabecula formation	7/1985	10/18860	0.7	6.650881612	6.130250572	1.27E-05	0.000359877	0.000275853	COL1A1/FBN2/THBS3/MMP2/SFRP1/CHAD/GREM1	7
BP	GO:0060071	Wnt signaling pathway, planar cell polarity pathway	16/1985	47/18860	0.340425532	3.234471301	5.26032258	1.33E-05	0.000373377	0.0002862	CTHRC1/FZD2/DAB2/GPC3/WNT5A/ZNRF3/SFRP1/DKK1/WNT7B/PRICKLE1/WNT11/FZD7/RSPO3/CELSR2/DACT1/PRICKLE2	16
BP	GO:0060828	regulation of canonical Wnt signaling pathway	53/1985	278/18860	0.190647482	1.811391189	4.67438148	1.34E-05	0.000373479	0.000286279	MDK/SFRP4/CTHRC1/SFRP2/COL1A1/CDH2/TPBG/SFRP5/TPBGL/SULF2/PTK7/BICC1/FOLR1/DAB2/LGR5/JADE1/SOX13/EDA/KANK1/RSPO1/SOX9/GPC3/FGF9/CTNNBIP1/WNT5A/CAV1/BMP2/ZNRF3/EGF/SFRP1/DAB2IP/BAMBI/TLE2/FRZB/LGR6/DKK1/PRICKLE1/PTPRU/WNT11/JUP/SOSTDC1/FZD7/RSPO3/WNK2/DRAXIN/IFT20/CTNND2/DACT1/SCEL/FGF2/GREM1/DACT3/LINC00941	53
BP	GO:0045104	intermediate filament cytoskeleton organization	25/1985	96/18860	0.260416667	2.474286314	4.96675152	1.38E-05	0.000383859	0.000294235	KRT77/PKP2/EPPK1/KRT18/KRT10/KRT19/SYNM/FAM83H/PKP1/KRT7/KRT4/PPL/DSP/KRT80/KRT1/PRPH/AGFG2/NEFH/KRT23/EVPL/KRT78/KRT3/NEFM/KRT5/KRT2	25
BP	GO:0043010	camera-type eye development	67/1985	379/18860	0.176781003	1.679642171	4.584108467	1.46E-05	0.000405188	0.000310584	PITX2/TENM3/FAT3/RCN1/CLDN3/GDF11/FBN2/TMOD1/KLF4/COL8A1/INHBA/THY1/CLDN19/SPRY2/EPHB2/NTRK3/LAMC3/AQP5/FOXF2/RAB11FIP4/LPCAT1/LCTL/SOX9/ADAMTS9/RPGRIP1L/WNT5A/ALDH1A2/BMPR1B/RDH13/FOXC1/DLL1/SERPINF1/RHOJ/CITED2/PER2/SMARCD3/SKI/FBN1/SOX8/PRPH2/NRP1/SLC17A7/BMP4/TFAP2A/WNT7B/PPP1R13L/KERA/PRICKLE1/LRP5/FOXL2/SPRY1/CRYAB/MFSD2A/WNT2/CNGA3/TFAP2B/CACNA1C/ACHE/DIO3/PROM1/TUB/LAMA1/COL8A2/FGF2/TULP1…	67
BP	GO:0048771	tissue remodeling	41/1985	197/18860	0.208121827	1.977419479	4.729781407	1.48E-05	0.000408695	0.000313272	MDK/THBS4/MMP14/CTHRC1/CDKN2A/BGN/PTN/COL6A1/LEP/MIR214/TMEM119/PDK4/RUNX1/CTSK/GJA5/MMP2/TNFRSF11A/ELF3/CAV1/FOXC1/PTK2B/SFRP1/IGF1/NPR3/RAB3D/CCR2/LRP5/ADRB2/RSPO3/IL6/DCSTAMP/EDNRA/NOX4/CEACAM1/LEPR/TIMP1/GDF5/CALCA/FGF8/RASSF2/GREM1	41
BP	GO:1903169	regulation of calcium ion transmembrane transport	35/1985	158/18860	0.221518987	2.104709371	4.78244793	1.52E-05	0.000417316	0.00031988	PLA2G1B/JPH3/ATP1B1/TMEM38A/THY1/TRDN/TRPC3/KCNN4/TSPAN13/SLC8A1/CXCL10/CAV1/PTK2B/AKAP6/NOS1/DMD/CXCL11/PRKD1/CASQ2/CX3CL1/CACNA1C/GRIN1/TMEM38B/MS4A1/RYR2/NGF/CALCA/P2RY6/JPH2/APLNR/SNCA/ATP1A2/P2RX2/CXCL9/PLN	35
BP	GO:0050807	regulation of synapse organization	59/1985	322/18860	0.183229814	1.740913998	4.599196783	1.57E-05	0.000428076	0.000328128	LRRN3/SYNDIG1/SPARC/LRRN1/CDH2/NRP2/LRRC15/SIX4/TPBG/THBS2/PTPRD/RAB17/SRPX2/CHRNB2/PLXNC1/NLGN2/EPHB2/NTRK3/ARC/ARHGAP22/RHOB/ASIC2/NFATC4/ARHGAP44/SPARCL1/NEGR1/LINGO4/WNT5A/GPR158/SLITRK4/PTK2B/EEF2K/MAPRE3/NEUROD2/DAB2IP/CASKIN1/CLSTN2/NTRK1/C1QL2/CACNA2D3/DKK1/LZTS3/SLC18A3/VLDLR/ST8SIA2/FARP1/DOCK10/PRICKLE1/NGEF/CAMK2B/SRCIN1/SLITRK2/FLRT2/FGF22/RPS6KA5/ROBO2/SNCA/CBLN1/BAIAP2	59
BP	GO:0007015	actin filament organization	79/1985	469/18860	0.168443497	1.600425365	4.516068025	1.63E-05	0.00044166	0.000338541	TGFB3/PLA2G1B/RHPN2/WIPF3/MYOC/MARCKS/COBL/TMOD1/MIR214/RHOBTB1/GSN/EVL/CDC42EP4/PLS1/SORBS1/SDC4/CGNL1/RHOB/KANK1/CCL11/DMTN/ARHGEF10L/MYADM/TACSTD2/SPTBN2/RND2/SCIN/ARHGAP28/CALD1/EZR/PTK2B/RHOJ/PLEKHG2/WIPF1/SHROOM3/FHOD1/SFRP1/CXCL12/SHROOM1/FRMD7/ERMN/ENAH/KANK4/AIF1L/MYO5B/FHOD3/C15orf62/RHOH/NRP1/CNN3/MYO1B/TAC1/EMP2/LMOD1/ARHGAP40/CCR7/CAV3/CNN1/RHOD/ELN/LIMD2/MYO1H/HIP1R/SPTBN4/SPIRE2/PP…	79
BP	GO:0055002	striated muscle cell development	38/1985	178/18860	0.213483146	2.028358758	4.72781706	1.64E-05	0.000442935	0.000339518	COL14A1/HEY2/PITX2/CSRP2/SIX4/COL6A1/TMOD1/SGCD/ADRA1A/DNER/SHOX2/ALPK2/KRT19/MYH11/SLC8A1/TBX3/CAV2/CSRP1/SORBS2/AKAP6/SKI/TBX5/MYBPC1/ADPRHL1/IGF1/FHOD3/BMP4/PRKD1/PRICKLE1/TNNT1/LMOD1/CAV3/RGS4/MYO18B/ASB2/PGM5/P2RX2/LDB3	38
BP	GO:0032868	response to insulin	53/1985	280/18860	0.189285714	1.798452681	4.61660842	1.65E-05	0.000442935	0.000339518	PLA2G1B/IGF2/RAB31/COL1A1/GRB14/KLF15/COL6A1/TRIB3/PID1/LEP/IRS2/CAT/PDK4/SOCS3/PNPLA3/INSRR/SORBS1/HSD11B2/PIP4K2C/RARRES2/SORT1/GRB10/KANK1/SIK2/ZBTB7B/CAV2/ADIPOQ/TNFRSF11A/PCK1/HMGCS2/ECHDC3/SLC2A4/FOXO4/CRY2/EEF2K/AKT3/PDK2/IGF1/WDTC1/INHBB/SERPINA12/ALPL/ERRFI1/MZB1/CEACAM1/LPIN2/TRIM72/ENPP1/VWA2/SLC2A1/BAIAP2/RBP4/PLN	53
BP	GO:0045103	intermediate filament-based process	25/1985	97/18860	0.257731959	2.448778208	4.906302572	1.67E-05	0.00044769	0.000343163	KRT77/PKP2/EPPK1/KRT18/KRT10/KRT19/SYNM/FAM83H/PKP1/KRT7/KRT4/PPL/DSP/KRT80/KRT1/PRPH/AGFG2/NEFH/KRT23/EVPL/KRT78/KRT3/NEFM/KRT5/KRT2	25
BP	GO:2000107	negative regulation of leukocyte apoptotic process	18/1985	58/18860	0.310344828	2.948666725	5.097617404	1.68E-05	0.00044769	0.000343163	IRS2/IDO1/PIP/CCR5/RORC/BCL6/BCL2L1/JAK3/CXCL12/TSC22D3/BMP4/HSH2D/CCR7/LILRB1/PTCRA/IRF7/HCLS1/CD27	18
BP	GO:0030728	ovulation	9/1985	17/18860	0.529411765	5.03007853	5.701388568	1.72E-05	0.000455884	0.000349443	MMP19/LEP/INHBA/MMP2/EREG/HPGD/INHBB/ADAMTS1/PGR	9
BP	GO:0061458	reproductive system development	59/1985	323/18860	0.182662539	1.735524171	4.572947133	1.73E-05	0.000455884	0.000349443	SULF1/MMP14/SFRP2/SIX4/ID4/MMP19/COL6A1/BASP1/PRDX4/LEP/INHBA/CCND1/SERPINE2/FOXA1/TYRO3/FOXF2/MYOCD/FKBP4/GREB1L/TBX3/SOX9/SERPINB5/FGF9/PTPRN/MMP2/TNC/EREG/WNT5A/BMPR1B/FOXC1/SERPINF1/CITED2/CYP7B1/BCL2L1/SFRP1/SALL1/LHX9/IGF1/NTRK1/SOX8/BMP4/EAF2/INHBB/ADAMTS1/PSAPL1/DHCR24/FOXL2/ADAM15/ADAM32/PTCH1/ERRFI1/TESC/PGR/FANCE/ROBO2/FGF8/NUP210L/RBP4/TNFAIP6	59
BP	GO:0003197	endocardial cushion development	17/1985	53/18860	0.320754717	3.047573785	5.1195929	1.76E-05	0.000464017	0.000355677	HEY2/HEY1/TMEM100/TBX3/SOX9/HEYL/SNAI1/BMP2/CITED2/TBX5/DKK1/BMP4/RBM24/ROBO2/APLNR/FGF8/ROBO1	17
BP	GO:0061383	trabecula morphogenesis	16/1985	48/18860	0.333333333	3.167086482	5.155811986	1.80E-05	0.000471036	0.000361058	HEY2/NRG1/COL1A1/FBN2/HEY1/THBS3/MMP2/TGFBR3/SFRP1/HEG1/OVOL2/ADAMTS1/CAV3/CHAD/GREM1/RBP4	16
BP	GO:0035904	aorta development	20/1985	69/18860	0.289855072	2.753988245	5.006036049	1.81E-05	0.000471347	0.000361296	HEY2/COL3A1/FAM3D/FKBP10/LEP/ADAMTS6/HEY1/ADAMTS9/EFNB2/LOX/PRICKLE1/MYLK/LOXL1/TFAP2B/EDNRA/EFEMP2/ROBO2/APLNR/FGF8/ROBO1	20
BP	GO:0030048	actin filament-based movement	33/1985	147/18860	0.224489796	2.132935794	4.729442522	1.97E-05	0.000509381	0.00039045	PKP2/SGCD/CACNA1G/GSN/GJA5/GJC1/SUN2/ADORA1/MYH14/CAV1/FGF12/TNNC1/DSP/WIPF1/NOS1/KCNE4/GPD1L/SCN4A/MYO1B/EMP2/JUP/CAV3/CASQ2/MYO1H/ATP1A1/C10orf71/ACTN4/CACNA1C/RYR2/SCN1B/ATP1A2/ACTA2/PLN	33
BP	GO:0001656	metanephros development	24/1985	92/18860	0.260869565	2.478589421	4.875848532	1.97E-05	0.000509381	0.00039045	SIX4/GDF11/BASP1/GDF6/GDNF/HOXC11/GREB1L/SOX9/GPC3/ADIPOQ/SALL1/KIF26B/FBN1/SOX8/BMP4/WNT7B/SPRY1/CD34/TFAP2B/PTCH1/ROBO2/FOXJ1/FGF8/GREM1	24
BP	GO:0055006	cardiac cell development	25/1985	98/18860	0.255102041	2.423790675	4.846601488	2.03E-05	0.000520839	0.000399233	COL14A1/HEY2/PITX2/SGCD/INHBA/ADRA1A/SHOX2/ALPK2/MYH11/SLC8A1/TBX3/TGFBR3/SORBS2/AKAP6/TBX5/ADPRHL1/IGF1/FHOD3/BMP4/PRICKLE1/CAV3/SPRY1/RGS4/MYO18B/ASB2	25
BP	GO:0048638	regulation of developmental growth	60/1985	332/18860	0.180722892	1.717095081	4.52115305	2.05E-05	0.000524321	0.000401902	FN1/COL14A1/HEY2/NKX6-1/IGF2/NRG1/SIX4/TLL2/BASP1/LEP/CDH4/CACNA2D2/WWC1/NPY1R/EPPK1/HOPX/POU3F2/NTRK3/RUNX1/PLS1/SEMA3G/PPIB/SEMA3A/FGF9/TGFBR3/WNT5A/RND2/AGR2/FOXC1/DLL1/EZR/LGMN/FSTL4/AKAP6/CXCL12/TBX5/ADRB1/IGF1/NRP1/STC2/CAV3/ADRB2/MFSD2A/WNT2/PTCH1/DRAXIN/SPTBN4/SASH3/GDF5/ERBB4/MAPT/NGF/DIO3/SEMA6D/RGS4/TNFRSF12A/RGMA/FGF8/FGF2/RBP4	60
BP	GO:0071559	response to transforming growth factor beta	58/1985	318/18860	0.182389937	1.732934113	4.520827146	2.12E-05	0.000540059	0.000413966	ASPN/TGFB3/POSTN/NREP/COL3A1/COL1A2/HTRA1/COL1A1/MXRA5/GDF11/FBN2/FUT8/FOLR1/CLDN1/SPRY2/DAB2/DNM3OS/MYOCD/VEPH1/SOX9/CAV2/LRRC32/CHST11/TGFBR3/PMEPA1/WNT5A/CAV1/RUNX3/SLC2A10/BMP2/CITED2/SFRP1/SKI/HPGD/LTBP4/PEG10/BAMBI/FBN1/OVOL2/LOX/WFIKKN2/FMOD/CAV3/ITGB8/EMILIN1/SPRY1/FURIN/WNT2/LTBP2/PDE3A/GDF5/MIR142/HTRA3/GCNT2/LEFTY1/ACTA2/FNDC4/SOX6	58
BP	GO:0001755	neural crest cell migration	18/1985	59/18860	0.305084746	2.898689322	5.009647109	2.18E-05	0.000553057	0.000423929	FN1/PITX2/NRP2/FOLR1/SEMA3G/SEMA3A/GDNF/SEMA6B/SEMA3E/SOX8/NRP1/BMP4/OVOL2/EDNRA/ERBB4/SEMA6D/SEMA5B/HTR2B	18
BP	GO:0030193	regulation of blood coagulation	20/1985	70/18860	0.285714286	2.714645556	4.929214112	2.28E-05	0.000576849	0.000442165	FAP/PLAUR/PLAU/TSPAN8/F3/EPHB2/SERPINE2/ADAMTS18/CD9/PF4/CAV1/GP1BA/KRT1/PRDX2/ALOX12/SERPINB2/EMILIN1/SERPINE1/F7/CEACAM1	20
BP	GO:0006937	regulation of muscle contraction	38/1985	181/18860	0.209944751	1.994739552	4.612002753	2.44E-05	0.00061428	0.000470857	JPH3/PKP2/ATP1B1/TMEM38A/CHRM3/KCNA1/ADRA1A/TRDN/GJA5/MYOCD/SLC8A1/ADORA1/CAV1/TNNC1/DSP/NOS1/SCN4A/DMD/KCNB2/PRKD1/TNNT1/JUP/CAV3/ADRB2/ADRA2B/CNN1/CASQ2/ATP1A1/CACNA1C/TMEM38B/RYR2/SPHK1/KBTBD13/TACR2/CALCA/JPH2/ATP1A2/PLN	38
BP	GO:0060512	prostate gland morphogenesis	12/1985	30/18860	0.4	3.800503778	5.264890285	2.52E-05	0.000629872	0.000482808	SULF1/ID4/FOXA1/SOX9/SERPINB5/MMP2/TNC/WNT5A/CYP7B1/SFRP1/IGF1/BMP4	12
BP	GO:0030510	regulation of BMP signaling pathway	29/1985	124/18860	0.233870968	2.222068741	4.682585699	2.75E-05	0.00068511	0.000525149	SULF1/SFRP4/SFRP2/HTRA1/CHRD/MIR214/TOB1/GPC3/CHRDL1/WNT5A/CAV1/FSTL4/SFRP1/SKI/BAMBI/FBN1/DKK1/BMP4/CHRDL2/SOSTDC1/TFAP2B/TMPRSS6/FSTL1/GDF5/HTRA3/NBL1/RGMA/GREM1/TNFAIP6	29
BP	GO:0086001	cardiac muscle cell action potential	23/1985	88/18860	0.261363636	2.483283719	4.783304055	2.82E-05	0.000700365	0.000536843	PKP2/ATP1B1/CACNA1G/GJA5/SLC8A1/GJC1/CAV1/FGF12/DSP/NOS1/KCNE4/GPD1L/SCN4A/DMD/JUP/CAV3/CASQ2/ATP1A1/CACNA1C/RYR2/HCN2/SCN1B/ATP1A2	23
BP	GO:0016125	sterol metabolic process	36/1985	169/18860	0.213017751	2.023936923	4.585830333	2.85E-05	0.000704232	0.000539807	CH25H/CES1/ACADL/LEP/PRKAA2/AGTR1/DGAT2/CAT/CFTR/APOL2/GNB3/SOAT2/DHCR7/SULT2B1/LIPE/EPHX2/PCK1/HMGCS2/CYP7B1/TM7SF2/FAXDC2/CEBPA/FMO5/VLDLR/STAR/SERPINA12/PRKAG2/LRP5/GNAI1/DHCR24/APOL1/ERRFI1/LEPR/FGF1/CYP39A1/CYP1A2	36
BP	GO:0022409	positive regulation of cell-cell adhesion	61/1985	343/18860	0.177842566	1.689728356	4.421376748	2.89E-05	0.000710938	0.000544947	RNASE10/PLAUR/MDK/IGF2/ZBTB16/HTR2A/LEP/THY1/RAP1GAP/RUNX1/FOXA1/SOX13/TNFSF4/CEACAM6/PKP1/CD86/ZBTB7B/ADAM19/PCK1/WNT5A/CAV1/CD80/RUNX3/MEGF10/IL36B/VTCN1/SELP/CITED2/SMARCD3/CD28/BCL6/DPP4/EFNB2/IGF1/KIF26B/VCAM1/VAV1/RHOH/IL2RG/CCR2/ICOS/LGALS1/PTPRU/CCR7/EMILIN1/IL6/LILRB1/SASH3/CX3CL1/RASAL3/ITGA4/GCNT2/EGR3/LCK/FUT4/CD27/MAP3K8/SLAMF1/GPR65/PKP3/FCHO1	61
BP	GO:0098773	skin epidermis development	31/1985	137/18860	0.226277372	2.149920021	4.632953009	2.95E-05	0.000722743	0.000553996	COL6A1/EDAR/KLF4/INHBA/SLC39A7/CLDN1/ALOXE3/LGR5/ALX4/EDA/FA2H/ACVR1B/SOX9/ZNF750/SNAI1/DLX3/WNT5A/CLDN4/DLL1/KRT1/DKK1/FOXQ1/CYP26B1/ALOX12/SOSTDC1/HOXC13/DNASE1L2/SOX21/ALOX12B/PKP3/FOXI3	31
BP	GO:0032330	regulation of chondrocyte differentiation	17/1985	55/18860	0.309090909	2.93675292	4.933289368	3.04E-05	0.000737745	0.000565495	MDK/LOXL2/ADAMTS12/ZBTB16/RUNX2/GDF6/SHOX2/SOX9/SCIN/BMPR1B/ZNF219/NKX3-2/BMP4/ADAMTS7/GDF5/GREM1/SOX6	17
BP	GO:0032964	collagen biosynthetic process	17/1985	55/18860	0.309090909	2.93675292	4.933289368	3.04E-05	0.000737745	0.000565495	TGFB3/COL1A1/COL5A1/CREB3L1/KLF15/SERPINH1/INHBA/SERPINB7/PCOLCE/RUNX1/RCN3/TRAM2/BMP4/EMILIN1/IL6/ERRFI1/ADAMTS3	17
BP	GO:0005996	monosaccharide metabolic process	51/1985	272/18860	0.1875	1.781486146	4.452532504	3.07E-05	0.000741445	0.000568332	IGF2/PPARGC1A/GLB1L2/FBN2/LEP/C1QTNF3/DGAT2/IRS2/PDK4/FUT8/NPY1R/RORC/SORBS1/GNB3/GPD1/SLC2A3/ADIPOQ/PFKFB3/PCK1/IGFBP3/SIK1/PER2/PDK2/IGF1/WDTC1/PGM2L1/GLB1L3/KCNJ11/NNMT/FBN1/FGGY/SERPINA12/PRKAG2/LRP5/RORA/TFAP2B/ERRFI1/GSTO2/PFKFB4/LEPR/ALDOC/PC/SLC23A1/APOD/CHST1/FUT9/FUT4/SLC2A1/ATP1A2/RBP4/PFKFB1	51
BP	GO:0030514	negative regulation of BMP signaling pathway	21/1985	77/18860	0.272727273	2.591252576	4.798656887	3.12E-05	0.000751478	0.000576022	SFRP2/HTRA1/CHRD/MIR214/TOB1/CHRDL1/WNT5A/CAV1/SFRP1/SKI/BAMBI/FBN1/DKK1/BMP4/CHRDL2/SOSTDC1/TMPRSS6/HTRA3/NBL1/GREM1/TNFAIP6	21
BP	GO:0048251	elastic fiber assembly	7/1985	11/18860	0.636363636	6.046256011	5.741682324	3.18E-05	0.000762547	0.000584507	COL3A1/MYH11/LTBP4/LOX/EMILIN1/EFEMP2/TNXB	7
BP	GO:0048839	inner ear development	42/1985	210/18860	0.2	1.900251889	4.499372667	3.19E-05	0.000762547	0.000584507	GABRA5/SPARC/HEY2/CTHRC1/OTX1/SIX4/COL11A1/ATP6V1B1/PTK7/EYA4/FZD2/SPRY2/PRRX1/EPHB2/NTRK3/PLS1/LGR5/SDC4/KCNQ4/TBX3/SOX9/FGF9/CYTL1/RPGRIP1L/CDH23/FOXI1/WNT5A/BMP2/DLL1/IGF1/CEBPA/TECTA/FRZB/MYCL/BMP4/TFAP2A/USH1G/GABRB2/IFT20/FGF8/FGF2/TPRN	42
BP	GO:0036293	response to decreased oxygen levels	59/1985	330/18860	0.178787879	1.698710022	4.391712767	3.31E-05	0.000787267	0.000603455	TGFB3/POSTN/LOXL2/MMP14/PLAU/CLDN3/COL6A1/LEP/ATP1B1/MIR214/INHBA/HIF3A/CAT/PLOD2/CHRNB2/PLOD1/MT-ND1/KCNMA1/HSD11B2/MYOCD/MB/MT-CYB/ADORA1/AJUBA/ADIPOQ/MMP2/TGFBR3/CAV1/BMP2/SLC2A4/CITED2/EEF2K/SFRP1/DPP4/CXCL12/NOS1/MT-ND2/SLC29A1/CXCR4/KCNJ11/VCAM1/MT-ND4/PINK1/STC2/MT-ND5/ADAM15/CAV3/RORA/CRYAB/EDNRA/MT-CO1/F7/SOD3/RYR2/DIO3/ANGPT4/SLC2A1/P2RX2/CA9	59
BP	GO:0048167	regulation of synaptic plasticity	45/1985	231/18860	0.194805195	1.850894697	4.462772321	3.36E-05	0.000793889	0.000608531	SLC24A2/BRSK1/SORCS2/GRIN2D/JPH3/ADCY8/PTN/GRIA3/EPHB2/ARC/SERPINE2/CHRNA2/DLG4/NFATC4/ADORA1/SHANK2/CHRDL1/ITPR3/GRIN3A/SLITRK4/SHISA9/PTK2B/LGMN/TSHZ3/NEUROD2/SLC8A2/SYNGR1/CAMK2A/GRM2/HRH1/SLC18A3/SNAP25/MME/CAMK2B/SCT/CX3CL1/GRIN1/CX3CR1/MAPT/FAM107A/GRIK2/SNCA/CBLN1/BAIAP2/RASGRF2	45
BP	GO:0097305	response to alcohol	52/1985	280/18860	0.185714286	1.764519611	4.420409324	3.37E-05	0.000793889	0.000608531	ADCY8/CLDN3/CES1/LEP/PRKAA2/INHBA/CAT/CFTR/CHRNB2/CLDN1/MLC1/CCR5/OSBPL7/NTRK3/CCND1/AKR1C2/TNFSF4/CDA/DRD4/MT-CYB/ADIPOQ/TNC/TNFRSF11A/TGFBR3/HMGCS2/GRIN3A/SLC2A4/BCL2L1/SFRP1/HPGD/SCNN1B/VCAM1/MT-ND4/FKBP5/PRKD1/INHBB/GNAI1/CCR7/JUP/ADAM15/S100A8/PTCH1/F7/GRIN1/RGS4/P2RY6/PTGER1/ADCY5/HCN2/CD27/FGF2/RBP4	52
BP	GO:0090257	regulation of muscle system process	50/1985	266/18860	0.187969925	1.785951024	4.427591897	3.41E-05	0.0008011	0.000614058	JPH3/PKP2/ATP1B1/KLF4/MIR214/TMEM38A/CHRM3/KCNA1/ADRA1A/TRDN/TRPC3/GJA5/MYOCD/SLC8A1/ADORA1/CERS1/CAV1/TNNC1/DSP/AKAP6/NOS1/IGF1/NPR3/SCN4A/DMD/KCNB2/PRKD1/TNNT1/GNAI1/JUP/CAV3/ADRB2/CAMK2B/ADRA2B/CNN1/CASQ2/ATP1A1/ERRFI1/CACNA1C/TMEM38B/RYR2/SPHK1/KBTBD13/TACR2/CALCA/RGS4/JPH2/APLNR/ATP1A2/PLN	50
BP	GO:0071375	cellular response to peptide hormone stimulus	61/1985	345/18860	0.176811594	1.67993283	4.371509186	3.45E-05	0.000807696	0.000619114	PLA2G1B/NKX6-1/IGF2/RAB31/ADCY8/GRB14/KLF15/COL6A1/TRIB3/PID1/LEP/KLF4/AGTR1/IRS2/INHBA/PDK4/SOCS3/GPR173/PNPLA3/INSRR/SORBS1/PIP4K2C/RARRES2/GRB10/KANK1/SIK2/ZBTB7B/CAV2/NR4A1/KLF11/ADIPOQ/PCK1/HMGCS2/CAV1/ECHDC3/SLC2A4/FOXO4/EEF2K/AKT3/JAK3/PDK2/IGF1/CAMK2A/WDTC1/SCNN1B/FBN1/CACNA2D3/PRKD1/INHBB/SERPINA12/ERRFI1/EDNRA/MZB1/CEACAM1/LPIN2/KLF5/TRIM72/ENPP1/VWA2/GLP1R/BAIAP2	61
BP	GO:0006942	regulation of striated muscle contraction	26/1985	107/18860	0.242990654	2.308717249	4.656075709	3.49E-05	0.000813331	0.000623433	JPH3/PKP2/ATP1B1/TMEM38A/ADRA1A/TRDN/GJA5/SLC8A1/ADORA1/CAV1/DSP/NOS1/SCN4A/DMD/PRKD1/JUP/CAV3/CASQ2/ATP1A1/CACNA1C/TMEM38B/RYR2/KBTBD13/JPH2/ATP1A2/PLN	26
BP	GO:0022617	extracellular matrix disassembly	20/1985	72/18860	0.277777778	2.639238735	4.779537521	3.58E-05	0.000831482	0.000637346	FAP/MMP14/ADAMTS4/TIMP3/MMP19/CTSK/CTSV/SH3PXD2B/DDR1/MMP2/KLK4/MMP11/DPP4/KLK7/ADAM15/FURIN/IL6/TMPRSS6/KLK5/FGFR4	20
BP	GO:0070371	ERK1 and ERK2 cascade	59/1985	331/18860	0.178247734	1.693577968	4.366173507	3.62E-05	0.000837424	0.000641901	FN1/NRG1/HTR2A/NPY5R/NDRG2/TPBG/KLF4/INHBA/ADRA1A/TNFAIP8L3/GPBAR1/SPRY2/EPHB2/LMO3/DAB2/GRB10/CCL11/PKHD1/SOX9/THPO/ADIPOQ/TNFRSF11A/BMP2/AKAP12/EZR/PTK2B/EGF/DAB2IP/IGF1/CHI3L1/NTRK1/SCIMP/SPRY3/NRP1/BMP4/ITGAV/ERBB2/S100A7/CCR7/EMILIN1/SPRY1/WNK2/ERRFI1/CX3CL1/NOX4/CEACAM1/ERBB4/NGF/GCNT2/P2RY6/FGF1/SPRY4/FGFR4/HTR2B/FGF8/FGF2/SLAMF1/ACTA2/C5AR1	59
BP	GO:0010721	negative regulation of cell development	53/1985	288/18860	0.184027778	1.748495662	4.390094704	3.67E-05	0.000842392	0.000645709	MDK/NKX6-1/CDKN2A/LRRC17/ID4/PTN/INHBA/IGDCC4/THY1/TMEM176B/EPHB2/NTRK3/RUNX1/SEMA3G/GPR68/TNFSF4/CCL11/NFATC4/ZBTB7B/ADIPOQ/TMEM176A/NEGR1/WNT5A/RUNX3/FSTL4/BCL6/JAK3/SFRP1/SKI/PRDX2/IGF1/CEBPA/FRZB/FBN1/NRP1/BMP4/ERBB2/LGALS1/CAV3/IL6/PAEP/LILRB1/DRAXIN/PGLYRP3/PRTG/NR1D1/CEACAM1/HOXA7/SEMA6D/CALCA/RGMA/FOXJ1/TNFAIP6	53
BP	GO:1904062	regulation of monoatomic cation transmembrane transport	53/1985	288/18860	0.184027778	1.748495662	4.390094704	3.67E-05	0.000842392	0.000645709	PLA2G1B/GRIN2D/JPH3/ATP1B1/TMEM38A/THY1/KCNC1/TRDN/TRPC3/HEPH/KCNN4/STIM1/STAC2/TSPAN13/FHL1/SLC8A1/CXCL10/CAV1/FGF12/PTK2B/AKAP6/NOS1/KCNS2/DMD/CXCL11/PRKD1/CAV3/DPP10/WNK2/CASQ2/EDNRA/TESC/ACTN4/CX3CL1/CACNA1C/GRIN1/TMEM38B/MS4A1/RYR2/NGF/CALCA/RGS4/P2RY6/JPH2/LRRC38/APLNR/SCN1B/SNCA/LRRC26/ATP1A2/P2RX2/CXCL9/PLN	53
BP	GO:0003401	axis elongation	12/1985	31/18860	0.387096774	3.677906882	5.11776554	3.71E-05	0.000844731	0.000647502	SFRP2/SIX4/PTK7/SPRY2/SOX9/TNC/WNT5A/SFRP1/BMP4/WNT11/SPRY1/FGF1	12
BP	GO:0060402	calcium ion transport into cytosol	12/1985	31/18860	0.387096774	3.677906882	5.11776554	3.71E-05	0.000844731	0.000647502	PLA2G1B/JPH3/TRPC3/SLC8A1/CAV1/NOS1/CACNA1C/GRIN1/RYR2/CALCA/JPH2/P2RX2	12
BP	GO:0008203	cholesterol metabolic process	34/1985	158/18860	0.215189873	2.044574817	4.52211668	3.77E-05	0.000853641	0.000654332	CH25H/CES1/ACADL/LEP/PRKAA2/AGTR1/DGAT2/CAT/CFTR/APOL2/GNB3/SOAT2/DHCR7/SULT2B1/LIPE/EPHX2/PCK1/HMGCS2/CYP7B1/TM7SF2/CEBPA/FMO5/VLDLR/STAR/SERPINA12/LRP5/GNAI1/DHCR24/APOL1/ERRFI1/LEPR/FGF1/CYP39A1/CYP1A2	34
BP	GO:0001666	response to hypoxia	57/1985	317/18860	0.179810726	1.708428355	4.36267903	3.78E-05	0.000853641	0.000654332	TGFB3/POSTN/LOXL2/MMP14/PLAU/CLDN3/LEP/ATP1B1/MIR214/INHBA/HIF3A/CAT/PLOD2/CHRNB2/PLOD1/MT-ND1/KCNMA1/HSD11B2/MYOCD/MB/MT-CYB/ADORA1/AJUBA/ADIPOQ/MMP2/TGFBR3/CAV1/BMP2/SLC2A4/CITED2/SFRP1/DPP4/CXCL12/NOS1/MT-ND2/SLC29A1/CXCR4/KCNJ11/VCAM1/MT-ND4/PINK1/STC2/MT-ND5/ADAM15/CAV3/RORA/CRYAB/EDNRA/MT-CO1/F7/SOD3/RYR2/DIO3/ANGPT4/SLC2A1/P2RX2/CA9	57
BP	GO:0060317	cardiac epithelial to mesenchymal transition	13/1985	36/18860	0.361111111	3.431010355	5.007256018	4.20E-05	0.00094001	0.000720535	HEY2/HEY1/TMEM100/TBX3/HEYL/SNAI1/TGFBR3/BMP2/EMP2/ADAM15/SPRY1/WNT2/FGF8	13
BP	GO:0120162	positive regulation of cold-induced thermogenesis	25/1985	102/18860	0.245098039	2.32874006	4.6149239	4.20E-05	0.00094001	0.000720535	YBX2/MFAP2/ACADL/PPARGC1A/LEP/GRB10/ESRRG/ZBTB7B/ADIPOQ/DIO2/CAV1/PER2/FABP4/ADRB1/CXCR4/G0S2/ACSL1/OVOL2/CCR2/ALPL/ADRB2/GATM/OXTR/ACHE/LEPR	25
BP	GO:1903514	release of sequestered calcium ion into cytosol by endoplasmic reticulum	15/1985	46/18860	0.326086957	3.098236776	4.886642139	4.39E-05	0.000979158	0.000750543	JPH3/TMEM38A/TRDN/CCR5/SLC8A1/AKAP6/DMD/FASLG/CASQ2/CACNA1C/TMEM38B/RYR2/JPH2/ATP1A2/PLN	15
BP	GO:0003018	vascular process in circulatory system	52/1985	283/18860	0.183745583	1.745814456	4.33564704	4.52E-05	0.001003608	0.000769284	COMP/HTR2A/LEP/AGTR1/SLC38A3/ADRA1A/TJP3/SLC12A2/KCNMA1/GJA5/ASIC2/SLC8A1/SLC2A3/ADORA1/CTNNBIP1/MMP2/CAV1/SLC2A10/FOXC1/SLC2A4/AKAP12/SLC6A17/PER2/ATP2A3/SLC8A2/NOS1/ADRB1/SLC29A1/SLC6A9/SCNN1B/UTS2/HRH1/ADRB2/OCLN/ADRA2B/MFSD2A/OXTR/EDNRA/PDE3A/NPR1/CEACAM1/LEPR/HTR7/ITGA4/TACR2/CALCA/ABCC3/HTR2B/SLC2A1/SLC16A12/ATP1A2/ACTA2	52
BP	GO:0003229	ventricular cardiac muscle tissue development	18/1985	62/18860	0.290322581	2.758430162	4.756448969	4.58E-05	0.001012945	0.000776441	COL14A1/HEY2/NRG1/PKP2/COL11A1/HOPX/TBX3/ADAMTS9/TGFBR3/FOXC1/TNNC1/DSP/TBX5/KCNJ11/HEG1/PPP1R13L/EDNRA/RYR2	18
BP	GO:0051149	positive regulation of muscle cell differentiation	22/1985	85/18860	0.258823529	2.459149504	4.624203912	4.92E-05	0.001083606	0.000830604	MMP14/NRG1/MAPK12/HOPX/SHOX2/LAMB1/MYOCD/SMARCD3/AKAP6/EFNB2/IGF1/BMP4/PRKD1/CYP26B1/CAV3/RBM24/LAMA2/NID1/EFEMP2/CTH/OLFM2/LAMA1	22
BP	GO:0050805	negative regulation of synaptic transmission	17/1985	57/18860	0.298245614	2.833708958	4.755234694	5.07E-05	0.001112398	0.000852674	SLC24A2/SORCS2/ADCY8/HTR2A/NPY5R/PCDH17/ARC/ADORA1/SHANK2/ADIPOQ/TPRG1L/GRM2/ACHE/MAPT/GRIK2/CBLN1/BCHE	17
BP	GO:0001655	urogenital system development	19/1985	68/18860	0.279411765	2.654763669	4.688367283	5.10E-05	0.001116109	0.000855518	SULF1/ID4/EPHB2/FOXA1/FKBP4/SOX9/SERPINB5/MMP2/TNC/WNT5A/SERPINF1/CYP7B1/SFRP1/IGF1/BMP4/EAF2/WNT11/PSAPL1/PTCH1	19
BP	GO:0016338	calcium-independent cell-cell adhesion via plasma membrane cell-adhesion molecules	10/1985	23/18860	0.434782609	4.130982368	5.152955192	5.13E-05	0.001117303	0.000856433	CLDN8/CLDN3/CLDN10/CLDN19/CLDN1/CLDN7/CLDN4/BMP2/CLDN16/CX3CL1	10
BP	GO:0035265	organ growth	38/1985	187/18860	0.203208556	1.930737214	4.386908017	5.19E-05	0.001126631	0.000863584	COL14A1/HEY2/IGF2/NRG1/COMP/BASP1/LEP/CACNA2D2/ADRA1A/WWC1/SPRY2/RUNX1/THBS3/SOX9/FGF9/TGFBR3/FOXC1/DLL1/SORBS2/AKAP6/SKI/TBX5/ADPRHL1/IGF1/COL27A1/HEG1/BNC2/PSAPL1/CAV3/WNT2/SASH3/TMEM38B/LEPR/ERBB4/RGS4/FGF8/FGF2/RBP4	38
BP	GO:0001736	establishment of planar polarity	12/1985	32/18860	0.375	3.562972292	4.976620229	5.38E-05	0.001153949	0.000884523	BRSK1/CTHRC1/SFRP2/SAPCD2/PTK7/FOXF2/PKHD1/RPGRIP1L/WNT5A/SFRP1/ERBB4/IFT20	12
BP	GO:0007164	establishment of tissue polarity	12/1985	32/18860	0.375	3.562972292	4.976620229	5.38E-05	0.001153949	0.000884523	BRSK1/CTHRC1/SFRP2/SAPCD2/PTK7/FOXF2/PKHD1/RPGRIP1L/WNT5A/SFRP1/ERBB4/IFT20	12
BP	GO:0050901	leukocyte tethering or rolling	12/1985	32/18860	0.375	3.562972292	4.976620229	5.38E-05	0.001153949	0.000884523	LEP/SELP/CXCL12/VCAM1/CCR2/CCL28/SELL/ITGA4/CX3CR1/FUT9/FUT4/PODXL2	12
BP	GO:0086002	cardiac muscle cell action potential involved in contraction	18/1985	63/18860	0.285714286	2.714645556	4.6753923	5.78E-05	0.001233081	0.00094518	PKP2/CACNA1G/GJA5/GJC1/CAV1/FGF12/DSP/NOS1/KCNE4/GPD1L/SCN4A/JUP/CAV3/CASQ2/ATP1A1/CACNA1C/RYR2/SCN1B	18
BP	GO:0035249	synaptic transmission, glutamatergic	26/1985	110/18860	0.236363636	2.245752233	4.494124255	5.79E-05	0.001233081	0.00094518	GRIN2D/HTR2A/CACNB4/NLGN2/GRIA3/SERPINE2/HOMER2/GRIA2/ADORA1/GRIK5/GRIN3A/PTK2B/TSHZ3/TPRG1L/NTRK1/GRM2/GRM3/DKK1/SLC17A7/CCR2/CNIH3/GRIN1/MIR142/MAPK8IP2/GRIK2/ATP1A2	26
BP	GO:0010463	mesenchymal cell proliferation	15/1985	47/18860	0.319148936	3.032316844	4.78441687	5.83E-05	0.001236658	0.000947921	CHRD/IRS2/PRRX1/SHOX2/SOX9/GPC3/FGF9/CTNNBIP1/WNT5A/BMP2/BMP4/WNT11/LRP5/WNT2/DCHS2	15
BP	GO:1904018	positive regulation of vasculature development	39/1985	195/18860	0.2	1.900251889	4.33396146	6.01E-05	0.001271415	0.000974563	MDK/ADAM12/SFRP2/KLF4/ANXA3/F3/RUNX1/RHOB/STIM1/CCL11/WNT5A/DLL1/PTK2B/VASH2/AKT3/ADM2/CXCL12/CHI3L1/CXCR4/NTRK1/NRP1/EMP2/PRKD1/JUP/ITGB8/EMILIN1/SERPINE1/CD34/CX3CL1/SPHK1/CLIC3/FGF1/PAK4/APLNR/ANGPT4/FGF2/TNN/GREM1/C5AR1	39
BP	GO:1905330	regulation of morphogenesis of an epithelium	19/1985	69/18860	0.275362319	2.616288833	4.613029868	6.35E-05	0.001338734	0.001026165	SULF1/MDK/ADAMTS12/SIX4/MAGED1/GDNF/SOX9/TACSTD2/CXCL10/WNT5A/EGF/SFRP1/SOX8/BMP4/CAV3/WNT2/FGF1/FGF2/GREM1	19
BP	GO:0097529	myeloid leukocyte migration	45/1985	237/18860	0.189873418	1.804036604	4.272114331	6.41E-05	0.001345912	0.001031666	PLA2G1B/MDK/THBS4/MMP14/SCG2/FAM3D/PPIB/RARRES2/CD9/CCL11/IL1R1/PERP/PF4/MMP2/TNFRSF11A/CXCL10/PTK2B/LGMN/DPP4/CXCL12/VAV1/EMP2/S100A9/CCR2/CCL28/S100A7/CCL4/CCR7/S100A8/EMILIN1/SERPINE1/IL6/CX3CL1/S100A14/CX3CR1/NBL1/CALCA/IL17RC/FUT4/SLAMF1/CSF3R/CXCL9/GREM1/TNFAIP6/C5AR1	45
BP	GO:0010640	regulation of platelet-derived growth factor receptor signaling pathway	11/1985	28/18860	0.392857143	3.732637639	4.962842972	6.68E-05	0.001393381	0.001068052	F3/MYOCD/IL1R1/ADIPOQ/MIR296/LOX/HIP1R/F7/IFT20/APOD/SNCA	11
BP	GO:0060740	prostate gland epithelium morphogenesis	11/1985	28/18860	0.392857143	3.732637639	4.962842972	6.68E-05	0.001393381	0.001068052	SULF1/ID4/FOXA1/SOX9/MMP2/TNC/WNT5A/CYP7B1/SFRP1/IGF1/BMP4	11
BP	GO:1902652	secondary alcohol metabolic process	35/1985	169/18860	0.207100592	1.967716453	4.334039885	6.73E-05	0.001398706	0.001072134	CH25H/CES1/ACADL/LEP/PRKAA2/AGTR1/DGAT2/CAT/CFTR/APOL2/GNB3/SOAT2/DHCR7/SULT2B1/LIPE/EPHX2/CYP24A1/PCK1/HMGCS2/CYP7B1/TM7SF2/CEBPA/FMO5/VLDLR/STAR/SERPINA12/LRP5/GNAI1/DHCR24/APOL1/ERRFI1/LEPR/FGF1/CYP39A1/CYP1A2	35
BP	GO:0045109	intermediate filament organization	20/1985	75/18860	0.266666667	2.533669186	4.564302492	6.77E-05	0.001401046	0.001073927	KRT77/PKP2/EPPK1/KRT10/KRT19/PKP1/KRT7/KRT4/DSP/KRT80/KRT1/PRPH/AGFG2/NEFH/KRT23/KRT78/KRT3/NEFM/KRT5/KRT2	20
BP	GO:0006066	alcohol metabolic process	63/1985	368/18860	0.171195652	1.626574307	4.16315178	6.98E-05	0.001438716	0.001102802	CH25H/CES1/ACADL/LEP/CACNA1H/PRKAA2/AGTR1/DGAT2/CAT/CFTR/INPP5A/DAB2/ACER1/DHFRP1/AKR1C2/HSD11B2/APOL2/GNB3/ADH6/SOAT2/DHCR7/SULT2B1/LIPE/EPHX2/CYP24A1/ACSS2/SPTSSB/PCK1/HMGCS2/ALDH1A2/RDH13/BMP2/CYP7B1/TM7SF2/IGF1/CEBPA/SCNN1B/ADH1B/ADH1A/FMO5/VLDLR/AKR1B15/STAR/SERPINA12/LRP5/GNAI1/DHCR24/MOXD1/APOL1/PNPLA2/ERRFI1/SGPP2/LEPR/AKR1C1/SPHK1/MIOX/MOGAT2/P2RY6/FGF1/CYP39A1/CYP1A2/SNCA/RBP4	63
BP	GO:0043583	ear development	45/1985	238/18860	0.18907563	1.796456618	4.240871737	7.11E-05	0.001461558	0.001120311	GABRA5/SPARC/HEY2/CTHRC1/OTX1/SIX4/COL11A1/ATP6V1B1/PTK7/EYA4/FZD2/SPRY2/PRRX1/EPHB2/NTRK3/PLS1/LGR5/SDC4/KCNQ4/TBX3/SOX9/FGF9/DDR1/CYTL1/RPGRIP1L/CDH23/FOXI1/WNT5A/BMP2/DLL1/IGF1/CEBPA/TECTA/FRZB/MYCL/NKX3-2/BMP4/TFAP2A/USH1G/EDNRA/GABRB2/IFT20/FGF8/FGF2/TPRN	45
BP	GO:0061337	cardiac conduction	24/1985	99/18860	0.242424242	2.303335623	4.459267921	7.16E-05	0.001465063	0.001122998	PKP2/ATP1B1/CACNA1G/TRDN/GJA5/SLC8A1/GJC1/CAV1/DSP/ATP2A3/SLC8A2/TBX5/CORIN/KCNE4/ATP2B2/JUP/CASQ2/ATP1A1/SPTBN4/CACNA1C/RYR2/SCN1B/ATP1A2/PLN	24
BP	GO:0055117	regulation of cardiac muscle contraction	22/1985	87/18860	0.252873563	2.402617331	4.497277459	7.19E-05	0.001466508	0.001124105	JPH3/PKP2/ATP1B1/TMEM38A/ADRA1A/TRDN/GJA5/SLC8A1/ADORA1/CAV1/DSP/NOS1/DMD/JUP/CAV3/CASQ2/CACNA1C/TMEM38B/RYR2/JPH2/ATP1A2/PLN	22
BP	GO:0007188	adenylate cyclase-modulating G protein-coupled receptor signaling pathway	51/1985	281/18860	0.181494662	1.724427871	4.196187041	7.39E-05	0.00150301	0.001152085	GPR12/ADCY8/CHRM3/CHRM1/ADRA1A/GPBAR1/NPY1R/GNAO1/GPR68/GPR157/DRD4/ADORA1/PF4/FPR1/CXCL10/AKAP12/PRKAR2B/CHRM4/ADM2/AKAP6/CXCL12/NOS1/ADRB1/GPR37/GPR161/CXCR4/PDE10A/TCP11/GRM2/GRM3/CXCL11/PSAPL1/GNAI1/GALR1/ADRB2/MCHR1/SCT/EDNRA/PDE3A/HTR7/CALCA/PTGER1/GNAZ/ADCY5/APLNR/GLP1R/CXCL9/GPR65/PLN/C5AR1/HRH3	51
BP	GO:0090090	negative regulation of canonical Wnt signaling pathway	32/1985	150/18860	0.213333333	2.026935348	4.330814019	7.51E-05	0.001520216	0.001165273	MDK/SFRP4/CTHRC1/SFRP2/CDH2/TPBG/SFRP5/TPBGL/BICC1/DAB2/JADE1/SOX13/SOX9/GPC3/CTNNBIP1/WNT5A/CAV1/BMP2/ZNRF3/SFRP1/DAB2IP/TLE2/FRZB/DKK1/PRICKLE1/PTPRU/WNT11/SOSTDC1/DRAXIN/DACT1/GREM1/DACT3	32
BP	GO:0070372	regulation of ERK1 and ERK2 cascade	54/1985	303/18860	0.178217822	1.693293763	4.172558348	7.63E-05	0.001536889	0.001178054	FN1/NRG1/HTR2A/NPY5R/NDRG2/TPBG/KLF4/INHBA/ADRA1A/TNFAIP8L3/GPBAR1/SPRY2/EPHB2/LMO3/DAB2/PKHD1/THPO/ADIPOQ/TNFRSF11A/BMP2/AKAP12/EZR/PTK2B/DAB2IP/IGF1/CHI3L1/NTRK1/SCIMP/SPRY3/NRP1/BMP4/ERBB2/S100A7/CCR7/EMILIN1/SPRY1/WNK2/ERRFI1/CX3CL1/NOX4/CEACAM1/ERBB4/NGF/GCNT2/P2RY6/FGF1/SPRY4/FGFR4/HTR2B/FGF8/FGF2/SLAMF1/ACTA2/C5AR1	54
BP	GO:0007271	synaptic transmission, cholinergic	12/1985	33/18860	0.363636364	3.455003435	4.841012542	7.64E-05	0.001536889	0.001178054	CHRM3/CHRNB2/CHRNA2/CHRNA6/SLC18A3/LYPD1/TAC1/NQO1/LAMA2/ACHE/LYNX1/TACR2	12
BP	GO:2001044	regulation of integrin-mediated signaling pathway	10/1985	24/18860	0.416666667	3.958858102	4.97454213	7.96E-05	0.001595563	0.001223029	PLAU/LAMB1/SLC2A10/EMP2/PRKD1/SERPINE1/LAMA2/NID1/TIMP1/LAMA1	10
BP	GO:0071560	cellular response to transforming growth factor beta stimulus	55/1985	311/18860	0.176848875	1.68028704	4.148870092	8.15E-05	0.00162736	0.001247401	ASPN/TGFB3/POSTN/NREP/COL3A1/COL1A2/HTRA1/COL1A1/GDF11/FBN2/FUT8/FOLR1/CLDN1/SPRY2/DAB2/DNM3OS/MYOCD/VEPH1/SOX9/CAV2/LRRC32/CHST11/TGFBR3/PMEPA1/WNT5A/CAV1/SLC2A10/BMP2/CITED2/SFRP1/SKI/HPGD/LTBP4/PEG10/BAMBI/FBN1/OVOL2/LOX/WFIKKN2/FMOD/CAV3/ITGB8/EMILIN1/SPRY1/FURIN/WNT2/LTBP2/PDE3A/GDF5/MIR142/HTRA3/GCNT2/LEFTY1/ACTA2/SOX6	55
BP	GO:0072132	mesenchyme morphogenesis	17/1985	59/18860	0.288135593	2.737651027	4.584751354	8.20E-05	0.00162736	0.001247401	HEY2/HEY1/TMEM100/TBX3/SOX9/HEYL/SNAI1/WNT5A/BMP2/FOXC1/ACTG2/WNT11/ROBO2/APLNR/FGF8/ACTA2/ROBO1	17
BP	GO:0086065	cell communication involved in cardiac conduction	17/1985	59/18860	0.288135593	2.737651027	4.584751354	8.20E-05	0.00162736	0.001247401	PKP2/ATP1B1/CACNA1G/TRDN/GJA5/SLC8A1/GJC1/CAV1/DSP/TBX5/JUP/CASQ2/ATP1A1/CACNA1C/RYR2/SCN1B/ATP1A2	17
BP	GO:0002028	regulation of sodium ion transport	20/1985	76/18860	0.263157895	2.500331433	4.494875423	8.29E-05	0.001638559	0.001255986	PKP2/NKAIN4/ATP1B1/SERPINE2/PER1/FGF12/SIK1/NOS1/NKAIN1/GPD1L/DMD/CAV3/ADRB2/WNK2/ATP1A1/SPTBN4/TESC/ACTN4/SCN1B/PRSS8	20
BP	GO:0048704	embryonic skeletal system morphogenesis	23/1985	94/18860	0.244680851	2.324776247	4.416093894	8.62E-05	0.001697917	0.001301485	MMP14/HOXB8/MMP16/SIX4/COL11A1/RUNX2/PRRX1/SHOX2/MDFI/ALX4/HOXC11/HOXD3/HOXB9/CHST11/SATB2/HOXD9/BMP4/TFAP2A/HOXA7/HOXD11/DSCAML1/FGF8/MTHFD1L	23
BP	GO:0032869	cellular response to insulin stimulus	42/1985	219/18860	0.191780822	1.822159346	4.197214332	8.76E-05	0.001718751	0.001317454	PLA2G1B/IGF2/RAB31/GRB14/COL6A1/TRIB3/PID1/LEP/IRS2/PDK4/SOCS3/PNPLA3/INSRR/SORBS1/PIP4K2C/RARRES2/GRB10/KANK1/SIK2/ZBTB7B/CAV2/ADIPOQ/PCK1/HMGCS2/ECHDC3/SLC2A4/FOXO4/EEF2K/AKT3/PDK2/IGF1/WDTC1/INHBB/SERPINA12/ERRFI1/MZB1/CEACAM1/LPIN2/TRIM72/ENPP1/VWA2/BAIAP2	42
BP	GO:0006814	sodium ion transport	47/1985	255/18860	0.184313725	1.751212525	4.142244868	9.49E-05	0.001856741	0.001423226	SLC24A2/SLC9A4/PKP2/ATP6V1B1/NKAIN4/ATP1B1/SLC38A3/SLC12A2/SLC13A2/SERPINE2/SLC9A2/PER1/ASIC2/SLC8A1/SLC4A11/FGF12/SIK1/SLC6A17/SLC8A2/NOS1/SLC6A9/NKAIN1/GPD1L/SCNN1B/SCN4A/SLC17A7/DMD/SLC20A1/CAV3/ADRB2/WNK2/CNGA3/ATP1A1/EDNRA/SPTBN4/TESC/ACTN4/GRIN1/SLC34A2/SLC6A14/SLC23A1/HCN2/SCN1B/PRSS8/KLHL3/ATP1A2/SLC5A2	47
BP	GO:0070482	response to oxygen levels	61/1985	357/18860	0.170868347	1.623464499	4.078894363	9.54E-05	0.001859948	0.001425685	TGFB3/POSTN/LOXL2/MMP14/COL1A1/PLAU/CLDN3/COL6A1/LEP/ATP1B1/MIR214/INHBA/HIF3A/CAT/PLOD2/CHRNB2/PLOD1/MT-ND1/KCNMA1/HSD11B2/MYOCD/MB/MT-CYB/ADORA1/AJUBA/ADIPOQ/MMP2/TGFBR3/CAV1/BMP2/SLC2A4/CITED2/EEF2K/SFRP1/DPP4/CXCL12/NOS1/MT-ND2/SLC29A1/CXCR4/KCNJ11/VCAM1/MT-ND4/PINK1/STC2/MT-ND5/ADAM15/CAV3/RORA/CRYAB/EDNRA/MT-CO1/F7/SOD3/RYR2/DIO3/ANGPT4/SLC2A1/P2RX2/CA9/FAS	61
BP	GO:0016485	protein processing	46/1985	248/18860	0.185483871	1.762330381	4.14467271	9.59E-05	0.001863537	0.001428436	PLAUR/BMP1/MMP14/COMP/MMP16/ADAMTS2/PLAU/SPON1/TMPRSS2/TLL2/F3/GSN/CPM/RUNX1/SERPINE2/CPZ/C1S/CLEC3B/KLK1/LDLRAD3/PCSK1N/ADAM19/MASP1/ENPEP/LGMN/DPP4/CORIN/CTSL/ASTL/CFD/CPA3/PHEX/DHCR24/MME/FURIN/SERPINE1/C1R/PTCH1/F7/HID1/MYRF/ADAMTS3/TMPRSS4/BCHE/PRSS3/NLRP7	46
BP	GO:0060443	mammary gland morphogenesis	15/1985	49/18860	0.306122449	2.90854881	4.587890718	9.97E-05	0.001930212	0.001479543	CDKN2A/CCL11/TBX3/PERP/DDR1/ELF3/WNT5A/CAV1/BMP4/LRP5/CAV3/SOSTDC1/PTCH1/NRG3/PGR	15
BP	GO:0003281	ventricular septum development	20/1985	77/18860	0.25974026	2.467859596	4.426547153	0.000101039	0.001950025	0.001494731	HEY2/PITX2/PTK7/FZD2/HEY1/SALL4/GJA5/TBX3/HEYL/TGFBR3/WNT5A/CITED2/SALL1/TBX5/HEG1/BMP4/WNT11/ROBO2/APLNR/ROBO1	20
BP	GO:0007422	peripheral nervous system development	22/1985	89/18860	0.247191011	2.34862593	4.373815902	0.000103568	0.001991753	0.001526715	NRG1/MYOC/COL6A1/CLDN1/POU3F2/NTRK3/RUNX1/FA2H/GDNF/PRX/RUNX3/CITED2/SKI/HOXD9/VCAM1/SOX8/NEFH/ERBB2/ETV1/LAMA2/NGF/EGR3	22
BP	GO:1902106	negative regulation of leukocyte differentiation	27/1985	120/18860	0.225	2.137783375	4.288279744	0.000103896	0.001991753	0.001526715	MDK/CDKN2A/LRRC17/INHBA/TMEM176B/RUNX1/GPR68/TNFSF4/ZBTB7B/ADIPOQ/TMEM176A/RUNX3/BCL6/JAK3/SFRP1/PRDX2/FBN1/BMP4/ERBB2/LGALS1/LILRB1/PGLYRP3/CEACAM1/HOXA7/CALCA/FOXJ1/TNFAIP6	27
BP	GO:0014808	release of sequestered calcium ion into cytosol by sarcoplasmic reticulum	14/1985	44/18860	0.318181818	3.023128005	4.607907401	0.000106075	0.002026744	0.001553537	JPH3/TMEM38A/TRDN/CCR5/SLC8A1/AKAP6/DMD/CASQ2/CACNA1C/TMEM38B/RYR2/JPH2/ATP1A2/PLN	14
BP	GO:0009612	response to mechanical stimulus	43/1985	228/18860	0.188596491	1.791904194	4.1259886	0.00010811	0.002058757	0.001578075	POSTN/MDK/MMP14/COL1A1/CDH2/HTR2A/PTN/COL6A1/COL11A1/KCNA1/GSN/KCNC1/SERPINE2/TLR7/PIEZO2/ASIC2/SLC8A1/SOX9/MMP2/TNC/TNFRSF11A/CXCL10/PPL/CITED2/CXCL12/CHI3L1/NTRK1/DMD/WNT11/JUP/ANO3/ETV1/CAV3/PTCH1/RYR2/GDF5/TNFRSF10B/SCEL/FGF2/SLC2A1/ATP1A2/KRT5/FAS	43
BP	GO:0010880	regulation of release of sequestered calcium ion into cytosol by sarcoplasmic reticulum	13/1985	39/18860	0.333333333	3.167086482	4.646274822	0.000109065	0.002070065	0.001586743	JPH3/TMEM38A/TRDN/SLC8A1/AKAP6/DMD/CASQ2/CACNA1C/TMEM38B/RYR2/JPH2/ATP1A2/PLN	13
BP	GO:1903707	negative regulation of hemopoiesis	28/1985	127/18860	0.220472441	2.094765862	4.245581042	0.000113541	0.002147907	0.001646411	MDK/CDKN2A/LRRC17/INHBA/TMEM176B/RUNX1/GPR68/TNFSF4/ZBTB7B/ADIPOQ/TMEM176A/RUNX3/BCL6/JAK3/SFRP1/PRDX2/CEBPA/FBN1/BMP4/ERBB2/LGALS1/LILRB1/PGLYRP3/CEACAM1/HOXA7/CALCA/FOXJ1/TNFAIP6	28
BP	GO:0060688	regulation of morphogenesis of a branching structure	16/1985	55/18860	0.290909091	2.764002748	4.493260814	0.000116312	0.002193084	0.00168104	SULF1/MDK/SIX4/MAGED1/SHOX2/GDNF/SOX9/TACSTD2/WNT5A/SFRP1/SOX8/BMP4/CAV3/WNT2/FGF2/GREM1	16
BP	GO:0007599	hemostasis	46/1985	250/18860	0.184	1.748231738	4.084610399	0.000116767	0.002194456	0.001682091	FAP/FN1/PLAUR/COL3A1/COMP/PLAU/HTR2A/F2RL2/TSPAN8/F3/EPHB2/F10/ANGPTL2/SERPINE2/ADAMTS18/TYRO3/F5/CD9/CSRP1/PF4/ITPR3/CAV1/GP1BA/SELP/KRT1/SCUBE1/PRDX2/DGKI/VAV1/VKORC1/LMAN1/ENTPD2/ALOX12/PRRG4/SERPINB2/EMILIN1/ADRA2B/SERPINE1/IL6/F7/CEACAM1/PRRG2/PROCR/LCK/ANGPT4/NFE2	46
BP	GO:0031099	regeneration	38/1985	194/18860	0.195876289	1.861071438	4.134586792	0.00011757	0.002202327	0.001688125	POSTN/NREP/MDK/PTN/COL6A1/SULF2/KLF4/THY1/FOLR1/CLDN1/EPPK1/PRRX1/HOPX/NTRK3/RUNX1/CCND1/DHFRP1/CD9/STK24/PTPRF/MT-CYB/MMP2/TNC/TGFBR3/CXCL12/IGF1/CEBPA/LGR6/PTPRU/ADAM15/FZD7/IL6/PTCH1/F7/ERBB4/KLF5/APOD/RGMA	38
BP	GO:0007596	blood coagulation	45/1985	243/18860	0.185185185	1.75949249	4.086857229	0.000118067	0.002204427	0.001689734	FAP/FN1/PLAUR/COL3A1/COMP/PLAU/HTR2A/F2RL2/TSPAN8/F3/EPHB2/F10/ANGPTL2/SERPINE2/ADAMTS18/TYRO3/F5/CD9/CSRP1/PF4/ITPR3/CAV1/GP1BA/SELP/KRT1/SCUBE1/PRDX2/DGKI/VAV1/VKORC1/LMAN1/ENTPD2/ALOX12/PRRG4/SERPINB2/EMILIN1/ADRA2B/SERPINE1/IL6/F7/CEACAM1/PRRG2/PROCR/LCK/ANGPT4	45
BP	GO:0016051	carbohydrate biosynthetic process	39/1985	201/18860	0.194029851	1.843527952	4.123547673	0.000118908	0.002212927	0.00169625	IGF2/PPARGC1A/LEP/C1QTNF3/DGAT2/IRS2/FUT8/SORBS1/GRB10/CHST10/GPD1/CHST11/ADIPOQ/PFKFB3/PCK1/B3GALNT1/SIK1/PER2/EGF/PDK2/IGF1/B3GALT5/NNMT/SERPINA12/PRKAG2/GYS2/HAS1/PFKFB4/NR1D1/LEPR/P2RY6/ALDOC/PC/FUT9/FUT4/ENPP1/SNCA/RBP4/PFKFB1	39
BP	GO:0040037	negative regulation of fibroblast growth factor receptor signaling pathway	10/1985	25/18860	0.4	3.800503778	4.805527314	0.00012021	0.002222714	0.001703752	SULF1/CREB3L1/SULF2/SPRY2/WNT5A/SPRY3/SPRY1/SPRY4/FGF2/MIR573	10
BP	GO:2000050	regulation of non-canonical Wnt signaling pathway	10/1985	25/18860	0.4	3.800503778	4.805527314	0.00012021	0.002222714	0.001703752	SFRP4/SFRP5/DAB2/GPC3/WNT5A/ZNRF3/SFRP1/DKK1/RSPO3/DACT1	10
BP	GO:0007584	response to nutrient	34/1985	167/18860	0.203592814	1.934388151	4.159716664	0.000120781	0.002226097	0.001706345	POSTN/SFRP2/COL1A1/LEP/MN1/DGAT2/CAT/FOLR1/CCND1/F5/MLXIPL/MT-CYB/CYP24A1/ADIPOQ/TNC/CXCL10/HMGCS2/ALDH1A2/SFRP1/PDK2/CEBPA/VCAM1/ACSL1/RXRA/PHEX/STC2/ALPL/ARSB/CCL28/CYP26B1/FASN/F7/BCHE/C2	34
BP	GO:0010720	positive regulation of cell development	73/1985	451/18860	0.161862528	1.53789787	3.96543369	0.000124071	0.002279411	0.001747211	FN1/MDK/MMP14/NKX6-1/ZBTB16/ID4/PTPRD/PTN/CDH4/PLXNC1/EPHB2/SHOX2/NTRK3/RUNX1/SERPINE2/SOX13/GPR68/TNFSF4/SPINT1/CD86/ZBTB7B/ADIPOQ/PF4/CTNNBIP1/TNFRSF11A/PCK1/CD80/RND2/RUNX3/BMP2/IL36B/RASSF10/SERPINF1/SMARCD3/EEF2K/MAPRE3/BCL6/CXCL12/CXCR4/SOX8/RHOH/NRP1/IL2RG/BMP4/TIAM2/MME/CAMK2B/MAP6/CD101/IL6/WNT2/DCSTAMP/PDE3A/TESC/SASH3/CX3CL1/HCLS1/CX3CR1/MIR142/MYRF/MAPT/NGF/BNC1/CALCA/TNFRSF12A/ROBO2/…	73
BP	GO:0051047	positive regulation of secretion	57/1985	331/18860	0.172205438	1.636168545	4.004772898	0.000128573	0.002354568	0.00180482	TGFB3/PLA2G1B/NKX6-1/ADCY8/F2RL2/LEP/C1QTNF3/IRS2/INHBA/CHRM3/CFTR/CHRNB2/NLGN2/SLC12A2/DAB2/NNAT/SDC4/KCNN4/GPR68/MLXIPL/RAB15/GDNF/AACS/ADORA1/ILDR1/TNFRSF11A/NEGR1/SCIN/GPR158/SYBU/BMP2/CXCL12/IGF1/CADPS/RAB3D/CADPS2/SLC18A3/PINK1/TAC1/PRKD1/INHBB/PTGES/GRP/FOXL2/GALR1/STX1A/S100A8/SCT/NPR1/ACHE/CACNA1B/TACR2/SCAMP5/SYTL4/SNCA/ALOX12B/RBP4	57
BP	GO:0034113	heterotypic cell-cell adhesion	17/1985	61/18860	0.278688525	2.647891977	4.421238853	0.000129408	0.002362313	0.001810756	RNASE10/PKP2/KLF4/GLDN/THY1/CEACAM6/PERP/MYADM/ADIPOQ/DSP/VCAM1/ITGAV/JUP/ITGA4/GCNT2/CD2/LCK	17
BP	GO:0010717	regulation of epithelial to mesenchymal transition	28/1985	128/18860	0.21875	2.078400504	4.198659804	0.000130965	0.002383151	0.00182673	TGFB3/MDK/LOXL2/SFRP2/COL1A1/SPRY2/DAB2/FOXA1/ZNF750/SPSB3/SNAI1/BMP2/FOXC1/SFRP1/DAB2IP/TBX5/BAMBI/BMP4/OVOL2/EMP2/SPRY1/IL6/MIR142/GCNT2/TNXB/GREM1/DACT3/MIR573	28
BP	GO:0043491	phosphatidylinositol 3-kinase/protein kinase B signal transduction	60/1985	354/18860	0.169491525	1.610382957	3.976174593	0.000136346	0.002473215	0.001895765	FN1/IGF2/COL6A3/MYOC/FCGR3A/TPBG/SFRP5/COL6A1/PRR5L/LEP/KLF4/IRS2/PIP5K1B/CAT/SPRY2/NTRK3/SERPINE2/AKR1C2/PHLPP1/TYRO3/RCN3/IL1R1/PKHD1/TMEM100/THPO/DDR1/WNT5A/NYAP1/SELP/PTK2B/CD28/EGF/DAB2IP/AIM2/IGF1/CHI3L1/NTRK1/SEMA3E/VAV1/GRM2/PINK1/FKBP5/LOX/COL6A2/PRKD1/ERBB2/SERPINA12/CCR7/CAV3/ADRA2B/ERRFI1/CX3CL1/NOX4/CEACAM1/HCLS1/CX3CR1/ERBB4/NGF/GCNT2/FGF2	60
BP	GO:0061430	bone trabecula morphogenesis	7/1985	13/18860	0.538461538	5.116062779	5.091552731	0.000136794	0.002473503	0.001895986	COL1A1/FBN2/THBS3/MMP2/SFRP1/CHAD/GREM1	7
BP	GO:0045598	regulation of fat cell differentiation	31/1985	148/18860	0.209459459	1.990128668	4.147439728	0.000137611	0.002480468	0.001901324	SFRP2/ZBTB16/HTR2A/ID4/TRIB3/LEP/WIF1/LMO3/RORC/SOX13/GNB3/RARRES2/SORT1/ZBTB7C/ZBTB7B/ADIPOQ/WNT5A/MMP11/BMP2/VSTM2A/CDS1/SFRP1/CEBPA/FRZB/LRP5/RORA/IL6/NR1D1/RUNX1T1/KLF5/ENPP1	31
BP	GO:0031579	membrane raft organization	11/1985	30/18860	0.366666667	3.48379513	4.669484452	0.000139379	0.002496621	0.001913706	COL6A1/GSN/FA2H/MYADM/CAV2/CAV1/MAL/COLEC12/EMP2/CAV3/CD2	11
BP	GO:0060384	innervation	11/1985	30/18860	0.366666667	3.48379513	4.669484452	0.000139379	0.002496621	0.001913706	SULF1/GABRA5/SULF2/SERPINE2/SEMA3A/NTRK1/VCAM1/NRP1/EDNRA/GABRB2/ITGA4	11
BP	GO:0032332	positive regulation of chondrocyte differentiation	9/1985	21/18860	0.428571429	4.071968334	4.830756579	0.000140574	0.00250239	0.001918128	LOXL2/ZBTB16/RUNX2/GDF6/SOX9/BMPR1B/ZNF219/GDF5/SOX6	9
BP	GO:0050732	negative regulation of peptidyl-tyrosine phosphorylation	9/1985	21/18860	0.428571429	4.071968334	4.830756579	0.000140574	0.00250239	0.001918128	SFRP2/CADM4/DMTN/GPRC5A/SFRP1/PARP14/SAMSN1/SRCIN1/ERRFI1	9
BP	GO:0035136	forelimb morphogenesis	13/1985	40/18860	0.325	3.08790932	4.533665917	0.000146124	0.002586814	0.001982841	ZBTB16/RUNX2/SHOX2/ALX4/TBX3/RPGRIP1L/ALDH1A2/TBX5/HOXD9/TFAP2A/TFAP2B/CACNA1C/GDF5	13
BP	GO:0055013	cardiac muscle cell development	22/1985	91/18860	0.241758242	2.297007778	4.2536368	0.000147062	0.002586814	0.001982841	COL14A1/HEY2/PITX2/SGCD/ADRA1A/SHOX2/ALPK2/MYH11/SLC8A1/TBX3/SORBS2/AKAP6/TBX5/ADPRHL1/IGF1/FHOD3/BMP4/PRICKLE1/CAV3/RGS4/MYO18B/ASB2	22
BP	GO:0002063	chondrocyte development	12/1985	35/18860	0.342857143	3.257574667	4.58486284	0.000147122	0.002586814	0.001982841	SULF1/SFRP2/COMP/COL11A1/RUNX2/SULF2/SERPINH1/SHOX2/SOX9/CHST11/BMPR1B/COL27A1	12
BP	GO:0010464	regulation of mesenchymal cell proliferation	12/1985	35/18860	0.342857143	3.257574667	4.58486284	0.000147122	0.002586814	0.001982841	CHRD/IRS2/PRRX1/SHOX2/SOX9/FGF9/CTNNBIP1/WNT5A/BMP4/WNT11/LRP5/WNT2	12
BP	GO:0019233	sensory perception of pain	21/1985	85/18860	0.247058824	2.347369981	4.269962414	0.000148657	0.002605825	0.001997413	GRIN2D/HOXB8/HTR2A/KCNA1/CHRNB2/NPY1R/NLGN2/ALOXE3/MGLL/TMEM100/ADORA1/CXCL12/NTRK1/TAC1/CCR2/HOXD1/PTGES/MME/TAC4/PNOC/NGF	21
BP	GO:0070341	fat cell proliferation	8/1985	17/18860	0.470588235	4.471180916	4.910711055	0.000150538	0.002630738	0.002016509	COL6A1/PID1/SLC2A4/VSTM2A/PER2/CEBPA/OVOL2/DIO3	8
BP	GO:0050890	cognition	57/1985	333/18860	0.171171171	1.626341707	3.955019167	0.00015158	0.002640902	0.0020243	SLC24A2/BRSK1/MDK/GABRA5/NPTX2/JPH3/ADCY8/HTR2A/TPBG/PTN/PPP1R1B/CHRNB2/CHRM1/EPHB2/ARC/CCL11/CHST10/DLG4/NFATC4/ADORA1/ACSS2/SHANK2/ITPR3/GPR158/SLC2A4/SLITRK4/SERPINF1/PRKAR2B/LGMN/NEUROD2/SLC8A2/CLSTN2/TMPRSS11E/NTRK1/JAKMIP1/CEBPA/DKK1/SLC17A7/HRH1/TAC1/VLDLR/SNAP25/MME/GATM/MFSD2A/GRIN1/IFT20/MAPT/TACR2/SYT11/FAM107A/MAPK8IP2/GLP1R/ATP1A2/BCHE/PLN/C5AR1	57
BP	GO:0051153	regulation of striated muscle cell differentiation	23/1985	98/18860	0.234693878	2.229887421	4.186552356	0.00016941	0.002942603	0.00225556	MMP14/NRG1/TMEM119/HOPX/SHOX2/MYOCD/BMP2/DLL1/SIK1/AKAP6/EFNB2/IGF1/DKK1/BMP4/PRKD1/CYP26B1/CAV3/FZD7/RBM24/CEACAM5/RGS4/TRIM72/SOX6	23
BP	GO:0033273	response to vitamin	22/1985	92/18860	0.239130435	2.272040302	4.194724887	0.000174338	0.003009958	0.002307189	POSTN/COL1A1/LEP/MN1/CAT/FOLR1/CCND1/F5/MT-CYB/CYP24A1/TNC/CXCL10/ALDH1A2/SFRP1/CEBPA/RXRA/PHEX/STC2/ALPL/CYP26B1/F7/BCHE	22
BP	GO:0060021	roof of mouth development	22/1985	92/18860	0.239130435	2.272040302	4.194724887	0.000174338	0.003009958	0.002307189	TGFB3/GDF11/INHBA/FZD2/PRRX1/EPHB2/ALX4/FOXF2/TBX3/LRRC32/SNAI1/TGFBR3/WNT5A/SATB2/SKI/IRF6/TFAP2A/WFIKKN2/WNT11/BNC2/CSRNP1/ITGB8	22
BP	GO:0010562	positive regulation of phosphorus metabolic process	55/1985	320/18860	0.171875	1.633028967	3.917070634	0.000175988	0.003013246	0.002309709	PLAUR/THBS4/NRG1/ADCY8/HTR2A/GUCA1A/PID1/LEP/PRKAA2/SPRY2/RARRES2/MLXIPL/GRB10/GPD1/RSPO1/THPO/ADORA1/ADIPOQ/EREG/TPD52L1/WNT5A/CD80/BMP2/PTK2B/TRIM6/EGF/IGF1/TOM1L1/CHI3L1/FAXDC2/PARP9/FBN1/PARP14/NRP1/BMP4/PINK1/PROM2/ERBB2/FZD7/SRCIN1/IL6/UCHL1/EEF1A2/SPHK1/ERBB4/CALCA/P2RY6/TNFRSF10B/FGF1/HTR2B/ANGPT4/RASSF2/FGF2/SNCA/CHP2	55
BP	GO:0045937	positive regulation of phosphate metabolic process	55/1985	320/18860	0.171875	1.633028967	3.917070634	0.000175988	0.003013246	0.002309709	PLAUR/THBS4/NRG1/ADCY8/HTR2A/GUCA1A/PID1/LEP/PRKAA2/SPRY2/RARRES2/MLXIPL/GRB10/GPD1/RSPO1/THPO/ADORA1/ADIPOQ/EREG/TPD52L1/WNT5A/CD80/BMP2/PTK2B/TRIM6/EGF/IGF1/TOM1L1/CHI3L1/FAXDC2/PARP9/FBN1/PARP14/NRP1/BMP4/PINK1/PROM2/ERBB2/FZD7/SRCIN1/IL6/UCHL1/EEF1A2/SPHK1/ERBB4/CALCA/P2RY6/TNFRSF10B/FGF1/HTR2B/ANGPT4/RASSF2/FGF2/SNCA/CHP2	55
BP	GO:0061180	mammary gland epithelium development	19/1985	74/18860	0.256756757	2.43951256	4.255316375	0.000176106	0.003013246	0.002309709	CDKN2A/CCND1/CCL11/TBX3/PERP/DDR1/WNT5A/IRF6/WNT7B/LRP5/CAV3/SOSTDC1/WNT2/PTCH1/ATP2C2/PGR/ERBB4/FGF2/ROBO1	19
BP	GO:0010881	regulation of cardiac muscle contraction by regulation of the release of sequestered calcium ion	10/1985	26/18860	0.384615385	3.654330556	4.645025394	0.000176993	0.003019417	0.002314439	TMEM38A/TRDN/SLC8A1/DMD/CASQ2/CACNA1C/TMEM38B/RYR2/ATP1A2/PLN	10
BP	GO:0007157	heterophilic cell-cell adhesion via plasma membrane cell adhesion molecules	14/1985	46/18860	0.304347826	2.891687657	4.405604137	0.000180878	0.003058048	0.002344051	HMCN1/CDH2/PTPRD/CDH4/CEACAM6/CADM3/SCARF2/SELP/VCAM1/LGALS7B/ITGAL/CEACAM5/SELL/CBLN1	14
BP	GO:0060412	ventricular septum morphogenesis	14/1985	46/18860	0.304347826	2.891687657	4.405604137	0.000180878	0.003058048	0.002344051	HEY2/PITX2/FZD2/HEY1/GJA5/TBX3/HEYL/TGFBR3/CITED2/BMP4/WNT11/ROBO2/APLNR/ROBO1	14
BP	GO:0060079	excitatory postsynaptic potential	25/1985	111/18860	0.225225225	2.139923299	4.131100496	0.000181313	0.003058048	0.002344051	GRIN2D/CHRNB2/NLGN2/CHRNA2/DLG4/GLRB/ADORA1/CHRNA6/GRIK5/PTK2B/TMEM25/SLC8A2/SLC29A1/SLC17A7/BEGAIN/STX1A/ADRB2/GRIN1/RGS4/MAPK8IP2/GRIK2/SNCA/CBLN1/P2RX2/BAIAP2	25
BP	GO:0045766	positive regulation of angiogenesis	37/1985	191/18860	0.193717277	1.840558113	4.004438193	0.000181392	0.003058048	0.002344051	MDK/ADAM12/SFRP2/KLF4/ANXA3/F3/RUNX1/RHOB/STIM1/CCL11/WNT5A/DLL1/PTK2B/VASH2/AKT3/ADM2/CHI3L1/NTRK1/NRP1/EMP2/PRKD1/JUP/ITGB8/EMILIN1/SERPINE1/CD34/CX3CL1/SPHK1/CLIC3/FGF1/PAK4/APLNR/ANGPT4/FGF2/TNN/GREM1/C5AR1	37
BP	GO:0014902	myotube differentiation	29/1985	137/18860	0.211678832	2.011215503	4.074121525	0.000183909	0.003091402	0.002369617	ADAM12/MMP14/SIX4/COL6A1/CACNA1H/TMEM119/DNER/SHOX2/SORT1/MYOCD/CD9/CAV2/CXCL10/SIK1/SCGB3A1/SKI/NOS1/IGF1/BARX2/CYP26B1/CAV3/RBM24/CEACAM5/CD53/KLF5/TRIM72/PLEKHO1/P2RX2/CXCL9	29
BP	GO:0031638	zymogen activation	16/1985	57/18860	0.280701754	2.667020195	4.322971885	0.00018472	0.003095955	0.002373107	PLAUR/MMP14/PLAU/RUNX1/SERPINE2/C1S/CLEC3B/KLK1/MASP1/CTSL/CFD/DHCR24/FURIN/SERPINE1/C1R/PRSS3	16
BP	GO:0070252	actin-mediated cell contraction	27/1985	124/18860	0.217741935	2.068822621	4.095394434	0.000185614	0.003101858	0.002377631	PKP2/SGCD/CACNA1G/GSN/GJA5/GJC1/ADORA1/CAV1/FGF12/TNNC1/DSP/NOS1/KCNE4/GPD1L/SCN4A/EMP2/JUP/CAV3/CASQ2/ATP1A1/C10orf71/CACNA1C/RYR2/SCN1B/ATP1A2/ACTA2/PLN	27
BP	GO:0050817	coagulation	45/1985	248/18860	0.181451613	1.724018851	3.93637883	0.000191503	0.00319097	0.002445937	FAP/FN1/PLAUR/COL3A1/COMP/PLAU/HTR2A/F2RL2/TSPAN8/F3/EPHB2/F10/ANGPTL2/SERPINE2/ADAMTS18/TYRO3/F5/CD9/CSRP1/PF4/ITPR3/CAV1/GP1BA/SELP/KRT1/SCUBE1/PRDX2/DGKI/VAV1/VKORC1/LMAN1/ENTPD2/ALOX12/PRRG4/SERPINB2/EMILIN1/ADRA2B/SERPINE1/IL6/F7/CEACAM1/PRRG2/PROCR/LCK/ANGPT4	45
BP	GO:1990859	cellular response to endothelin	6/1985	10/18860	0.6	5.700755668	5.099524658	0.000194689	0.003234661	0.002479428	KLF15/KLF4/IRS2/KLF11/PRKD1/KLF5	6
BP	GO:0033688	regulation of osteoblast proliferation	11/1985	31/18860	0.35483871	3.371414642	4.532026194	0.000195611	0.00324059	0.002483972	CTHRC1/MN1/TMEM119/BMP2/SFRP1/NPR3/SOX8/ITGAV/LRP5/NELL1/GREM1	11
BP	GO:0051056	regulation of small GTPase mediated signal transduction	54/1985	314/18860	0.171974522	1.633974554	3.885341693	0.000197569	0.003263596	0.002501607	COL3A1/CHN1/MYOC/PSD/CADM4/SPRY2/EPHB2/RAP1GAP/PLEKHG6/MAP4K4/ARHGAP22/CGNL1/KANK1/PLEKHG4B/RAP1GAP2/ARHGEF10L/PLEKHG4/ARFGAP1/PSD4/ARHGAP44/WNT5A/EPS8L1/ARHGAP9/ARHGAP28/IQSEC3/ARHGEF25/BCL6/DAB2IP/IGF1/NTRK1/FRMD7/SIPA1L3/SPRY3/PLEKHG5/VAV1/HEG1/NRP1/ARHGAP23/ITGAV/DOCK10/ERBB2/FGD4/NGEF/ARHGAP40/TIAM2/CCR7/SPRY1/RHOD/RASAL3/NGF/SPRY4/DENND1A/RASGRF2/ROBO1	54
BP	GO:0035137	hindlimb morphogenesis	12/1985	36/18860	0.333333333	3.167086482	4.463640726	0.000199698	0.003289277	0.002521292	PITX2/ZBTB16/ALX4/TBX3/GPC3/RPGRIP1L/HOXD9/BMP4/TFAP2B/PTCH1/GDF5/FGF8	12
BP	GO:0006006	glucose metabolic process	39/1985	206/18860	0.189320388	1.798782128	3.95360847	0.000203241	0.003338037	0.002558667	IGF2/PPARGC1A/FBN2/LEP/C1QTNF3/DGAT2/IRS2/PDK4/NPY1R/RORC/SORBS1/GNB3/GPD1/ADIPOQ/PFKFB3/PCK1/IGFBP3/SIK1/PER2/PDK2/IGF1/WDTC1/PGM2L1/KCNJ11/NNMT/FBN1/SERPINA12/PRKAG2/LRP5/RORA/TFAP2B/ERRFI1/PFKFB4/LEPR/ALDOC/PC/APOD/RBP4/PFKFB1	39
BP	GO:0019318	hexose metabolic process	45/1985	249/18860	0.180722892	1.717095081	3.906692756	0.000210392	0.003426642	0.002626585	IGF2/PPARGC1A/GLB1L2/FBN2/LEP/C1QTNF3/DGAT2/IRS2/PDK4/FUT8/NPY1R/RORC/SORBS1/GNB3/GPD1/ADIPOQ/PFKFB3/PCK1/IGFBP3/SIK1/PER2/PDK2/IGF1/WDTC1/PGM2L1/GLB1L3/KCNJ11/NNMT/FBN1/SERPINA12/PRKAG2/LRP5/RORA/TFAP2B/ERRFI1/PFKFB4/LEPR/ALDOC/PC/APOD/CHST1/FUT9/FUT4/RBP4/PFKFB1	45
BP	GO:0002027	regulation of heart rate	25/1985	112/18860	0.223214286	2.120816841	4.080222832	0.000210442	0.003426642	0.002626585	HEY2/PKP2/CACNA1G/ADRA1A/SHOX2/GJA5/SLC8A1/CAV1/DSP/ADM2/ADRB1/KCNE4/GPD1L/DMD/TAC1/JUP/CAV3/CASQ2/EDNRA/SPTBN4/CACNA1C/RYR2/RGS4/SCN1B/PLN	25
BP	GO:0003073	regulation of systemic arterial blood pressure	25/1985	112/18860	0.223214286	2.120816841	4.080222832	0.000210442	0.003426642	0.002626585	POSTN/AGTR1/ADRA1A/GJA5/HSD11B2/KLK1/RARRES2/ADAMTS16/ASIC2/NCALD/ADORA1/ENPEP/ADM2/ADRB1/CORIN/TAC1/EMP2/CPA3/MME/ADRB2/OXTR/TAC4/SLC2A5/CALCA/P2RX2	25
BP	GO:0042310	vasoconstriction	21/1985	87/18860	0.24137931	2.293407452	4.147112724	0.000211027	0.003426642	0.002626585	COMP/HTR2A/LEP/AGTR1/ADRA1A/GJA5/ASIC2/SLC8A1/MMP2/CAV1/PER2/SCNN1B/HRH1/ADRA2B/OXTR/EDNRA/HTR7/ITGA4/HTR2B/ATP1A2/ACTA2	21
BP	GO:0098664	G protein-coupled serotonin receptor signaling pathway	9/1985	22/18860	0.409090909	3.886878864	4.646652555	0.000215748	0.003493403	0.002677759	HTR2A/OXGR1/GNAO1/DRD4/HRH1/GNAI1/HTR7/GNAZ/HTR2B	9
BP	GO:0008202	steroid metabolic process	58/1985	345/18860	0.168115942	1.597313182	3.840320616	0.000217917	0.003518592	0.002697066	CH25H/CES1/ACADL/LEP/CACNA1H/PRKAA2/AGTR1/DGAT2/INHBA/CAT/CFTR/DAB2/OSBPL7/RORC/AKR1C2/HSD11B2/APOL2/HSD11B1/GNB3/SOAT2/DHCR7/CHST10/SULT2B1/LIPE/EPHX2/CYP24A1/SNAI1/PCK1/HMGCS2/BMP2/LGMN/CYP7B1/TM7SF2/FAXDC2/CEBPA/SCNN1B/FMO5/VLDLR/AKR1B15/BDH1/HSD17B12/STAR/SERPINA12/PRKAG2/LRP5/GNAI1/DHCR24/RORA/APOL1/ATP1A1/ERRFI1/NR1D1/LEPR/AKR1C1/FGF1/CYP39A1/FGFR4/CYP1A2	58
BP	GO:0060349	bone morphogenesis	23/1985	100/18860	0.23	2.185289673	4.075921193	0.00023311	0.003753337	0.002877002	SFRP4/MMP14/COL3A1/COL1A1/COMP/MMP16/RUNX2/SERPINH1/TMEM119/SHOX2/THBS3/SOX9/BMPR1B/FOXC1/CITED2/SKI/COL27A1/BMP4/TFAP2A/ALPL/CYP26B1/LRP5/SP5	23
BP	GO:0032535	regulation of cellular component size	60/1985	361/18860	0.166204986	1.579156695	3.810599013	0.000234805	0.003770036	0.002889802	FN1/NKX6-1/COL6A1/TMOD1/MIR214/CDH4/GSN/SLC12A2/EVL/NTRK3/KCNMA1/CDC42EP4/RAB3B/PLS1/SEMA3G/SEMA3A/GNB3/KCNN4/KANK1/CCL11/RAP1GAP2/DMTN/MYADM/SPTBN2/WNT5A/RND2/SCIN/ARHGAP28/EZR/PTK2B/PLEKHG2/AKT3/FSTL4/CXCL12/SLC12A8/WDTC1/VAV1/KANK4/C15orf62/PRR16/NRP1/PRKD1/WNT7B/LMOD1/ARHGAP40/CCR7/CAV3/ELN/SCT/HIP1R/DRAXIN/SPTBN4/HCLS1/MAPT/NGF/SEMA6D/TNFRSF12A/ASB2/RGMA/BAIAP2	60
BP	GO:0048863	stem cell differentiation	47/1985	265/18860	0.177358491	1.685129034	3.852253982	0.000242012	0.003874895	0.002970179	FN1/NRG1/PITX2/SFRP2/CDH2/NRP2/PTN/RUNX2/EPCAM/FOLR1/FOXA1/SEMA3G/SEMA3A/MYOCD/GDNF/SEMA6B/TBX3/SOX9/TACSTD2/SLC4A11/ALDH1A2/FOXC1/FOXO4/CITED2/TRIM6/SFRP1/TBX5/SEMA3E/TTYH1/FRZB/SOX8/NRP1/BMP4/OVOL2/PRICKLE1/RBM24/EDNRA/ERBB4/HOXA7/ZNF281/SEMA6D/SOX21/SEMA5B/HTR2B/FGF2/GREM1/SOX6	47
BP	GO:0045926	negative regulation of growth	42/1985	229/18860	0.183406114	1.742589069	3.877625879	0.000242833	0.003877208	0.002971952	CDKN2A/SFRP2/TLL2/INHBA/WWC1/DAB2/SERPINE2/SEMA3G/JADE1/MEG3/ACVR1B/FHL1/GPC3/WNT5A/LGMN/FSTL4/BCL6/SFRP1/SCGB3A1/TBX5/ADRB1/FRZB/NRP1/EAF2/STC2/ADAM15/CAV3/ADRB2/CRYAB/OSGIN1/PTCH1/DRAXIN/DCSTAMP/NPR1/DCBLD2/SEMA6D/RGS4/TMPRSS4/RGMA/ENPP1/DACT3/RBP4	42
BP	GO:0003128	heart field specification	8/1985	18/18860	0.444444444	4.222781976	4.691604282	0.00024601	0.003916603	0.003002149	WNT5A/BMP2/SMARCD3/DKK1/BMP4/WNT11/ROBO2/ROBO1	8
BP	GO:0031032	actomyosin structure organization	40/1985	215/18860	0.186046512	1.767676176	3.882699628	0.000248188	0.003916603	0.003002149	TGFB3/EPB41L4B/RHPN2/MYOC/CSRP2/SIX4/TMOD1/EVL/SORBS1/SDC4/CGNL1/KRT19/MYH11/ARHGEF10L/CSRP1/TACSTD2/MYH14/ARHGAP28/FHOD1/SFRP1/MYBPC1/ADPRHL1/FRMD7/FHOD3/NRP1/CNN3/TAC1/PRKD1/TNNT1/LMOD1/CAV3/CNN1/ELN/CDC42BPG/FRMD5/PHLDB2/MYO18B/PGM5/GPR65/LDB3	40
BP	GO:0044857	plasma membrane raft organization	7/1985	14/18860	0.5	4.750629723	4.814778477	0.000248717	0.003916603	0.003002149	COL6A1/FA2H/CAV2/CAV1/COLEC12/EMP2/CAV3	7
BP	GO:0061469	regulation of type B pancreatic cell proliferation	7/1985	14/18860	0.5	4.750629723	4.814778477	0.000248717	0.003916603	0.003002149	IRS2/NR4A1/PTPRN/IGF1/ERRFI1/SGPP2/NR1D1	7
BP	GO:1905208	negative regulation of cardiocyte differentiation	7/1985	14/18860	0.5	4.750629723	4.814778477	0.000248717	0.003916603	0.003002149	HEY2/BMP2/DLL1/DKK1/PRICKLE1/FZD7/SOX6	7
BP	GO:0046849	bone remodeling	21/1985	88/18860	0.238636364	2.267346004	4.086946553	0.000250073	0.003927182	0.003010257	MDK/CTHRC1/PTN/LEP/TMEM119/PDK4/CTSK/TNFRSF11A/PTK2B/SFRP1/RAB3D/LRP5/ADRB2/IL6/DCSTAMP/NOX4/LEPR/GDF5/CALCA/RASSF2/GREM1	21
BP	GO:0001570	vasculogenesis	20/1985	82/18860	0.243902439	2.317380353	4.100257541	0.000254881	0.00399174	0.003059742	HEY2/PITX2/HEY1/MYOCD/TMEM100/GJC1/TGFBR3/CAV1/CITED2/TBX5/HEG1/NRP1/ITGAV/EMP2/WNT7B/ITGB8/CD34/CEACAM1/MYO18B/APLNR	20
BP	GO:0051966	regulation of synaptic transmission, glutamatergic	19/1985	76/18860	0.25	2.375314861	4.120335569	0.000256212	0.004001658	0.003067345	GRIN2D/HTR2A/NLGN2/SERPINE2/HOMER2/ADORA1/PTK2B/TSHZ3/TPRG1L/NTRK1/GRM2/GRM3/DKK1/CCR2/GRIN1/MIR142/MAPK8IP2/GRIK2/ATP1A2	19
BP	GO:0035987	endodermal cell differentiation	15/1985	53/18860	0.283018868	2.689035692	4.223132374	0.000263672	0.004084781	0.00313106	FN1/COL5A2/MMP14/COL5A1/COL6A1/COL11A1/COL8A1/INHBA/COL12A1/LAMB1/LAMB3/MMP2/DKK1/ITGAV/ITGA4	15
BP	GO:0050873	brown fat cell differentiation	15/1985	53/18860	0.283018868	2.689035692	4.223132374	0.000263672	0.004084781	0.00313106	PPARGC1A/LEP/SOX13/MB/ZBTB7B/LAMB3/ADIPOQ/SLC2A4/VSTM2A/FABP4/ADRB1/CEBPA/NUDT7/ADRB2/ALDH6A1	15
BP	GO:1900047	negative regulation of hemostasis	15/1985	53/18860	0.283018868	2.689035692	4.223132374	0.000263672	0.004084781	0.00313106	FAP/PLAUR/COMP/PLAU/TSPAN8/SERPINE2/ADAMTS18/CD9/PF4/GP1BA/KRT1/ALOX12/SERPINB2/SERPINE1/CEACAM1	15
BP	GO:0007159	leukocyte cell-cell adhesion	70/1985	439/18860	0.159453303	1.515007201	3.74461054	0.000265514	0.00410223	0.003144435	MDK/IGF2/CDKN2A/ZBTB16/LEP/KLF4/LGALS9B/IDO1/CERCAM/THY1/RUNX1/SOX13/SDC4/TNFSF4/OLR1/CD86/ZBTB7B/LRRC32/PCK1/CAV1/CD80/RUNX3/IL36B/VTCN1/SELP/EZR/SMARCD3/CD28/BCL6/JAK3/DPP4/CXCL12/PRDX2/EFNB2/IGF1/VCAM1/VAV1/RHOH/IL2RG/BMP4/S100A9/CCR2/ERBB2/ICOS/LGALS1/CCL28/ITGAL/CCR7/S100A8/IL6/LILRB1/SELL/SASH3/RASAL3/ITGA4/TNFAIP8L2/CX3CR1/CALCA/EGR3/FUT9/FOXJ1/LCK/FUT4/CD27/MAP3K8/SLAMF1/GPR65/FCHO1/LAX1/…	70
BP	GO:0050767	regulation of neurogenesis	62/1985	378/18860	0.164021164	1.558407634	3.761321521	0.000269831	0.004157726	0.003186974	FN1/MDK/HEY2/NKX6-1/ID4/PTPRD/PTN/CDH4/IGDCC4/THY1/PLXNC1/HEY1/EPHB2/SHOX2/NTRK3/SERPINE2/SEMA3G/SPINT1/CCL11/NFATC4/HEYL/NEGR1/WNT5A/RND2/HES2/BMP2/RASSF10/DLL1/SERPINF1/PER2/SMARCD3/EEF2K/MAPRE3/FSTL4/SKI/CXCL12/NOS1/CXCR4/SOX8/NRP1/TIAM2/MME/CAMK2B/MAP6/IL6/WNT2/DRAXIN/PRTG/CX3CL1/NR1D1/CX3CR1/MIR142/MYRF/MAPT/NGF/SEMA6D/TNFRSF12A/ROBO2/RGMA/FGF2/BAIAP2/ROBO1	62
BP	GO:0048639	positive regulation of developmental growth	34/1985	174/18860	0.195402299	1.856567938	3.893103602	0.000274197	0.004213661	0.003229849	FN1/HEY2/IGF2/NRG1/BASP1/LEP/CDH4/CACNA2D2/HOPX/POU3F2/NTRK3/PLS1/PPIB/FGF9/TGFBR3/RND2/AGR2/DLL1/EZR/AKAP6/CXCL12/TBX5/IGF1/NRP1/WNT2/SPTBN4/SASH3/ERBB4/MAPT/NGF/DIO3/TNFRSF12A/FGF8/FGF2	34
BP	GO:0051963	regulation of synapse assembly	35/1985	181/18860	0.193370166	1.837260114	3.881866305	0.000276911	0.004243993	0.003253099	LRRN3/SYNDIG1/LRRN1/LRRC15/SIX4/TPBG/THBS2/PTPRD/RAB17/SRPX2/CHRNB2/NLGN2/EPHB2/NTRK3/ASIC2/NEGR1/LINGO4/WNT5A/SLITRK4/PTK2B/EEF2K/CASKIN1/CLSTN2/NTRK1/DKK1/VLDLR/ST8SIA2/FARP1/DOCK10/PRICKLE1/SLITRK2/FLRT2/ROBO2/SNCA/CBLN1	35
BP	GO:0032271	regulation of protein polymerization	38/1985	202/18860	0.188118812	1.787365638	3.858666931	0.00027815	0.004251615	0.003258942	TMOD1/SLAIN1/MIR214/GSN/EVL/CDC42EP4/TUBB4A/TPPP/KANK1/CCL11/DMTN/FKBP4/MYADM/CAMSAP3/KIF21A/SPTBN2/EML2/SCIN/ARHGAP28/PTK2B/PLEKHG2/MAPRE3/KANK4/C15orf62/PINK1/LMOD1/ARHGAP40/CCR7/CAV3/OCLN/ELN/HIP1R/SPTBN4/HCLS1/MAPT/ASB2/SNCA/BAIAP2	38
BP	GO:0042472	inner ear morphogenesis	25/1985	114/18860	0.219298246	2.083609528	3.980050928	0.000281384	0.004289613	0.003288068	SPARC/CTHRC1/OTX1/SIX4/COL11A1/ATP6V1B1/PTK7/FZD2/SPRY2/PRRX1/EPHB2/PLS1/KCNQ4/TBX3/SOX9/FGF9/CDH23/FOXI1/WNT5A/TECTA/FRZB/TFAP2A/USH1G/FGF8/TPRN	25
BP	GO:0051896	regulation of phosphatidylinositol 3-kinase/protein kinase B signal transduction	53/1985	311/18860	0.170418006	1.619185693	3.776230991	0.000283615	0.004312157	0.003305348	FN1/IGF2/MYOC/TPBG/SFRP5/PRR5L/LEP/KLF4/IRS2/PIP5K1B/CAT/SPRY2/NTRK3/SERPINE2/AKR1C2/PHLPP1/TYRO3/RCN3/IL1R1/PKHD1/TMEM100/THPO/DDR1/WNT5A/SELP/PTK2B/CD28/EGF/DAB2IP/AIM2/IGF1/CHI3L1/NTRK1/SEMA3E/VAV1/GRM2/PINK1/FKBP5/LOX/PRKD1/SERPINA12/CCR7/CAV3/ADRA2B/CX3CL1/NOX4/CEACAM1/HCLS1/CX3CR1/ERBB4/NGF/GCNT2/FGF2	53
BP	GO:0060428	lung epithelium development	14/1985	48/18860	0.291666667	2.771200672	4.213942419	0.000297281	0.004507973	0.003455445	COL6A1/FOXA1/RCN3/SOX9/SPDEF/AGR2/IGF1/BMP4/WNT7B/RBBP9/WNT2/ERRFI1/TMEM38B/FOXJ1	14
BP	GO:0007215	glutamate receptor signaling pathway	17/1985	65/18860	0.261538462	2.484944778	4.113045481	0.000299512	0.004529816	0.003472188	GRIN2D/GRIA3/EPHB2/DLG4/HOMER2/GRIA2/GRIK5/GRIN3A/PTK2B/GRM2/GRM3/CCR2/ADRB2/CX3CL1/GRIN1/PTGER1/GRIK2	17
BP	GO:0071621	granulocyte chemotaxis	26/1985	121/18860	0.214876033	2.041592939	3.942168666	0.000302017	0.004542522	0.003481927	PLA2G1B/MDK/THBS4/SCG2/PPIB/RARRES2/CCL11/PERP/PF4/CXCL10/DPP4/VAV1/S100A9/CCL28/S100A7/CCL4/CCR7/S100A8/CX3CL1/S100A14/IL17RC/SLAMF1/CSF3R/CXCL9/TNFAIP6/C5AR1	26
BP	GO:0099565	chemical synaptic transmission, postsynaptic	26/1985	121/18860	0.214876033	2.041592939	3.942168666	0.000302017	0.004542522	0.003481927	GRIN2D/CHRNB2/NLGN2/CHRNA2/DLG4/GLRB/DRD4/ADORA1/CHRNA6/GRIK5/PTK2B/TMEM25/SLC8A2/SLC29A1/SLC17A7/BEGAIN/STX1A/ADRB2/GRIN1/RGS4/MAPK8IP2/GRIK2/SNCA/CBLN1/P2RX2/BAIAP2	26
BP	GO:0051897	positive regulation of phosphatidylinositol 3-kinase/protein kinase B signal transduction	40/1985	217/18860	0.184331797	1.75138423	3.818139026	0.000302729	0.004542522	0.003481927	FN1/IGF2/MYOC/TPBG/PRR5L/LEP/IRS2/CAT/SPRY2/NTRK3/AKR1C2/TYRO3/IL1R1/TMEM100/THPO/DDR1/WNT5A/SELP/PTK2B/CD28/EGF/IGF1/CHI3L1/NTRK1/SEMA3E/VAV1/GRM2/PINK1/PRKD1/SERPINA12/CCR7/ADRA2B/CX3CL1/NOX4/HCLS1/CX3CR1/ERBB4/NGF/GCNT2/FGF2	40
BP	GO:0060415	muscle tissue morphogenesis	19/1985	77/18860	0.246753247	2.344466617	4.054437419	0.000307045	0.004595248	0.003522343	HEY2/NRG1/COL3A1/PITX2/PKP2/COL11A1/FZD2/SHOX2/TGFBR3/BMP2/FOXC1/TNNC1/DSP/HEG1/MYLK/WNT2/EDNRA/EFEMP2/RYR2	19
BP	GO:0060560	developmental growth involved in morphogenesis	44/1985	246/18860	0.178861789	1.699412259	3.787029025	0.000310862	0.004640266	0.00355685	POSTN/FN1/NKX6-1/SFRP2/NRP2/SIX4/COBL/CDH4/PTK7/SPRY2/NTRK3/SEMA3G/SEMA3A/CCL11/SOX9/DDR1/TNC/WNT5A/RND2/FSTL4/SFRP1/SALL1/CXCL12/ADPRHL1/KIF26B/NRP1/BMP4/ST8SIA2/WNT7B/PRICKLE1/WNT11/SPRY1/DRAXIN/EDNRA/ITGA4/MAPT/NGF/SEMA6D/RAPH1/TNFRSF12A/FGF1/RGMA/SEMA5B/TNN	44
BP	GO:0097530	granulocyte migration	30/1985	148/18860	0.202702703	1.925930969	3.878529135	0.0003188	0.004746396	0.0036382	PLA2G1B/MDK/THBS4/SCG2/FAM3D/PPIB/RARRES2/CCL11/IL1R1/PERP/PF4/CXCL10/DPP4/VAV1/EMP2/S100A9/CCL28/S100A7/CCL4/CCR7/S100A8/CX3CL1/S100A14/IL17RC/FUT4/SLAMF1/CSF3R/CXCL9/TNFAIP6/C5AR1	30
BP	GO:0071774	response to fibroblast growth factor	27/1985	128/18860	0.2109375	2.004171914	3.909657162	0.000320155	0.004754213	0.003644192	SULF1/POSTN/COL1A1/CREB3L1/RUNX2/SULF2/KCNC1/SPRY2/NR4A1/FGF9/TNC/WNT5A/KLB/SPRY3/SPRY1/RHOD/FLRT2/FGF22/FGF1/SPRY4/FGFR4/EGR3/FGFBP1/FGF8/FGF2/SNCA/MIR573	27
BP	GO:0014059	regulation of dopamine secretion	9/1985	23/18860	0.391304348	3.717884131	4.473080171	0.000321486	0.004761653	0.003649895	HTR2A/CHRNB2/GDNF/CHRNA6/CXCL12/GRM2/PINK1/SYT11/SNCA	9
BP	GO:0055123	digestive system development	31/1985	155/18860	0.2	1.900251889	3.859834906	0.000327445	0.004837403	0.003707959	IGF2/COL3A1/PITX2/SFRP2/SFRP5/COBL/SHOX2/FOXL1/ALX4/RARRES2/FOXF2/MYOCD/SOX9/SPDEF/FGF9/DNAAF1/HMGCS2/WNT5A/ALDH1A2/AGR2/SFRP1/SALL1/IGF1/NKX3-2/OVOL2/WNT11/SCT/HIP1R/DACT1/KLF5/CCKBR	31
BP	GO:1903115	regulation of actin filament-based movement	13/1985	43/18860	0.302325581	2.872473786	4.215921122	0.000328683	0.004843218	0.003712416	PKP2/GJA5/ADORA1/CAV1/TNNC1/DSP/JUP/CAV3/CACNA1C/RYR2/ATP1A2/ACTA2/PLN	13
BP	GO:0046622	positive regulation of organ growth	15/1985	54/18860	0.277777778	2.639238735	4.137219537	0.000329965	0.004849634	0.003717334	HEY2/IGF2/NRG1/BASP1/CACNA2D2/FGF9/TGFBR3/AKAP6/TBX5/IGF1/WNT2/SASH3/ERBB4/FGF8/FGF2	15
BP	GO:0098739	import across plasma membrane	40/1985	218/18860	0.183486239	1.743350357	3.786110146	0.000333829	0.004893888	0.003751256	SLC24A2/SLC9A4/KCNK5/ATP1B1/CACNA1H/IRS2/CACNA1G/SLC38A3/SLC12A2/SLC9A2/CACNA1A/KCNN4/SLC36A1/SLC8A1/SLC2A3/CACNA1E/SLC1A6/TRPV6/SLC2A10/PER2/SLC8A2/SLC12A8/SLC6A9/SCNN1B/KCNJ11/ACSL1/KCNJ9/CNGA3/ATP1A1/CACNA1C/SLC2A5/SLC6A14/MS4A1/CACNA1B/KCNJ6/RGS4/HCN2/SLC2A1/ATP1A2/SLC5A2	40
BP	GO:0051017	actin filament bundle assembly	33/1985	169/18860	0.195266272	1.855275513	3.830458988	0.000339038	0.004957567	0.003800067	TGFB3/RHPN2/MYOC/MARCKS/EVL/PLS1/SORBS1/SDC4/CGNL1/DMTN/ARHGEF10L/TACSTD2/ARHGAP28/CALD1/EZR/FHOD1/SFRP1/SHROOM1/FRMD7/AIF1L/FHOD3/NRP1/MYO1B/TAC1/RHOD/ELN/LIMD2/SPIRE2/CX3CL1/PHLDB2/FAM107A/BAIAP2/GPR65	33
BP	GO:0001935	endothelial cell proliferation	38/1985	204/18860	0.18627451	1.769842446	3.791624883	0.000341026	0.004973946	0.003812621	SULF1/MDK/TNMD/LOXL2/THBS4/SPARC/MMP14/IGF2/SCG2/NRP2/LEP/COL8A1/AGTR1/F3/CCL11/CAV2/NR4A1/WNT5A/CAV1/ALDH1A2/VASH2/AKT3/VASH1/EGF/CXCL12/NRP1/BMP4/PRKD1/CD34/ITGA4/CALCA/APLNR/EGR3/COL8A2/HTR2B/FGFBP1/FGF2/ATOH8	38
BP	GO:0050680	negative regulation of epithelial cell proliferation	34/1985	176/18860	0.193181818	1.835470575	3.819181151	0.000342247	0.004979079	0.003816556	SULF1/TNMD/SPARC/CDKN2A/SFRP2/SCG2/MAGED1/EPPK1/OVOL1/DAB2/RAP1GAP/SOX9/CAV2/KRT4/GPC3/EREG/TGFBR3/WNT5A/CAV1/SLURP1/RUNX3/SERPINF1/VASH1/SFRP1/DAB2IP/IRF6/EFNB2/BMP4/EAF2/PTCH1/CEACAM1/GDF5/ATOH8/ROBO1	34
BP	GO:0060041	retina development in camera-type eye	35/1985	183/18860	0.191256831	1.817180768	3.80984948	0.000343912	0.004990649	0.003825425	FAT3/CLDN3/GDF11/THY1/CLDN19/LAMC3/RAB11FIP4/LPCAT1/SOX9/RPGRIP1L/BMPR1B/RDH13/DLL1/SERPINF1/RHOJ/PER2/SMARCD3/SKI/SOX8/PRPH2/NRP1/SLC17A7/TFAP2A/LRP5/MFSD2A/CNGA3/TFAP2B/ACHE/DIO3/PROM1/TUB/LAMA1/TULP1/COL4A1/RBP4	35
BP	GO:0006813	potassium ion transport	43/1985	240/18860	0.179166667	1.702308984	3.755447557	0.000348142	0.005039266	0.003862691	SLC24A2/SLC9A4/KCNK5/HTR2A/KCND1/ATP1B1/TMEM38A/KCNA1/KCNC1/SLC12A2/KCNMA1/GJA5/SLC9A2/KCNN4/KCNQ4/FHL1/ADORA1/CAV1/PTK2B/AKAP6/NOS1/SLC12A8/KCNE4/KCNS2/KCNJ11/KCNMB1/SLC17A7/KCNB2/SNAP25/CAV3/DPP10/KCNH5/KCNJ9/CASQ2/ATP1A1/TMEM38B/KCNMB3/KCNJ6/RGS4/LRRC38/HCN2/LRRC26/ATP1A2	43
BP	GO:0007611	learning or memory	49/1985	284/18860	0.172535211	1.639301806	3.723117092	0.000352387	0.00507011	0.003886333	SLC24A2/BRSK1/MDK/GABRA5/NPTX2/JPH3/ADCY8/HTR2A/TPBG/PTN/PPP1R1B/CHRNB2/EPHB2/ARC/CCL11/CHST10/DLG4/NFATC4/ACSS2/SHANK2/ITPR3/SLC2A4/SLITRK4/SERPINF1/PRKAR2B/LGMN/NEUROD2/SLC8A2/CLSTN2/NTRK1/CEBPA/DKK1/SLC17A7/HRH1/TAC1/VLDLR/SNAP25/MME/GATM/GRIN1/IFT20/MAPT/TACR2/SYT11/MAPK8IP2/GLP1R/ATP1A2/BCHE/PLN	49
BP	GO:0032414	positive regulation of ion transmembrane transporter activity	12/1985	38/18860	0.315789474	3.00039772	4.23343562	0.000353811	0.00507011	0.003886333	CFTR/STIM1/STAC2/VMP1/WNK2/EDNRA/TESC/ACTN4/JPH2/LRRC38/SCN1B/LRRC26	12
BP	GO:0086005	ventricular cardiac muscle cell action potential	12/1985	38/18860	0.315789474	3.00039772	4.23343562	0.000353811	0.00507011	0.003886333	PKP2/GJA5/CAV1/DSP/NOS1/KCNE4/GPD1L/JUP/CAV3/CASQ2/CACNA1C/RYR2	12
BP	GO:1901889	negative regulation of cell junction assembly	12/1985	38/18860	0.315789474	3.00039772	4.23343562	0.000353811	0.00507011	0.003886333	MMP14/DMTN/NEGR1/WNT5A/DKK1/PHLDB2/MIR142/FAM107A/ROBO2/APOD/RAB40C/CBLN1	12
BP	GO:0003272	endocardial cushion formation	10/1985	28/18860	0.357142857	3.393306945	4.34657211	0.00035911	0.005133218	0.003934707	HEY2/TMEM100/TBX3/HEYL/SNAI1/BMP2/ROBO2/APLNR/FGF8/ROBO1	10
BP	GO:0003170	heart valve development	19/1985	78/18860	0.243589744	2.314409352	3.989557408	0.000366442	0.005215273	0.003997603	HEY2/PITX2/CDH11/HEY1/SHOX2/GJA5/SOX9/ADAMTS9/HEYL/SNAI1/BMP2/TBX5/DKK1/BMP4/EMILIN1/ELN/ROBO2/APLNR/ROBO1	19
BP	GO:1905207	regulation of cardiocyte differentiation	11/1985	33/18860	0.333333333	3.167086482	4.273270126	0.00036667	0.005215273	0.003997603	HEY2/MYOCD/BMP2/DLL1/TBX5/EFNB2/DKK1/BMP4/PRICKLE1/FZD7/SOX6	11
BP	GO:0003208	cardiac ventricle morphogenesis	18/1985	72/18860	0.25	2.375314861	4.010013211	0.000368713	0.005231339	0.004009918	HEY2/NRG1/SFRP2/NPY5R/PKP2/COL11A1/HEY1/HEYL/TGFBR3/FOXC1/TNNC1/DSP/SMARCD3/TBX5/HEG1/PPP1R13L/EDNRA/RYR2	18
BP	GO:0060291	long-term synaptic potentiation	25/1985	116/18860	0.215517241	2.047685225	3.881918126	0.000372638	0.005273981	0.004042604	SLC24A2/GRIN2D/ADCY8/PTN/GRIA3/EPHB2/ARC/SERPINE2/NFATC4/ADORA1/SHANK2/ITPR3/SLITRK4/PTK2B/LGMN/TSHZ3/SLC8A2/CAMK2A/SLC18A3/SNAP25/MME/CAMK2B/FAM107A/SNCA/RASGRF2	25
BP	GO:0016049	cell growth	77/1985	499/18860	0.154308617	1.466126207	3.619289506	0.000378824	0.00534833	0.004099594	POSTN/FN1/COL14A1/MMP14/NKX6-1/NRG1/CDKN2A/SFRP2/NRP2/COBL/AGTR1/CDH4/INHBA/ADRA1A/DAB2/NTRK3/SERPINE2/SEMA3G/JADE1/SEMA3A/MEG3/MYOCD/ACVR1B/FHL1/CHPT1/SOX9/EPHX2/DDR1/TNC/WNT5A/RND2/IGFBP3/SORBS2/FSTL4/BCL6/AKAP6/SFRP1/SCGB3A1/CXCL12/LTBP4/IGF1/FRZB/NRP1/S100A9/ST8SIA2/EAF2/ERBB2/PRICKLE1/FOXL2/ADAM15/CAV3/S100A8/CRYAB/MFSD2A/OSGIN1/DRAXIN/DCSTAMP/EDNRA/NRG3/NPR1/DCBLD2/CEACAM1/ITGA4/SPHK1/MAPT/…	77
BP	GO:0007193	adenylate cyclase-inhibiting G protein-coupled receptor signaling pathway	22/1985	97/18860	0.226804124	2.154924823	3.911165007	0.00038889	0.005463521	0.00418789	CHRM3/CHRM1/NPY1R/GNAO1/DRD4/ADORA1/AKAP12/CHRM4/CXCL12/GPR37/CXCR4/GRM2/GRM3/PSAPL1/GNAI1/MCHR1/EDNRA/GNAZ/ADCY5/APLNR/C5AR1/HRH3	22
BP	GO:0021675	nerve development	22/1985	97/18860	0.226804124	2.154924823	3.911165007	0.00038889	0.005463521	0.00418789	SULF1/GABRA5/B4GALNT1/NRP2/SIX4/SULF2/CHRNB2/KCNC1/EPHB2/SERPINE2/SEMA3A/HOXD3/CITED2/SALL1/NTRK1/VCAM1/NRP1/TFAP2A/EDNRA/GABRB2/ITGA4/NGF	22
BP	GO:1990839	response to endothelin	6/1985	11/18860	0.545454545	5.182505152	4.758897656	0.0003901	0.005467121	0.00419065	KLF15/KLF4/IRS2/KLF11/PRKD1/KLF5	6
BP	GO:0048593	camera-type eye morphogenesis	29/1985	143/18860	0.202797203	1.926828839	3.815637709	0.000394476	0.00551496	0.004227319	PITX2/TENM3/FAT3/GDF11/COL8A1/THY1/EPHB2/AQP5/FOXF2/LCTL/SOX9/ADAMTS9/RPGRIP1L/WNT5A/RDH13/DLL1/CITED2/SKI/SOX8/BMP4/TFAP2A/LRP5/MFSD2A/WNT2/TFAP2B/DIO3/PROM1/COL8A2/RBP4	29
BP	GO:0001938	positive regulation of endothelial cell proliferation	24/1985	110/18860	0.218181818	2.073002061	3.870917877	0.000399602	0.005573039	0.004271838	MDK/THBS4/IGF2/SCG2/NRP2/AGTR1/F3/CCL11/CAV2/NR4A1/WNT5A/VASH2/AKT3/EGF/CXCL12/NRP1/BMP4/PRKD1/ITGA4/APLNR/EGR3/HTR2B/FGFBP1/FGF2	24
BP	GO:0046328	regulation of JNK cascade	30/1985	150/18860	0.2	1.900251889	3.796561788	0.00040519	0.005637251	0.004321058	MYOC/EDAR/MDFI/MAP4K4/SEMA3A/PHLPP1/PER1/EDA2R/TNIK/SH3RF3/TNFRSF11A/TPD52L1/WNT5A/PTK2B/DAB2IP/DKK1/PINK1/WNT7B/CCR7/FZD7/NRK/DACT1/MAPK8IP2/TNXB/GRIK2/ERN2/MECOM/RASSF2/CD27/SLAMF1	30
BP	GO:1990845	adaptive thermogenesis	33/1985	171/18860	0.192982456	1.833576384	3.755503063	0.000423098	0.005842571	0.004478439	YBX2/MFAP2/ACADL/PPARGC1A/LEP/GRB10/ESRRG/ZBTB7B/ADIPOQ/DIO2/CAV1/LAMA4/PER2/PLCL2/FABP4/ADRB1/CXCR4/G0S2/NPR3/SLC25A4/ACSL1/OVOL2/CCR2/ALPL/ADRB2/GATM/OXTR/SCT/NR1D1/ACHE/LEPR/CKB/NOVA1	33
BP	GO:0010454	negative regulation of cell fate commitment	7/1985	15/18860	0.466666667	4.433921075	4.563053522	0.000424025	0.005842571	0.004478439	SFRP2/SPDEF/JAK3/DKK1/LGALS1/SOSTDC1/FZD7	7
BP	GO:0060347	heart trabecula formation	7/1985	15/18860	0.466666667	4.433921075	4.563053522	0.000424025	0.005842571	0.004478439	HEY2/HEY1/TGFBR3/OVOL2/ADAMTS1/CAV3/RBP4	7
BP	GO:1905809	negative regulation of synapse organization	7/1985	15/18860	0.466666667	4.433921075	4.563053522	0.000424025	0.005842571	0.004478439	NFATC4/NEGR1/WNT5A/NEUROD2/DKK1/ROBO2/CBLN1	7
BP	GO:0001954	positive regulation of cell-matrix adhesion	16/1985	61/18860	0.262295082	2.492133625	4.003344425	0.000431076	0.005892766	0.004516915	COL16A1/MYOC/THY1/MAP4K4/SDC4/CEACAM6/PTK2B/SFRP1/NRP1/EMP2/CCL28/CCR7/JUP/CX3CL1/EFEMP2/RAB40C	16
BP	GO:0060350	endochondral bone morphogenesis	16/1985	61/18860	0.262295082	2.492133625	4.003344425	0.000431076	0.005892766	0.004516915	MMP14/COL3A1/COL1A1/COMP/MMP16/RUNX2/SERPINH1/TMEM119/SHOX2/THBS3/SOX9/BMPR1B/FOXC1/COL27A1/BMP4/ALPL	16
BP	GO:1904427	positive regulation of calcium ion transmembrane transport	16/1985	61/18860	0.262295082	2.492133625	4.003344425	0.000431076	0.005892766	0.004516915	PLA2G1B/THY1/TRPC3/CXCL10/CAV1/AKAP6/CXCL11/CX3CL1/GRIN1/MS4A1/P2RY6/JPH2/APLNR/SNCA/P2RX2/CXCL9	16
BP	GO:0008286	insulin receptor signaling pathway	28/1985	137/18860	0.204379562	1.941863244	3.794705783	0.00043178	0.005892766	0.004516915	IGF2/GRB14/COL6A1/TRIB3/PID1/LEP/IRS2/PDK4/SOCS3/INSRR/SORBS1/PIP4K2C/RARRES2/GRB10/KANK1/SIK2/ZBTB7B/CAV2/FOXO4/AKT3/PDK2/IGF1/SERPINA12/MZB1/TRIM72/ENPP1/VWA2/BAIAP2	28
BP	GO:0042490	mechanoreceptor differentiation	19/1985	79/18860	0.240506329	2.285113031	3.925664782	0.000435575	0.005930441	0.004545793	GABRA5/HEY2/CTHRC1/FZD2/NTRK3/PLS1/SDC4/TMEM132E/CDH23/DLL1/NTRK1/TECTA/MYCL/BMP4/USH1G/GABRB2/IFT20/FGF2/TPRN	19
BP	GO:0048511	rhythmic process	51/1985	302/18860	0.168874172	1.604517324	3.632154655	0.000455188	0.006174886	0.004733165	TGFB3/MDK/NPY5R/ID4/PPARGC1A/MMP19/PTN/COL6A1/LEP/PRKAA2/INHBA/MAGED1/CHRNB2/NTRK3/RORC/PHLPP1/TYRO3/PER1/GPR157/DRD4/ADORA1/PTPRN/ADIPOQ/MMP2/TNFRSF11A/EREG/GRIN3A/CLDN4/BMPR1B/SIK1/SERPINF1/PER2/CRY2/TEF/ADRB1/IGF1/NTRK1/USP2/ANKFN1/ADAMTS1/RORA/HLF/F7/PGR/NR1D1/HTR7/NGF/ROBO2/EGR3/PLN/TNFAIP6	51
BP	GO:0120161	regulation of cold-induced thermogenesis	30/1985	151/18860	0.198675497	1.88766744	3.756048324	0.000455683	0.006174886	0.004733165	YBX2/MFAP2/ACADL/PPARGC1A/LEP/GRB10/ESRRG/ZBTB7B/ADIPOQ/DIO2/CAV1/LAMA4/PER2/PLCL2/FABP4/ADRB1/CXCR4/G0S2/NPR3/ACSL1/OVOL2/CCR2/ALPL/ADRB2/GATM/OXTR/NR1D1/ACHE/LEPR/NOVA1	30
BP	GO:0008643	carbohydrate transport	28/1985	138/18860	0.202898551	1.927791772	3.751730504	0.000488279	0.006600983	0.005059776	PLA2G1B/KLF15/TRIB3/PID1/LEP/IRS2/SORBS1/SORT1/GRB10/SLC2A3/GPC3/ADIPOQ/CERS1/AQP7/SLC2A10/SLC2A4/IGF1/PRKAG2/OCLN/MFSD2A/EDNRA/SLC2A5/AQP9/SLC2A12/SLC23A1/ENPP1/SLC2A1/SLC5A2	28
BP	GO:0060914	heart formation	11/1985	34/18860	0.323529412	3.07393688	4.15120003	0.000490933	0.006605701	0.005063392	FOLR1/WNT5A/BMP2/SMARCD3/TBX5/DKK1/BMP4/EMP2/WNT11/ROBO2/ROBO1	11
BP	GO:0061037	negative regulation of cartilage development	11/1985	34/18860	0.323529412	3.07393688	4.15120003	0.000490933	0.006605701	0.005063392	ADAMTS12/LEP/CTSK/SOX9/FRZB/NKX3-2/BMP4/ADAMTS7/WNT11/GDF5/GREM1	11
BP	GO:0090101	negative regulation of transmembrane receptor protein serine/threonine kinase signaling pathway	38/1985	208/18860	0.182692308	1.735807014	3.659742948	0.000505977	0.006764872	0.005185399	ASPN/SFRP2/HTRA1/CHRD/FBN2/MIR214/TOB1/SPRY2/VEPH1/CAV2/LRRC32/CHST11/CHRDL1/TGFBR3/PMEPA1/WNT5A/CAV1/SLC2A10/BMP2/SFRP1/SKI/PEG10/BAMBI/FBN1/DKK1/BMP4/OVOL2/WFIKKN2/CHRDL2/SOSTDC1/EMILIN1/SPRY1/TMPRSS6/MIR142/HTRA3/NBL1/GREM1/TNFAIP6	38
BP	GO:0050819	negative regulation of coagulation	15/1985	56/18860	0.267857143	2.544980209	3.971087968	0.000506303	0.006764872	0.005185399	FAP/PLAUR/PLAU/TSPAN8/SERPINE2/ADAMTS18/CD9/PF4/GP1BA/KRT1/ALOX12/SERPINB2/SERPINE1/CEACAM1/PROCR	15
BP	GO:0061756	leukocyte adhesion to vascular endothelial cell	15/1985	56/18860	0.267857143	2.544980209	3.971087968	0.000506303	0.006764872	0.005185399	MDK/LEP/KLF4/SELP/CXCL12/VCAM1/CCR2/CCL28/IL6/SELL/ITGA4/CX3CR1/FUT9/FUT4/PODXL2	15
BP	GO:0051145	smooth muscle cell differentiation	19/1985	80/18860	0.2375	2.256549118	3.862730105	0.000515736	0.00687488	0.005269723	HEY2/PITX2/COMP/PRDM6/HEY1/MYOCD/NFATC4/TBX3/SOX9/FGF9/EREG/FOXO4/SMARCD3/BMP4/EDNRA/EFEMP2/CTH/OLFM2/APLNR	19
BP	GO:0030216	keratinocyte differentiation	34/1985	180/18860	0.188888889	1.79468234	3.674168534	0.000524837	0.006955248	0.005331326	CDKN2A/KRT77/ACER1/KRT10/PKP1/KRT7/KRT4/EREG/WNT5A/FOXC1/PPL/DSP/KRT80/KRT1/IRF6/OVOL2/PALLD/LCE5A/S100A7/CYP26B1/CDSN/DNASE1L2/ERRFI1/KLK5/HOXA7/EVPL/SPRR4/SCEL/KRT78/KRT3/LCE3E/KRT5/LCE3A/KRT2	34
BP	GO:0061572	actin filament bundle organization	33/1985	173/18860	0.190751445	1.812378969	3.681540868	0.000525123	0.006955248	0.005331326	TGFB3/RHPN2/MYOC/MARCKS/EVL/PLS1/SORBS1/SDC4/CGNL1/DMTN/ARHGEF10L/TACSTD2/ARHGAP28/CALD1/EZR/FHOD1/SFRP1/SHROOM1/FRMD7/AIF1L/FHOD3/NRP1/MYO1B/TAC1/RHOD/ELN/LIMD2/SPIRE2/CX3CL1/PHLDB2/FAM107A/BAIAP2/GPR65	33
BP	GO:0032835	glomerulus development	18/1985	74/18860	0.243243243	2.311117163	3.875769121	0.000527362	0.006955248	0.005331326	SULF1/KIRREL3/KLF15/BASP1/SULF2/SERPINB7/HEYL/ADIPOQ/ENPEP/FOXC1/BMP4/NID1/CD34/EDNRA/COL4A4/PROM1/FOXJ1/ACTA2	18
BP	GO:0051148	negative regulation of muscle cell differentiation	18/1985	74/18860	0.243243243	2.311117163	3.875769121	0.000527362	0.006955248	0.005331326	HEY2/IGF2/PRDM6/TMEM119/HEY1/MYOCD/FGF9/EREG/BMP2/DLL1/FOXO4/DKK1/CAV3/FZD7/CEACAM5/RGS4/TRIM72/SOX6	18
BP	GO:1904659	D-glucose transmembrane transport	24/1985	112/18860	0.214285714	2.035984167	3.771397875	0.000527832	0.006955248	0.005331326	PLA2G1B/KLF15/TRIB3/PID1/LEP/IRS2/SORBS1/SORT1/GRB10/SLC2A3/GPC3/ADIPOQ/CERS1/SLC2A10/SLC2A4/IGF1/PRKAG2/OCLN/EDNRA/SLC2A5/SLC2A12/ENPP1/SLC2A1/SLC5A2	24
BP	GO:0042698	ovulation cycle	17/1985	68/18860	0.25	2.375314861	3.896617579	0.000531211	0.006983719	0.00535315	TGFB3/MDK/NPY5R/MMP19/PTN/LEP/INHBA/TYRO3/PTPRN/MMP2/EREG/BMPR1B/SERPINF1/ADAMTS1/PGR/ROBO2/TNFAIP6	17
BP	GO:0009410	response to xenobiotic stimulus	69/1985	443/18860	0.155756208	1.479880139	3.505442845	0.000572701	0.007489236	0.005740638	MDK/NKX6-1/SFRP2/COL1A1/HTR2A/COL6A1/PRKAA2/CAT/ADRA1A/SLC29A3/KCNC1/MT-ND1/CCND1/RORC/HSD11B2/GABRG3/ASIC2/PPP1R14A/MT-CYB/ADIPOQ/CERS1/MMP2/HMGCS2/CYP2W1/SFRP1/NOS1/AIM2/SLC29A1/NTRK1/CEBPA/SCNN1B/KCNJ11/VAV1/ACSL1/GRM2/VKORC1/FMO5/ABCA3/LOX/NQO1/PRICKLE1/RBBP9/CYP26B1/C1orf115/CES3/RORA/ACSM1/UCHL1/TFAP2B/PTCH1/ATP1A1/ERRFI1/GSTO2/PDE3A/GRIN1/AKR1C1/CYP2J2/GLYAT/FMO1/ABCC3/HTR2B/LCK/HCN2/FGF8/…	69
BP	GO:0019216	regulation of lipid metabolic process	58/1985	358/18860	0.162011173	1.53931019	3.533364944	0.000573377	0.007489236	0.005740638	GOLM1/CH25H/HTR2A/CES1/ACADL/PPARGC1A/TRIB3/LEP/AGTR1/DGAT2/IRS2/PDK4/DAB2/ACER1/RORC/SORBS1/CIDEC/GNB3/RARRES2/MLXIPL/LPCAT1/SOX9/ZNF750/EPHX2/ADORA1/SNAI1/ADIPOQ/PCK1/CAV1/BMP2/SIK1/PDK2/HPGD/WDTC1/FMO5/RXRA/ABCA3/STAR/SERPINA12/PRKAG2/PSAPL1/GNAI1/RORA/MFSD2A/SCT/PNPLA2/ATP1A1/EEF1A2/NR1D1/CEACAM1/SPHK1/FMO1/FGF1/APOD/FGFR4/HTR2B/SNCA/THRSP	58
BP	GO:0035148	tube formation	30/1985	153/18860	0.196078431	1.862992048	3.675937607	0.000573582	0.007489236	0.005740638	CTHRC1/SFRP2/SIX4/COBL/EDAR/PTK7/FOLR1/SALL4/SDC4/EDA/SPINT1/GDNF/SOX9/WNT5A/CITED2/EGF/SFRP1/SKI/DAB2IP/SOX8/BMP4/OVOL2/PRICKLE1/PTCH1/RGMA/FGF8/FGF2/GREM1/ATOH8/MTHFD1L	30
BP	GO:0001890	placenta development	31/1985	160/18860	0.19375	1.840869018	3.663407532	0.000579832	0.0075365	0.005776867	HEY2/IGF2/HTRA1/PTN/FBN2/LEP/SOCS3/ETNK2/KRT8/HEY1/MDFI/PCDH12/GJB5/KRT19/SPINT1/ADAM19/SNAI1/DLX3/GJB3/CITED2/VASH2/VASH1/CEBPA/OVOL2/LLGL2/WNT7B/STC2/MME/ITGB8/RSPO3/WNT2	31
BP	GO:0010976	positive regulation of neuron projection development	31/1985	160/18860	0.19375	1.840869018	3.663407532	0.000579832	0.0075365	0.005776867	MDK/TENM3/PTPRD/PTN/COBL/PTK7/EPHB2/NTRK3/DDR1/NEGR1/WNT5A/SERPINF1/PTK2B/EEF2K/MAPRE3/DAB2IP/NTRK1/DMD/VLDLR/S100A9/PRKD1/ARSB/KATNB1/CAMK2B/CX3CL1/NGF/RGMA/FUT9/SCN1B/TNN/BAIAP2	31
BP	GO:0002688	regulation of leukocyte chemotaxis	26/1985	126/18860	0.206349206	1.960577346	3.710394178	0.000583735	0.007537719	0.005777801	MDK/THBS4/PTN/RARRES2/PADI2/PERP/CXCL10/WNT5A/PTK2B/LGMN/DPP4/CXCL12/CCR2/S100A7/CCL4/CCR7/SERPINE1/IL6/F7/S100A14/CX3CR1/NBL1/SLAMF1/GREM1/TNFAIP6/C5AR1	26
BP	GO:0015698	inorganic anion transport	33/1985	174/18860	0.189655172	1.801962998	3.644924004	0.000583851	0.007537719	0.005777801	GABRA5/SFRP4/CLDN3/TG/CFTR/SLC12A2/CLCNKA/GABRG3/TTYH3/GLRB/ANO4/GABRP/SLC4A11/CLDN4/DCD/CRY2/ADAMTS8/SLC12A8/TTYH1/SLC17A7/SLC20A1/ANO3/APOL1/TMC4/SLC34A2/GABRB2/SLC6A14/CLIC3/P2RY6/ENPP1/AQP6/NMUR1/GABRR2	33
BP	GO:1902105	regulation of leukocyte differentiation	56/1985	343/18860	0.163265306	1.551226032	3.533533076	0.000583871	0.007537719	0.005777801	MDK/MMP14/CDKN2A/LRRC17/ZBTB16/INHBA/TMEM176B/RUNX1/SOX13/GPR68/TNFSF4/CD86/ZBTB7B/ADIPOQ/PF4/CTNNBIP1/TNFRSF11A/TMEM176A/PCK1/CD80/RUNX3/IL36B/SMARCD3/CD28/BCL6/JAK3/SFRP1/PRDX2/FBN1/RHOH/IL2RG/BMP4/CCR2/ERBB2/LGALS1/CYP26B1/CD101/LILRB1/PGLYRP3/DCSTAMP/TESC/SASH3/IRF7/CEACAM1/HCLS1/HOXA7/CALCA/CD2/EGR3/FCRL3/FOXJ1/LCK/RASSF2/CD27/GPR65/TNFAIP6	56
BP	GO:0070296	sarcoplasmic reticulum calcium ion transport	14/1985	51/18860	0.274509804	2.608188867	3.944182314	0.000589149	0.00757175	0.005803886	JPH3/TMEM38A/TRDN/CCR5/SLC8A1/AKAP6/DMD/CASQ2/CACNA1C/TMEM38B/RYR2/JPH2/ATP1A2/PLN	14
BP	GO:0098815	modulation of excitatory postsynaptic potential	14/1985	51/18860	0.274509804	2.608188867	3.944182314	0.000589149	0.00757175	0.005803886	GRIN2D/NLGN2/DLG4/PTK2B/TMEM25/SLC8A2/STX1A/ADRB2/GRIN1/RGS4/MAPK8IP2/GRIK2/CBLN1/BAIAP2	14
BP	GO:0042445	hormone metabolic process	43/1985	246/18860	0.174796748	1.660789253	3.577901372	0.000594872	0.007628197	0.005847154	PAPSS2/TG/LEP/CACNA1H/DGAT2/INHBA/DAB2/CTSK/FOXA1/AKR1C2/GNB3/ADH6/CHST10/LIPE/PCSK1N/DIO2/ENPEP/ALDH1A2/CYP2W1/RDH13/BMP2/DPP4/CORIN/CTSL/SCNN1B/ADH1B/ADH1A/AKR1B15/CPA3/HSD17B12/STC2/CYP26B1/CRYM/MME/FURIN/PNPLA2/ATP1A1/HID1/AKR1C1/DIO3/CYP1A2/BCHE/RBP4	43
BP	GO:0010811	positive regulation of cell-substrate adhesion	27/1985	133/18860	0.203007519	1.928827106	3.686755111	0.000604612	0.007735792	0.005929628	FN1/MDK/COL16A1/MYOC/EDIL3/COL8A1/THY1/DAB2/MAP4K4/SDC4/CEACAM6/MYADM/AGR2/PTK2B/SFRP1/NRP1/EMP2/HSD17B12/CCL28/CCR7/JUP/EMILIN1/NID1/CX3CL1/EFEMP2/CCDC80/RAB40C	27
BP	GO:0051480	regulation of cytosolic calcium ion concentration	15/1985	57/18860	0.263157895	2.500331433	3.890709076	0.000621154	0.007912125	0.00606479	ADCY8/CACNB4/TRPC3/CAV2/ADORA1/CDH23/WNT5A/CAV1/SLC8A2/ATP2B2/TRPC4/CAV3/RYR2/CALCA/PLN	15
BP	GO:0099172	presynapse organization	15/1985	57/18860	0.263157895	2.500331433	3.890709076	0.000621154	0.007912125	0.00606479	PTPRD/PCDH17/NLGN2/NTRK3/PCLO/WNT5A/EFNB2/CACNA2D3/DKK1/FARP1/SLITRK2/CAP2/SNCA/CBLN1/C5AR1	15
BP	GO:1901654	response to ketone	41/1985	232/18860	0.176724138	1.679101885	3.569550321	0.000628154	0.007983542	0.006119533	TGFB3/POSTN/MMP14/ADCY8/PRKAA2/INHBA/CFTR/CLDN1/NTRK3/CCND1/AKR1C2/AARD/TNFSF4/F5/CDA/TNC/TGFBR3/PCK1/HMGCS2/CAV1/CLDN4/SERPINF1/BCL2L1/SFRP1/CEBPA/SCNN1B/PRKD1/INHBB/GNAI1/CCR7/UGT3A2/ADAM15/ERRFI1/F7/P2RY6/PTGER1/ADCY5/HCN2/FGF2/CA9/PLN	41
BP	GO:0044344	cellular response to fibroblast growth factor stimulus	25/1985	120/18860	0.208333333	1.979429051	3.691445887	0.000635881	0.008057357	0.006176113	SULF1/POSTN/COL1A1/CREB3L1/RUNX2/SULF2/SPRY2/NR4A1/FGF9/WNT5A/KLB/SPRY3/SPRY1/RHOD/FLRT2/FGF22/FGF1/SPRY4/FGFR4/EGR3/FGFBP1/FGF8/FGF2/SNCA/MIR573	25
BP	GO:0071300	cellular response to retinoic acid	17/1985	69/18860	0.246376812	2.340890008	3.827017506	0.000636773	0.008057357	0.006176113	COL1A1/LEP/KLF4/PTK7/NTRK3/SOX9/TNC/WNT5A/ALDH1A2/SERPINF1/PTK2B/WNT7B/WNT11/CYP26B1/FZD7/WNT2/TESC	17
BP	GO:0106106	cold-induced thermogenesis	30/1985	154/18860	0.194805195	1.850894697	3.636330994	0.000642014	0.008105782	0.006213232	YBX2/MFAP2/ACADL/PPARGC1A/LEP/GRB10/ESRRG/ZBTB7B/ADIPOQ/DIO2/CAV1/LAMA4/PER2/PLCL2/FABP4/ADRB1/CXCR4/G0S2/NPR3/ACSL1/OVOL2/CCR2/ALPL/ADRB2/GATM/OXTR/NR1D1/ACHE/LEPR/NOVA1	30
BP	GO:0003338	metanephros morphogenesis	10/1985	30/18860	0.333333333	3.167086482	4.074078619	0.000675511	0.008491287	0.006508729	BASP1/GDNF/SOX9/SALL1/KIF26B/SOX8/BMP4/WNT7B/FOXJ1/GREM1	10
BP	GO:0045761	regulation of adenylate cyclase activity	10/1985	30/18860	0.333333333	3.167086482	4.074078619	0.000675511	0.008491287	0.006508729	STIM1/GRM2/GRM3/CCR2/GALR1/EDNRA/CACNA1C/CAP2/CALCA/GLP1R	10
BP	GO:0070509	calcium ion import	20/1985	88/18860	0.227272727	2.159377147	3.738767801	0.000682302	0.008534829	0.006542104	SLC24A2/CACNA1H/CACNA1G/CACNA1A/KCNN4/SLC8A1/CACNA1E/TRPV6/SLC8A2/EGF/CXCL12/TRPC4/MCUR1/CAV3/ATP2C2/CACNA1C/MS4A1/CACNA1B/FCRL3/PLN	20
BP	GO:0034219	carbohydrate transmembrane transport	27/1985	134/18860	0.201492537	1.914432873	3.643337594	0.000682669	0.008534829	0.006542104	PLA2G1B/KLF15/TRIB3/PID1/LEP/IRS2/SORBS1/SORT1/GRB10/SLC2A3/GPC3/ADIPOQ/CERS1/AQP7/SLC2A10/SLC2A4/IGF1/PRKAG2/OCLN/EDNRA/SLC2A5/AQP9/SLC2A12/SLC23A1/ENPP1/SLC2A1/SLC5A2	27
BP	GO:0061548	ganglion development	7/1985	16/18860	0.4375	4.156801008	4.332497743	0.000685537	0.008534829	0.006542104	UNC5C/NRP2/SIX4/SEMA3A/INSM1/NRP1/RGS4	7
BP	GO:1903236	regulation of leukocyte tethering or rolling	7/1985	16/18860	0.4375	4.156801008	4.332497743	0.000685537	0.008534829	0.006542104	SELP/CXCL12/CCR2/CCL28/ITGA4/FUT9/FUT4	7
BP	GO:0002685	regulation of leukocyte migration	41/1985	233/18860	0.175965665	1.671895439	3.539369395	0.000686419	0.008534829	0.006542104	MDK/THBS4/MMP14/PTN/THY1/RARRES2/CD9/IL1R1/PADI2/PERP/ADORA1/CXCL10/WNT5A/SELP/PTK2B/LGMN/DPP4/CXCL12/CCR2/CCL28/S100A7/CCL4/CCR7/CCL20/EMILIN1/SERPINE1/IL6/CX3CL1/F7/S100A14/ITGA4/CX3CR1/HOXA7/NBL1/APOD/FUT9/FUT4/SLAMF1/GREM1/TNFAIP6/C5AR1	41
BP	GO:0003279	cardiac septum development	24/1985	114/18860	0.210526316	2.000265146	3.673930621	0.000690623	0.008568515	0.006567925	HEY2/PITX2/NRP2/ADAMTS6/PTK7/FZD2/HEY1/SALL4/GJA5/TBX3/HEYL/TGFBR3/WNT5A/CITED2/SALL1/TBX5/HEG1/NRP1/BMP4/WNT11/ROBO2/APLNR/FGF8/ROBO1	24
BP	GO:0060538	skeletal muscle organ development	36/1985	197/18860	0.182741117	1.736270762	3.562850788	0.000696639	0.008624481	0.006610825	IGF2/PITX2/SIX4/COL6A1/TLL2/BASP1/DNER/SHOX2/MAFF/MYOCD/CAV2/NR4A1/VGLL2/HEYL/MYH14/NEGR1/CAV1/MEGF10/DLL1/FER1L6/CITED2/SKI/HOXD9/SOX8/DMD/BARX2/CYP26B1/FOXL2/RBM24/CNTFR/HLF/ELN/COL19A1/KLF5/ASB2/P2RX2	36
BP	GO:0048565	digestive tract development	28/1985	141/18860	0.19858156	1.886774925	3.624927573	0.000698635	0.008630546	0.006615473	COL3A1/PITX2/SFRP2/SFRP5/COBL/SHOX2/FOXL1/ALX4/RARRES2/FOXF2/MYOCD/SOX9/SPDEF/FGF9/DNAAF1/HMGCS2/WNT5A/ALDH1A2/AGR2/SFRP1/SALL1/NKX3-2/OVOL2/WNT11/SCT/DACT1/KLF5/CCKBR	28
BP	GO:0033555	multicellular organismal response to stress	22/1985	101/18860	0.217821782	2.069581265	3.696471206	0.000700354	0.008633184	0.006617495	MDK/GABRA5/THBS4/COL6A1/IDO1/EPHB2/DRD4/HMGCS2/SLITRK4/NEUROD2/DPP4/NOS1/ADRB1/NTRK1/LYPD1/TAC1/ANKFN1/GRP/MAPK8IP2/GRIK2/ATP1A2/P2RX2	22
BP	GO:0002064	epithelial cell development	40/1985	226/18860	0.17699115	1.68163884	3.535682001	0.000704545	0.008647651	0.006628585	TNMD/NKX6-1/SLC9A4/CDH2/CLDN3/TFCP2L1/GDF11/TMOD1/TJP3/CLDN1/FOXA1/INSM1/PKHD1/SOX9/SPDEF/MYADM/ADIPOQ/WNT5A/DLL1/EZR/NTRK1/SIPA1L3/CEBPA/FRZB/SOX8/HEG1/NKX3-2/BMP4/PALLD/WNT7B/CDSN/DNASE1L2/EDNRA/FASN/PGR/KLF5/FOXJ1/NUP210L/ACTA2/KRT2	40
BP	GO:0045216	cell-cell junction organization	40/1985	226/18860	0.17699115	1.68163884	3.535682001	0.000704545	0.008647651	0.006628585	TGFB3/CLDN8/CDH2/CLDN3/PKP2/CDH11/CDH4/CLDN10/TJP3/CLDN19/GPBAR1/CLDN1/NLGN2/HOPX/EPHB2/GJA5/CD9/CLDN7/PKHD1/PKP1/GJC1/PERP/CAMSAP3/SNAI1/ILDR1/CAV1/CLDN4/DSP/TBX5/EFNB2/HEG1/WNT11/JUP/OCLN/MPP7/CLDN16/MIR142/CDH6/APLNR/PKP3	40
BP	GO:0098911	regulation of ventricular cardiac muscle cell action potential	6/1985	12/18860	0.5	4.750629723	4.45738218	0.000710739	0.008686474	0.006658344	PKP2/CAV1/DSP/JUP/CACNA1C/RYR2	6
BP	GO:2001223	negative regulation of neuron migration	6/1985	12/18860	0.5	4.750629723	4.45738218	0.000710739	0.008686474	0.006658344	COL3A1/GPR173/CX3CL1/NRG3/ERBB4/TNN	6
BP	GO:0009582	detection of abiotic stimulus	30/1985	155/18860	0.193548387	1.838953441	3.597017474	0.000717511	0.008721231	0.006684985	SLC24A2/CDH2/HTR2A/GUCA1A/COL11A1/CACNB4/KCNA1/NPFFR2/SERPINE2/TRPC3/PIEZO2/ASIC2/ADORA1/CDS1/CXCL12/NTRK1/PRPH2/TAC1/RGR/JUP/ANO3/GRK7/CAV3/PNPLA2/TAC4/PLEKHB1/GRIK2/SEMA5B/TULP1/RBP4	30
BP	GO:0016331	morphogenesis of embryonic epithelium	30/1985	155/18860	0.193548387	1.838953441	3.597017474	0.000717511	0.008721231	0.006684985	SULF1/CTHRC1/SFRP2/SIX4/COBL/PTK7/FOLR1/SALL4/SDC4/SPINT1/GDNF/SOX9/WNT5A/ALDH1A2/CITED2/SFRP1/SKI/SOX8/BMP4/OVOL2/LLGL2/TFAP2A/WNT7B/PRICKLE1/WNT2/PTCH1/RGMA/FGF8/GREM1/MTHFD1L	30
BP	GO:0010001	glial cell differentiation	45/1985	263/18860	0.171102662	1.62569078	3.50456306	0.000719319	0.008721231	0.006684985	MDK/NKX6-1/MYOC/CDH2/ID4/KLF15/PTN/COL6A1/OLIG1/DNER/POU3F2/NTRK3/LAMC3/SERPINE2/SOX13/TPPP/SPINT1/CD9/FA2H/GPR157/SOX9/MXRA8/PRX/PFKFB3/BMP2/DLL1/MAL/SKI/PRDM8/IGF1/CXCR4/SOX8/S100A9/ERBB2/TRPC4/S100A8/LAMA2/IL6/NR1D1/MIR142/MYRF/MAPT/FGF2/SOX6/C5AR1	45
BP	GO:0007043	cell-cell junction assembly	31/1985	162/18860	0.191358025	1.81814224	3.586794044	0.00072119	0.008721231	0.006684985	CLDN8/CDH2/CLDN3/PKP2/CDH11/CDH4/CLDN10/CLDN19/GPBAR1/CLDN1/HOPX/EPHB2/GJA5/CD9/CLDN7/PKP1/GJC1/SNAI1/ILDR1/CAV1/CLDN4/TBX5/WNT11/JUP/OCLN/MPP7/CLDN16/MIR142/CDH6/APLNR/PKP3	31
BP	GO:0007612	learning	31/1985	162/18860	0.191358025	1.81814224	3.586794044	0.00072119	0.008721231	0.006684985	SLC24A2/BRSK1/GABRA5/NPTX2/JPH3/HTR2A/TPBG/PTN/PPP1R1B/CHRNB2/EPHB2/CHST10/DLG4/SHANK2/PRKAR2B/LGMN/NEUROD2/SLC8A2/CLSTN2/DKK1/HRH1/TAC1/SNAP25/GRIN1/IFT20/TACR2/SYT11/MAPK8IP2/ATP1A2/BCHE/PLN	31
BP	GO:0030195	negative regulation of blood coagulation	14/1985	52/18860	0.269230769	2.558031389	3.858551151	0.000729136	0.008798752	0.006744407	FAP/PLAUR/PLAU/TSPAN8/SERPINE2/ADAMTS18/CD9/PF4/GP1BA/KRT1/ALOX12/SERPINB2/SERPINE1/CEACAM1	14
BP	GO:0007589	body fluid secretion	21/1985	95/18860	0.221052632	2.100278404	3.6872943	0.00074826	0.009010562	0.006906763	CHRM3/CHRM1/CCND1/AQP5/KCNN4/ZBTB7B/ADORA1/DDR1/NEGR1/CAV1/AGR2/OAS2/SLC29A1/SCNN1B/PRICKLE1/CELSR2/OXTR/SCT/NPR1/ERBB4/ALOX12B	21
BP	GO:0003203	endocardial cushion morphogenesis	12/1985	41/18860	0.292682927	2.780856423	3.915076561	0.000765673	0.009170079	0.007029036	HEY2/HEY1/TMEM100/TBX3/SOX9/HEYL/SNAI1/BMP2/ROBO2/APLNR/FGF8/ROBO1	12
BP	GO:0040036	regulation of fibroblast growth factor receptor signaling pathway	12/1985	41/18860	0.292682927	2.780856423	3.915076561	0.000765673	0.009170079	0.007029036	SULF1/CREB3L1/RUNX2/SULF2/SPRY2/WNT5A/SPRY3/SPRY1/SPRY4/FGFBP1/FGF2/MIR573	12
BP	GO:0045620	negative regulation of lymphocyte differentiation	16/1985	64/18860	0.25	2.375314861	3.779872057	0.000766306	0.009170079	0.007029036	MDK/CDKN2A/INHBA/RUNX1/TNFSF4/ZBTB7B/RUNX3/BCL6/JAK3/SFRP1/PRDX2/BMP4/ERBB2/LGALS1/PGLYRP3/FOXJ1	16
BP	GO:0051928	positive regulation of calcium ion transport	22/1985	102/18860	0.215686275	2.049291253	3.644354097	0.000805765	0.009622176	0.007375576	PLA2G1B/THY1/TRPC3/CXCL10/CAV1/AKAP6/CXCL12/CAMK2A/CXCL11/CCL4/MYLK/MCHR1/CX3CL1/ATP2C2/GRIN1/MS4A1/P2RY6/JPH2/APLNR/SNCA/P2RX2/CXCL9	22
BP	GO:0050769	positive regulation of neurogenesis	41/1985	235/18860	0.174468085	1.657666542	3.479439051	0.000817479	0.009701422	0.00743632	FN1/MDK/NKX6-1/ID4/PTPRD/PTN/CDH4/PLXNC1/EPHB2/SHOX2/NTRK3/SERPINE2/SPINT1/RND2/BMP2/RASSF10/SERPINF1/SMARCD3/EEF2K/MAPRE3/CXCL12/CXCR4/SOX8/NRP1/TIAM2/MME/CAMK2B/MAP6/IL6/WNT2/CX3CL1/CX3CR1/MIR142/MYRF/MAPT/NGF/TNFRSF12A/ROBO2/FGF2/BAIAP2/ROBO1	41
BP	GO:0050866	negative regulation of cell activation	41/1985	235/18860	0.174468085	1.657666542	3.479439051	0.000817479	0.009701422	0.00743632	FN1/MDK/CDKN2A/LGALS9B/INHBA/IDO1/RUNX1/SERPINE2/SDC4/ADAMTS18/TYRO3/TNFSF4/CD9/CD86/ZBTB7B/LRRC32/CD80/RUNX3/VTCN1/BCL6/JAK3/SFRP1/PRDX2/BMP4/SAMSN1/ERBB2/LGALS1/ALOX12/EMILIN1/LILRB1/PGLYRP3/CX3CL1/NR1D1/CEACAM1/CD300LF/TNFAIP8L2/MNDA/SYT11/FOXJ1/MILR1/LAX1	41
BP	GO:0071674	mononuclear cell migration	41/1985	235/18860	0.174468085	1.657666542	3.479439051	0.000817479	0.009701422	0.00743632	MDK/CH25H/MMP14/SLC12A2/CCR5/RARRES2/CD9/PADI2/PF4/MMP2/TNFRSF11A/CXCL10/WNT5A/PTK2B/LGMN/CYP7B1/CXCL12/CXCR4/CXCL11/CCR2/S100A7/CCL4/GNAI1/ITGAL/CCR7/CCL20/EMILIN1/SERPINE1/IL6/CX3CL1/S100A14/ITGA4/CX3CR1/NBL1/CALCA/ASB2/APOD/FUT4/SLAMF1/GREM1/C5AR1	41
BP	GO:0015749	monosaccharide transmembrane transport	25/1985	122/18860	0.204918033	1.946979395	3.598955878	0.000819937	0.009710489	0.00744327	PLA2G1B/KLF15/TRIB3/PID1/LEP/IRS2/SORBS1/SORT1/GRB10/SLC2A3/GPC3/ADIPOQ/CERS1/SLC2A10/SLC2A4/IGF1/PRKAG2/OCLN/EDNRA/SLC2A5/SLC2A12/SLC23A1/ENPP1/SLC2A1/SLC5A2	25
BP	GO:0030098	lymphocyte differentiation	68/1985	441/18860	0.154195011	1.465046808	3.389226813	0.000823706	0.00973502	0.007462074	MDK/MMP14/CDKN2A/ZBTB16/ITM2A/RUNX2/LEP/INHBA/SOCS3/TNFRSF9/SLC39A7/RUNX1/RORC/SOX13/TYRO3/TNFSF4/SPIB/CD86/ZBTB7B/SLAMF6/PCK1/CD80/RUNX3/IL36B/DLL1/PTK2B/SMARCD3/CD28/PLCL2/BCL6/JAK3/SFRP1/PRDX2/NTRK1/CTSL/VCAM1/VAV1/RHOH/IL2RG/BMP4/CCR2/CFB/DOCK10/ERBB2/ICOS/LGALS1/CYP26B1/FZD8/CCR7/RORA/FZD7/RSAD2/IL6/PGLYRP3/ENTPD7/SASH3/PTCRA/LEPR/MS4A1/ITGA4/CD2/EGR3/FCRL3/FOXJ1/LCK/CD27/SLAMF1/GPR65	68
BP	GO:0032970	regulation of actin filament-based process	63/1985	402/18860	0.156716418	1.489003346	3.398992698	0.000827932	0.009764831	0.007484924	TGFB3/RHPN2/MYOC/PKP2/TMOD1/MIR214/RHOBTB1/GSN/EVL/CDC42EP4/GJA5/SDC4/CGNL1/KANK1/CCL11/DMTN/ARHGEF10L/MYADM/ADORA1/TACSTD2/SPTBN2/ARHGAP44/CAV1/RND2/SCIN/ARHGAP28/TNNC1/DSP/PTK2B/PLEKHG2/FHOD1/SFRP1/CXCL12/FRMD7/KANK4/FHOD3/C15orf62/NRP1/TAC1/PRKD1/LMOD1/NGEF/ARHGAP40/CCR7/JUP/CAV3/RHOD/ELN/HIP1R/SPTBN4/CX3CL1/CACNA1C/PHLDB2/HCLS1/RYR2/RGS4/FAM107A/ASB2/ATP1A2/BAIAP2/GPR65/ACTA2/PLN	63
BP	GO:0046323	D-glucose import	19/1985	83/18860	0.228915663	2.174987102	3.679397742	0.000837222	0.009854115	0.007553362	PLA2G1B/KLF15/PID1/LEP/IRS2/SORBS1/SORT1/GRB10/SLC2A3/GPC3/ADIPOQ/CERS1/SLC2A4/IGF1/PRKAG2/OCLN/SLC2A5/ENPP1/SLC2A1	19
BP	GO:1903532	positive regulation of secretion by cell	51/1985	310/18860	0.164516129	1.563110425	3.428626303	0.000840554	0.009873065	0.007567887	TGFB3/PLA2G1B/NKX6-1/ADCY8/F2RL2/LEP/C1QTNF3/IRS2/INHBA/CHRM3/CFTR/CHRNB2/NLGN2/SLC12A2/DAB2/NNAT/SDC4/KCNN4/GPR68/MLXIPL/RAB15/GDNF/AACS/ILDR1/TNFRSF11A/GPR158/SYBU/BMP2/CXCL12/IGF1/CADPS/RAB3D/CADPS2/SLC18A3/PINK1/TAC1/PRKD1/INHBB/PTGES/GRP/FOXL2/GALR1/STX1A/SCT/ACHE/CACNA1B/TACR2/SCAMP5/SYTL4/SNCA/RBP4	51
BP	GO:0033687	osteoblast proliferation	11/1985	36/18860	0.305555556	2.903162608	3.920025434	0.000845992	0.009916619	0.007601272	CTHRC1/MN1/TMEM119/BMP2/SFRP1/NPR3/SOX8/ITGAV/LRP5/NELL1/GREM1	11
BP	GO:0150115	cell-substrate junction organization	23/1985	109/18860	0.211009174	2.004852911	3.608454403	0.000854751	0.009983346	0.00765242	FN1/COL16A1/MMP14/MYOC/CDH11/THY1/SORBS1/MAP4K4/SDC4/DMTN/CAMSAP3/AJUBA/SFRP1/NRP1/PRICKLE1/RHOD/PHLDB2/FAM107A/APOD/PAK4/RAB40C/TNS1/GREM1	23
BP	GO:0060602	branch elongation of an epithelium	8/1985	21/18860	0.380952381	3.619527408	4.119280502	0.00085691	0.009983346	0.00765242	SIX4/SPRY2/SOX9/TNC/WNT5A/BMP4/SPRY1/FGF1	8
BP	GO:0090189	regulation of branching involved in ureteric bud morphogenesis	8/1985	21/18860	0.380952381	3.619527408	4.119280502	0.00085691	0.009983346	0.00765242	SIX4/MAGED1/GDNF/SOX9/TACSTD2/SOX8/BMP4/GREM1	8
BP	GO:0042471	ear morphogenesis	27/1985	136/18860	0.198529412	1.886279449	3.557611432	0.000865569	0.010063781	0.007714074	SPARC/CTHRC1/OTX1/SIX4/COL11A1/ATP6V1B1/PTK7/FZD2/SPRY2/PRRX1/EPHB2/PLS1/KCNQ4/TBX3/SOX9/FGF9/CDH23/FOXI1/WNT5A/TECTA/FRZB/NKX3-2/TFAP2A/USH1G/EDNRA/FGF8/TPRN	27
BP	GO:0060411	cardiac septum morphogenesis	18/1985	77/18860	0.233766234	2.221073637	3.682327686	0.000874229	0.010123395	0.00775977	HEY2/PITX2/NRP2/FZD2/HEY1/GJA5/TBX3/HEYL/TGFBR3/CITED2/TBX5/NRP1/BMP4/WNT11/ROBO2/APLNR/FGF8/ROBO1	18
BP	GO:0061045	negative regulation of wound healing	18/1985	77/18860	0.233766234	2.221073637	3.682327686	0.000874229	0.010123395	0.00775977	FAP/PLAUR/PLAU/TSPAN8/EPPK1/SLC12A2/SERPINE2/ADAMTS18/CD9/PF4/GP1BA/KRT1/ALOX12/SERPINB2/SERPINE1/CEACAM1/PHLDB2/FGF2	18
BP	GO:0050920	regulation of chemotaxis	38/1985	214/18860	0.177570093	1.687139528	3.467182276	0.000886289	0.01024236	0.007850959	MDK/THBS4/SCG2/TPBG/PTN/F3/NTRK3/RARRES2/PADI2/PERP/KIF21A/CXCL10/WNT5A/PTK2B/LGMN/DPP4/CXCL12/EFNB2/NRP1/CCR2/PRKD1/S100A7/CCL4/CCR7/SERPINE1/IL6/F7/S100A14/CX3CR1/NBL1/ROBO2/FGF1/FGF2/SLAMF1/GREM1/TNFAIP6/ROBO1/C5AR1	38
BP	GO:0007163	establishment or maintenance of cell polarity	41/1985	236/18860	0.173728814	1.650642531	3.449686774	0.000890937	0.010275358	0.007876252	BRSK1/SAPCD2/SFRP5/PTK7/RHOBTB1/GSN/WWC1/SPRY2/ALPK2/KANK1/DLG4/PKHD1/PARD6G/CAMSAP3/RPGRIP1L/WNT5A/MAP7/EZR/RHOJ/PARVG/IGF1/SIPA1L3/KIF26B/CRB3/LLGL2/ANKFN1/WNT7B/WEE1/PRICKLE1/WNT11/CYP26B1/CCL4/CCR7/SPRY1/MPP7/PHLDB2/IFT20/CAP2/DCHS2/FOXJ1/LAMA1	41
BP	GO:0035235	ionotropic glutamate receptor signaling pathway	10/1985	31/18860	0.322580645	3.064922402	3.946286848	0.000904034	0.010405469	0.007975985	GRIN2D/GRIA3/DLG4/GRIA2/GRIK5/GRIN3A/PTK2B/ADRB2/GRIN1/GRIK2	10
BP	GO:0042063	gliogenesis	57/1985	357/18860	0.159663866	1.517007811	3.382422331	0.000911924	0.010475248	0.008029472	MDK/MMP14/NKX6-1/COL3A1/MYOC/CDH2/ID4/KLF15/PTN/COL6A1/OLIG1/CHRM1/DNER/VCAN/POU3F2/NTRK3/LAMC3/SERPINE2/SOX13/TPPP/LAMB1/SPINT1/CD9/FA2H/GPR157/SOX9/SUN2/MXRA8/PRX/PFKFB3/NEGR1/BMP2/DLL1/MAL/SKI/DAB2IP/PRDM8/IGF1/CXCR4/SOX8/S100A9/CCR2/ERBB2/TRPC4/S100A8/LAMA2/IL6/CX3CL1/NR1D1/LEPR/CX3CR1/MIR142/MYRF/MAPT/FGF2/SOX6/C5AR1	57
BP	GO:0002026	regulation of the force of heart contraction	9/1985	26/18860	0.346153846	3.2888975	4.005524854	0.000917946	0.010523337	0.008066332	ADRA1A/SLC8A1/CAV1/NOS1/ADRB1/ATP1A1/RYR2/ATP1A2/PLN	9
BP	GO:0046620	regulation of organ growth	22/1985	103/18860	0.213592233	2.029395221	3.592830808	0.000924613	0.010557536	0.008092547	COL14A1/HEY2/IGF2/NRG1/BASP1/CACNA2D2/WWC1/RUNX1/FGF9/TGFBR3/FOXC1/AKAP6/TBX5/IGF1/CAV3/WNT2/SASH3/ERBB4/RGS4/FGF8/FGF2/RBP4	22
BP	GO:0060419	heart growth	22/1985	103/18860	0.213592233	2.029395221	3.592830808	0.000924613	0.010557536	0.008092547	COL14A1/HEY2/NRG1/BASP1/ADRA1A/RUNX1/FGF9/TGFBR3/FOXC1/SORBS2/AKAP6/SKI/TBX5/ADPRHL1/IGF1/HEG1/CAV3/WNT2/ERBB4/RGS4/FGF2/RBP4	22
BP	GO:1903706	regulation of hemopoiesis	68/1985	443/18860	0.153498871	1.458432601	3.348772224	0.000930697	0.010605871	0.008129597	MDK/MMP14/CDKN2A/LRRC17/ZBTB16/HOXB8/PTN/INHBA/TMEM176B/RUNX1/SOX13/GPR68/TNFSF4/ACVR1B/CD86/ZBTB7B/THPO/KLF13/ADIPOQ/PF4/CTNNBIP1/TNFRSF11A/TMEM176A/PCK1/CD80/SCIN/RUNX3/IL36B/DLL1/PTK2B/SMARCD3/CD28/BCL6/JAK3/SFRP1/PRDX2/FAXDC2/CEBPA/FBN1/RHOH/IL2RG/BMP4/CCR2/LOX/ERBB2/LGALS1/CYP26B1/CD101/LILRB1/PGLYRP3/DCSTAMP/TESC/SASH3/IRF7/CEACAM1/HCLS1/HOXA7/CALCA/CD2/EGR3/FCRL3/FOXJ1/LCK/RASSF2/CD27/CSF3…	68
BP	GO:0001659	temperature homeostasis	34/1985	186/18860	0.182795699	1.736789361	3.463369565	0.000959933	0.01091733	0.008368336	YBX2/MFAP2/HTR2A/ACADL/PPARGC1A/LEP/GRB10/ESRRG/ZBTB7B/ADORA1/ADIPOQ/DIO2/TNFRSF11A/CAV1/LAMA4/PER2/PLCL2/FABP4/ADRB1/CXCR4/G0S2/NPR3/ACSL1/OVOL2/CCR2/ALPL/PTGES/ADRB2/GATM/OXTR/NR1D1/ACHE/LEPR/NOVA1	34
BP	GO:0032411	positive regulation of transporter activity	12/1985	42/18860	0.285714286	2.714645556	3.81531119	0.000970541	0.01101612	0.00844406	CFTR/STIM1/STAC2/VMP1/WNK2/EDNRA/TESC/ACTN4/JPH2/LRRC38/SCN1B/LRRC26	12
BP	GO:0071805	potassium ion transmembrane transport	37/1985	208/18860	0.177884615	1.690127882	3.432544949	0.000994025	0.011236701	0.00861314	SLC24A2/SLC9A4/KCNK5/KCND1/ATP1B1/TMEM38A/KCNA1/KCNC1/SLC12A2/KCNMA1/SLC9A2/KCNN4/KCNQ4/FHL1/CAV1/AKAP6/SLC12A8/KCNE4/KCNS2/KCNJ11/KCNMB1/SLC17A7/KCNB2/SNAP25/CAV3/DPP10/KCNH5/KCNJ9/ATP1A1/TMEM38B/KCNMB3/KCNJ6/RGS4/LRRC38/HCN2/LRRC26/ATP1A2	37
BP	GO:0002690	positive regulation of leukocyte chemotaxis	21/1985	97/18860	0.216494845	2.056973694	3.579452485	0.000995856	0.011236701	0.00861314	MDK/THBS4/PTN/RARRES2/PERP/CXCL10/WNT5A/PTK2B/LGMN/CXCL12/CCR2/S100A7/CCL4/CCR7/SERPINE1/IL6/F7/S100A14/CX3CR1/SLAMF1/C5AR1	21
BP	GO:2000106	regulation of leukocyte apoptotic process	21/1985	97/18860	0.216494845	2.056973694	3.579452485	0.000995856	0.011236701	0.00861314	CDKN2A/IRS2/IDO1/PIP/CCR5/RORC/PERP/WNT5A/BCL6/BCL2L1/JAK3/CXCL12/TSC22D3/BMP4/HSH2D/CCR7/LILRB1/PTCRA/IRF7/HCLS1/CD27	21
BP	GO:0009914	hormone transport	55/1985	343/18860	0.160349854	1.523525567	3.355964342	0.001003035	0.011295475	0.008658191	NKX6-1/FAM3D/ADCY8/SLCO4A1/F2RL2/LEP/C1QTNF3/AGTR1/IRS2/INHBA/CHRM3/CFTR/NLGN2/DAB2/NNAT/GNAO1/GPR68/MLXIPL/RAB11FIP1/TBX3/AACS/ADORA1/PTPRN/ADIPOQ/ILDR1/PCLO/TRPV6/SYBU/PER2/CRY2/LTBP4/FAM3B/MAFA/KCNJ11/TAC1/PRKD1/INHBB/SNAP25/LRP5/CRYM/GRP/GNAI1/FOXL2/GALR1/STX1A/IL6/SCT/TFAP2B/NR1D1/TACR2/GNAZ/ADCY5/GLP1R/SYTL4/RBP4	55
BP	GO:0070374	positive regulation of ERK1 and ERK2 cascade	36/1985	201/18860	0.179104478	1.70171811	3.430316768	0.001016944	0.011429657	0.008761044	NRG1/HTR2A/NPY5R/TPBG/INHBA/ADRA1A/TNFAIP8L3/GPBAR1/SPRY2/THPO/TNFRSF11A/BMP2/AKAP12/PTK2B/IGF1/CHI3L1/NTRK1/SCIMP/NRP1/BMP4/S100A7/CCR7/CX3CL1/NOX4/ERBB4/NGF/GCNT2/P2RY6/FGF1/FGFR4/HTR2B/FGF8/FGF2/SLAMF1/ACTA2/C5AR1	36
BP	GO:0001662	behavioral fear response	13/1985	48/18860	0.270833333	2.573257767	3.743007636	0.001051306	0.011769695	0.009021689	MDK/GABRA5/EPHB2/DRD4/SLITRK4/NEUROD2/DPP4/LYPD1/ANKFN1/GRP/MAPK8IP2/GRIK2/ATP1A2	13
BP	GO:0048247	lymphocyte chemotaxis	13/1985	48/18860	0.270833333	2.573257767	3.743007636	0.001051306	0.011769695	0.009021689	CH25H/SLC12A2/PADI2/CXCL10/WNT5A/PTK2B/CYP7B1/CXCL12/CXCL11/CCR2/S100A7/CCL4/CX3CL1	13
BP	GO:0097091	synaptic vesicle clustering	7/1985	17/18860	0.411764706	3.912283301	4.120033542	0.001060037	0.011844311	0.009078884	BRSK1/SYNDIG1/CDH2/PCDH17/NLGN2/SYN2/PCLO	7
BP	GO:0001892	embryonic placenta development	20/1985	91/18860	0.21978022	2.088188889	3.568799187	0.001067068	0.011859637	0.009090632	HEY2/IGF2/SOCS3/KRT8/HEY1/MDFI/PCDH12/GJB5/KRT19/SPINT1/SNAI1/CITED2/VASH2/VASH1/CEBPA/OVOL2/LLGL2/WNT7B/RSPO3/WNT2	20
BP	GO:0008543	fibroblast growth factor receptor signaling pathway	20/1985	91/18860	0.21978022	2.088188889	3.568799187	0.001067068	0.011859637	0.009090632	SULF1/CREB3L1/RUNX2/SULF2/SPRY2/FGF9/WNT5A/KLB/SPRY3/SPRY1/RHOD/FLRT2/FGF22/FGF1/SPRY4/FGFR4/FGFBP1/FGF8/FGF2/MIR573	20
BP	GO:0045600	positive regulation of fat cell differentiation	17/1985	72/18860	0.236111111	2.243352925	3.625251057	0.001067616	0.011859637	0.009090632	SFRP2/ZBTB16/HTR2A/WIF1/LMO3/SOX13/RARRES2/ZBTB7C/ZBTB7B/BMP2/VSTM2A/CDS1/SFRP1/CEBPA/FRZB/LRP5/KLF5	17
BP	GO:0002548	monocyte chemotaxis	14/1985	54/18860	0.259259259	2.463289486	3.693147143	0.001094417	0.01211042	0.009282861	PF4/TNFRSF11A/CXCL10/LGMN/CXCL12/CCR2/S100A7/SERPINE1/IL6/S100A14/CX3CR1/NBL1/CALCA/GREM1	14
BP	GO:0042596	fear response	14/1985	54/18860	0.259259259	2.463289486	3.693147143	0.001094417	0.01211042	0.009282861	MDK/GABRA5/EPHB2/DRD4/SLITRK4/NEUROD2/DPP4/ADRB1/LYPD1/ANKFN1/GRP/MAPK8IP2/GRIK2/ATP1A2	14
BP	GO:0050921	positive regulation of chemotaxis	28/1985	145/18860	0.193103448	1.834725962	3.460594409	0.001099861	0.012147215	0.009311065	MDK/THBS4/SCG2/TPBG/PTN/F3/NTRK3/RARRES2/PERP/CXCL10/WNT5A/PTK2B/LGMN/CXCL12/NRP1/CCR2/PRKD1/S100A7/CCL4/CCR7/SERPINE1/IL6/F7/S100A14/CX3CR1/FGF2/SLAMF1/C5AR1	28
BP	GO:0002687	positive regulation of leukocyte migration	29/1985	152/18860	0.190789474	1.812740289	3.450464769	0.001104006	0.012169545	0.009328182	MDK/THBS4/MMP14/PTN/THY1/RARRES2/IL1R1/PERP/CXCL10/WNT5A/SELP/PTK2B/LGMN/CXCL12/CCR2/S100A7/CCL4/CCR7/CCL20/SERPINE1/IL6/CX3CL1/F7/S100A14/ITGA4/CX3CR1/FUT4/SLAMF1/C5AR1	29
BP	GO:0048644	muscle organ morphogenesis	19/1985	85/18860	0.223529412	2.123810935	3.561479416	0.001136307	0.012501555	0.009582673	HEY2/NRG1/COL3A1/PITX2/PKP2/COL11A1/FZD2/SHOX2/TGFBR3/BMP2/FOXC1/TNNC1/DSP/HEG1/MYLK/WNT2/EDNRA/EFEMP2/RYR2	19
BP	GO:0031644	regulation of nervous system process	25/1985	125/18860	0.2	1.900251889	3.463457751	0.00118231	0.012957934	0.009932496	GRIN2D/NLGN2/TPPP/MGLL/CHRNA2/DLG4/TMEM100/ADORA1/FGF12/PTK2B/TMEM25/SLC8A2/IGF1/TAC1/GRP/STX1A/ADRB2/TAC4/GRIN1/MYRF/RGS4/MAPK8IP2/GRIK2/CBLN1/BAIAP2	25
BP	GO:0071887	leukocyte apoptotic process	25/1985	125/18860	0.2	1.900251889	3.463457751	0.00118231	0.012957934	0.009932496	CDKN2A/IRS2/IDO1/PIP/CCR5/RORC/PERP/WNT5A/BCL6/BCL2L1/JAK3/CXCL12/TSC22D3/CTSL/BMP4/FASLG/HSH2D/CCR7/IL6/LILRB1/PTCRA/IRF7/HCLS1/CD27/FAS	25
BP	GO:0090025	regulation of monocyte chemotaxis	10/1985	32/18860	0.3125	2.969143577	3.823560554	0.001192268	0.013042141	0.009997043	CXCL10/LGMN/CXCL12/CCR2/S100A7/SERPINE1/S100A14/CX3CR1/NBL1/GREM1	10
BP	GO:0033690	positive regulation of osteoblast proliferation	6/1985	13/18860	0.461538462	4.385196667	4.187474357	0.001202692	0.013081277	0.010027041	CTHRC1/TMEM119/BMP2/SOX8/ITGAV/LRP5	6
BP	GO:0070837	dehydroascorbic acid transport	6/1985	13/18860	0.461538462	4.385196667	4.187474357	0.001202692	0.013081277	0.010027041	SLC2A3/SLC2A10/SLC2A4/SLC2A5/SLC23A1/SLC2A1	6
BP	GO:0071415	cellular response to purine-containing compound	6/1985	13/18860	0.461538462	4.385196667	4.187474357	0.001202692	0.013081277	0.010027041	TMEM38A/SLC8A1/CASQ2/TMEM38B/RYR2/P2RY6	6
BP	GO:0015872	dopamine transport	12/1985	43/18860	0.279069767	2.651514264	3.718425284	0.001219002	0.013180239	0.010102898	HTR2A/CHRNB2/SLC29A3/RAB3B/GDNF/DRD4/CHRNA6/CXCL12/GRM2/PINK1/SYT11/SNCA	12
BP	GO:0098659	inorganic cation import across plasma membrane	27/1985	139/18860	0.194244604	1.845568382	3.431699951	0.001219544	0.013180239	0.010102898	SLC24A2/SLC9A4/KCNK5/ATP1B1/CACNA1H/CACNA1G/SLC12A2/SLC9A2/CACNA1A/KCNN4/SLC8A1/CACNA1E/TRPV6/SLC8A2/SLC12A8/SCNN1B/KCNJ11/KCNJ9/CNGA3/ATP1A1/CACNA1C/MS4A1/CACNA1B/KCNJ6/HCN2/ATP1A2/SLC5A2	27
BP	GO:0099587	inorganic ion import across plasma membrane	27/1985	139/18860	0.194244604	1.845568382	3.431699951	0.001219544	0.013180239	0.010102898	SLC24A2/SLC9A4/KCNK5/ATP1B1/CACNA1H/CACNA1G/SLC12A2/SLC9A2/CACNA1A/KCNN4/SLC8A1/CACNA1E/TRPV6/SLC8A2/SLC12A8/SCNN1B/KCNJ11/KCNJ9/CNGA3/ATP1A1/CACNA1C/MS4A1/CACNA1B/KCNJ6/HCN2/ATP1A2/SLC5A2	27
BP	GO:0048485	sympathetic nervous system development	8/1985	22/18860	0.363636364	3.455003435	3.951515986	0.001223288	0.013180239	0.010102898	NRP2/SEMA3A/INSM1/GDNF/NTRK1/NRP1/TFAP2B/EDNRA	8
BP	GO:2000725	regulation of cardiac muscle cell differentiation	8/1985	22/18860	0.363636364	3.455003435	3.951515986	0.001223288	0.013180239	0.010102898	MYOCD/BMP2/DLL1/EFNB2/DKK1/BMP4/FZD7/SOX6	8
BP	GO:0009581	detection of external stimulus	29/1985	153/18860	0.189542484	1.800892313	3.411422133	0.001228057	0.013206796	0.010123254	SLC24A2/CDH2/HTR2A/GUCA1A/COL11A1/CACNB4/KCNA1/SERPINE2/TRPC3/PIEZO2/ASIC2/ADORA1/CDS1/CXCL12/NTRK1/PRPH2/TAC1/RGR/JUP/ANO3/GRK7/CAV3/PNPLA2/TAC4/PLEKHB1/GRIK2/SEMA5B/TULP1/RBP4	29
BP	GO:0002053	positive regulation of mesenchymal cell proliferation	9/1985	27/18860	0.333333333	3.167086482	3.86470249	0.001249554	0.013412813	0.01028117	CHRD/IRS2/PRRX1/SHOX2/SOX9/FGF9/WNT5A/LRP5/WNT2	9
BP	GO:0032272	negative regulation of protein polymerization	17/1985	73/18860	0.232876712	2.212622063	3.56021211	0.001257559	0.013473507	0.010327693	TMOD1/MIR214/GSN/TUBB4A/KANK1/DMTN/FKBP4/MYADM/SPTBN2/EML2/SCIN/KANK4/LMOD1/HIP1R/SPTBN4/ASB2/SNCA	17
BP	GO:0046879	hormone secretion	53/1985	331/18860	0.160120846	1.5213497	3.281971679	0.001266067	0.013539359	0.010378169	NKX6-1/FAM3D/ADCY8/F2RL2/LEP/C1QTNF3/AGTR1/IRS2/INHBA/CHRM3/CFTR/NLGN2/DAB2/NNAT/GNAO1/GPR68/MLXIPL/RAB11FIP1/TBX3/AACS/ADORA1/PTPRN/ADIPOQ/ILDR1/PCLO/TRPV6/SYBU/PER2/CRY2/LTBP4/FAM3B/MAFA/KCNJ11/TAC1/PRKD1/INHBB/SNAP25/LRP5/GRP/GNAI1/FOXL2/GALR1/STX1A/IL6/SCT/TFAP2B/NR1D1/TACR2/GNAZ/ADCY5/GLP1R/SYTL4/RBP4	53
BP	GO:0002209	behavioral defense response	13/1985	49/18860	0.265306122	2.520742302	3.655656829	0.001295049	0.01374671	0.010537108	MDK/GABRA5/EPHB2/DRD4/SLITRK4/NEUROD2/DPP4/LYPD1/ANKFN1/GRP/MAPK8IP2/GRIK2/ATP1A2	13
BP	GO:0060711	labyrinthine layer development	13/1985	49/18860	0.265306122	2.520742302	3.655656829	0.001295049	0.01374671	0.010537108	HEY2/SOCS3/HEY1/PCDH12/GJB5/SPINT1/VASH2/VASH1/OVOL2/LLGL2/WNT7B/RSPO3/WNT2	13
BP	GO:0060976	coronary vasculature development	13/1985	49/18860	0.265306122	2.520742302	3.655656829	0.001295049	0.01374671	0.010537108	HEY2/SGCD/ADAMTS6/PTK7/MYOCD/GPC3/TGFBR3/TBX5/NRP1/BMP4/PRICKLE1/APLNR/FGF2	13
BP	GO:1905314	semi-lunar valve development	13/1985	49/18860	0.265306122	2.520742302	3.655656829	0.001295049	0.01374671	0.010537108	HEY2/CDH11/HEY1/GJA5/SOX9/HEYL/SNAI1/BMP2/BMP4/EMILIN1/ELN/ROBO2/ROBO1	13
BP	GO:0008645	hexose transmembrane transport	24/1985	119/18860	0.201680672	1.916220392	3.438703646	0.001300573	0.013779819	0.010562487	PLA2G1B/KLF15/TRIB3/PID1/LEP/IRS2/SORBS1/SORT1/GRB10/SLC2A3/GPC3/ADIPOQ/CERS1/SLC2A10/SLC2A4/IGF1/PRKAG2/OCLN/EDNRA/SLC2A5/SLC2A12/ENPP1/SLC2A1/SLC5A2	24
BP	GO:0007044	cell-substrate junction assembly	21/1985	99/18860	0.212121212	2.01541867	3.474181034	0.001310783	0.013862376	0.010625768	FN1/COL16A1/MMP14/MYOC/CDH11/THY1/SORBS1/MAP4K4/SDC4/DMTN/CAMSAP3/AJUBA/SFRP1/NRP1/RHOD/PHLDB2/FAM107A/APOD/RAB40C/TNS1/GREM1	21
BP	GO:2001222	regulation of neuron migration	14/1985	55/18860	0.254545455	2.418502404	3.613203708	0.001328091	0.014019557	0.01074625	UNC5C/MDK/NKX6-1/COL3A1/GPR173/DAB2IP/CAMK2A/CAMK2B/CX3CL1/NRG3/IGSF10/ERBB4/FLRT2/TNN	14
BP	GO:0007200	phospholipase C-activating G protein-coupled receptor signaling pathway	28/1985	147/18860	0.19047619	1.809763704	3.380360047	0.001366642	0.014399984	0.011037855	HTR2A/OXGR1/AGTR1/CHRM3/CHRM1/ADRA1A/INPP5A/GPR68/GPR157/DRD4/FPR1/WNT5A/DGKI/HRH1/PRKD1/GRP/EDNRA/PLCB2/CX3CR1/BICD1/FPR3/CALCA/P2RY6/PTGER1/HTR2B/CCKBR/NMUR1/C5AR1	28
BP	GO:1990266	neutrophil migration	22/1985	106/18860	0.20754717	1.971959508	3.441690747	0.001376047	0.014472484	0.011093427	PLA2G1B/MDK/THBS4/FAM3D/PPIB/IL1R1/PERP/PF4/CXCL10/DPP4/VAV1/EMP2/S100A9/CCL28/CCR7/S100A8/CX3CL1/FUT4/CSF3R/CXCL9/TNFAIP6/C5AR1	22
BP	GO:0036314	response to sterol	11/1985	38/18860	0.289473684	2.750364576	3.704291238	0.001390985	0.014549502	0.011152463	CES1/INHBA/MLC1/CCR5/OSBPL7/RORC/PCK1/INHBB/RORA/PTCH1/F7	11
BP	GO:0070229	negative regulation of lymphocyte apoptotic process	11/1985	38/18860	0.289473684	2.750364576	3.704291238	0.001390985	0.014549502	0.011152463	IRS2/IDO1/PIP/RORC/BCL6/JAK3/TSC22D3/BMP4/HSH2D/PTCRA/CD27	11
BP	GO:0086004	regulation of cardiac muscle cell contraction	11/1985	38/18860	0.289473684	2.750364576	3.704291238	0.001390985	0.014549502	0.011152463	PKP2/GJA5/ADORA1/CAV1/DSP/JUP/CAV3/CACNA1C/RYR2/ATP1A2/PLN	11
BP	GO:0007519	skeletal muscle tissue development	33/1985	183/18860	0.180327869	1.713341867	3.325733115	0.001431871	0.014949886	0.011459364	IGF2/PITX2/SIX4/COL6A1/TLL2/DNER/SHOX2/MAFF/MYOCD/CAV2/NR4A1/VGLL2/HEYL/MYH14/CAV1/MEGF10/DLL1/FER1L6/CITED2/SKI/HOXD9/SOX8/DMD/BARX2/CYP26B1/FOXL2/RBM24/HLF/ELN/COL19A1/KLF5/ASB2/P2RX2	33
BP	GO:0046883	regulation of hormone secretion	45/1985	272/18860	0.165441176	1.571899541	3.258408747	0.001462819	0.01524523	0.011685751	NKX6-1/FAM3D/ADCY8/F2RL2/LEP/C1QTNF3/AGTR1/IRS2/INHBA/CHRM3/CFTR/NLGN2/DAB2/NNAT/GNAO1/GPR68/MLXIPL/RAB11FIP1/AACS/ADORA1/ADIPOQ/ILDR1/SYBU/PER2/CRY2/KCNJ11/TAC1/PRKD1/INHBB/SNAP25/LRP5/GRP/GNAI1/FOXL2/GALR1/STX1A/IL6/SCT/TFAP2B/NR1D1/TACR2/GNAZ/ADCY5/SYTL4/RBP4	45
BP	GO:0045123	cellular extravasation	17/1985	74/18860	0.22972973	2.182721765	3.496221867	0.001475337	0.015347785	0.011764362	MDK/LEP/THY1/IL1R1/SELP/CXCL12/VCAM1/CCR2/CCL28/ITGAL/SELL/CX3CL1/ITGA4/CX3CR1/FUT9/FUT4/PODXL2	17
BP	GO:0043279	response to alkaloid	21/1985	100/18860	0.21	1.995264484	3.42247106	0.001497837	0.015488683	0.011872362	ADCY8/HTR2A/PPP1R1B/TMEM38A/CHRNB2/SLC8A1/HOMER2/DRD4/MAPRE3/BCL2L1/GRM2/FKBP5/ST8SIA2/CASQ2/PTCH1/TMEM38B/RYR2/MYRF/RGS4/SNCA/BCHE	21
BP	GO:0051899	membrane depolarization	21/1985	100/18860	0.21	1.995264484	3.42247106	0.001497837	0.015488683	0.011872362	CDKN2A/MYOC/COL6A1/CACNA1G/CHRNB2/GJA5/CHRNA2/FHL1/SLC8A1/CHRNA6/CAV1/IFI6/TBX5/GPD1L/MLLT11/HSH2D/CAV3/CACNA1C/HCN2/SCN1B/ATP1A2	21
BP	GO:0035296	regulation of tube diameter	30/1985	162/18860	0.185185185	1.75949249	3.32966935	0.001499689	0.015488683	0.011872362	COMP/HTR2A/LEP/AGTR1/ADRA1A/KCNMA1/GJA5/ASIC2/SLC8A1/ADORA1/MMP2/CAV1/FOXC1/PER2/NOS1/ADRB1/SCNN1B/UTS2/HRH1/ADRB2/ADRA2B/OXTR/EDNRA/NPR1/HTR7/ITGA4/CALCA/HTR2B/ATP1A2/ACTA2	30
BP	GO:0097746	blood vessel diameter maintenance	30/1985	162/18860	0.185185185	1.75949249	3.32966935	0.001499689	0.015488683	0.011872362	COMP/HTR2A/LEP/AGTR1/ADRA1A/KCNMA1/GJA5/ASIC2/SLC8A1/ADORA1/MMP2/CAV1/FOXC1/PER2/NOS1/ADRB1/SCNN1B/UTS2/HRH1/ADRB2/ADRA2B/OXTR/EDNRA/NPR1/HTR7/ITGA4/CALCA/HTR2B/ATP1A2/ACTA2	30
BP	GO:0046777	protein autophosphorylation	26/1985	134/18860	0.194029851	1.843527952	3.360834008	0.001511647	0.015584104	0.011945505	NRG1/INSRR/STK24/ACVR1B/SIK2/TNIK/DDR1/ADIPOQ/SIK1/PTK2B/EEF2K/NEK6/TOM1L1/NTRK1/CAMK2A/PRKD1/GRK7/MAP3K9/CAMK2B/WNK2/ERRFI1/ERBB4/MEX3B/FGFR4/LCK/RASSF2	26
BP	GO:0098703	calcium ion import across plasma membrane	12/1985	44/18860	0.272727273	2.591252576	3.624261293	0.001517865	0.015592115	0.011951645	SLC24A2/CACNA1H/CACNA1G/CACNA1A/KCNN4/SLC8A1/CACNA1E/TRPV6/SLC8A2/CACNA1C/MS4A1/CACNA1B	12
BP	GO:1902656	calcium ion import into cytosol	12/1985	44/18860	0.272727273	2.591252576	3.624261293	0.001517865	0.015592115	0.011951645	SLC24A2/CACNA1H/CACNA1G/CACNA1A/KCNN4/SLC8A1/CACNA1E/TRPV6/SLC8A2/CACNA1C/MS4A1/CACNA1B	12
BP	GO:0040014	regulation of multicellular organism growth	16/1985	68/18860	0.235294118	2.235590458	3.500742727	0.001538687	0.015721491	0.012050814	IGF2/CACNA2D2/NPY1R/POU3F2/PLS1/PPIB/EZR/LGMN/ADRB1/STC2/ADRB2/MFSD2A/PTCH1/SPTBN4/GDF5/DIO3	16
BP	GO:0051893	regulation of focal adhesion assembly	16/1985	68/18860	0.235294118	2.235590458	3.500742727	0.001538687	0.015721491	0.012050814	COL16A1/MMP14/MYOC/THY1/MAP4K4/SDC4/DMTN/CAMSAP3/SFRP1/NRP1/RHOD/PHLDB2/FAM107A/APOD/RAB40C/GREM1	16
BP	GO:0090109	regulation of cell-substrate junction assembly	16/1985	68/18860	0.235294118	2.235590458	3.500742727	0.001538687	0.015721491	0.012050814	COL16A1/MMP14/MYOC/THY1/MAP4K4/SDC4/DMTN/CAMSAP3/SFRP1/NRP1/RHOD/PHLDB2/FAM107A/APOD/RAB40C/GREM1	16
BP	GO:0035115	embryonic forelimb morphogenesis	10/1985	33/18860	0.303030303	2.879169529	3.705527711	0.001551224	0.015793278	0.01210584	RUNX2/SHOX2/ALX4/TBX3/RPGRIP1L/ALDH1A2/TBX5/HOXD9/TFAP2A/CACNA1C	10
BP	GO:0071295	cellular response to vitamin	10/1985	33/18860	0.303030303	2.879169529	3.705527711	0.001551224	0.015793278	0.01210584	POSTN/COL1A1/LEP/MN1/FOLR1/CYP24A1/TNC/SFRP1/RXRA/PHEX	10
BP	GO:0001706	endoderm formation	15/1985	62/18860	0.241935484	2.298691801	3.512884056	0.001583602	0.016041557	0.012296151	FN1/COL5A2/MMP14/COL5A1/COL6A1/COL11A1/COL8A1/INHBA/COL12A1/LAMB1/LAMB3/MMP2/DKK1/ITGAV/ITGA4	15
BP	GO:0022602	ovulation cycle process	13/1985	50/18860	0.26	2.470327456	3.570445156	0.001584006	0.016041557	0.012296151	TGFB3/NPY5R/MMP19/LEP/INHBA/PTPRN/MMP2/EREG/BMPR1B/ADAMTS1/PGR/ROBO2/TNFAIP6	13
BP	GO:0031295	T cell costimulation	13/1985	50/18860	0.26	2.470327456	3.570445156	0.001584006	0.016041557	0.012296151	TNFSF4/CD86/CAV1/CD80/CD28/DPP4/EFNB2/VAV1/ICOS/LGALS1/CCR7/LCK/MAP3K8	13
BP	GO:0007179	transforming growth factor beta receptor signaling pathway	43/1985	258/18860	0.166666667	1.583543241	3.236836562	0.001588723	0.016060957	0.012311021	ASPN/TGFB3/NREP/COL3A1/COL1A2/HTRA1/GDF11/FBN2/FUT8/FOLR1/SPRY2/DAB2/MYOCD/VEPH1/CAV2/LRRC32/CHST11/TGFBR3/PMEPA1/SLC2A10/BMP2/CITED2/SKI/HPGD/LTBP4/PEG10/BAMBI/FBN1/OVOL2/LOX/WFIKKN2/FMOD/CAV3/ITGB8/EMILIN1/SPRY1/FURIN/LTBP2/GDF5/MIR142/HTRA3/GCNT2/LEFTY1	43
BP	GO:0001738	morphogenesis of a polarized epithelium	14/1985	56/18860	0.25	2.375314861	3.534994344	0.001602021	0.016138457	0.012370427	BRSK1/CTHRC1/SFRP2/SAPCD2/PTK7/FOXF2/PKHD1/CAMSAP3/RPGRIP1L/WNT5A/SFRP1/ERBB4/IFT20/LAMA1	14
BP	GO:0045778	positive regulation of ossification	14/1985	56/18860	0.25	2.375314861	3.534994344	0.001602021	0.016138457	0.012370427	ZBTB16/PTN/FBN2/TMEM119/SLC8A1/WNT5A/BMPR1B/BMP2/BMP4/TAC1/RXRA/TFAP2A/ADRB2/NELL1	14
BP	GO:0032496	response to lipopolysaccharide	55/1985	350/18860	0.157142857	1.493055056	3.193330906	0.001605708	0.016147228	0.01237715	COL6A1/IDO1/CLDN1/CCR5/EPHB2/SPON2/TNFSF4/LY96/CD86/NR4A1/PF4/DIO2/TNFRSF11A/CXCL10/HMGCS2/SLPI/WNT5A/CD80/IL36B/IL37/AKAP12/SELP/TRIM6/HPGD/DAB2IP/NOS1/PRDX2/EFNB2/SCIMP/VCAM1/TAC1/FASLG/NQO1/ALPL/CCL28/S100A7/CCR7/LOXL1/S100A8/SERPINE1/IL6/LILRB1/CX3CL1/NR1D1/S100A14/CX3CR1/MIR142/GBP5/FMO1/PTGER1/CD180/SNCA/CXCL9/C2/NLRP7	55
BP	GO:0035150	regulation of tube size	30/1985	163/18860	0.18404908	1.748698058	3.292548945	0.00165693	0.016633142	0.012749611	COMP/HTR2A/LEP/AGTR1/ADRA1A/KCNMA1/GJA5/ASIC2/SLC8A1/ADORA1/MMP2/CAV1/FOXC1/PER2/NOS1/ADRB1/SCNN1B/UTS2/HRH1/ADRB2/ADRA2B/OXTR/EDNRA/NPR1/HTR7/ITGA4/CALCA/HTR2B/ATP1A2/ACTA2	30
BP	GO:0014046	dopamine secretion	9/1985	28/18860	0.321428571	3.05397625	3.730301249	0.001671343	0.016643992	0.012757928	HTR2A/CHRNB2/GDNF/CHRNA6/CXCL12/GRM2/PINK1/SYT11/SNCA	9
BP	GO:0036315	cellular response to sterol	9/1985	28/18860	0.321428571	3.05397625	3.730301249	0.001671343	0.016643992	0.012757928	CES1/INHBA/MLC1/OSBPL7/RORC/PCK1/INHBB/RORA/PTCH1	9
BP	GO:0044342	type B pancreatic cell proliferation	9/1985	28/18860	0.321428571	3.05397625	3.730301249	0.001671343	0.016643992	0.012757928	NKX6-1/IRS2/NR4A1/PTPRN/IGFBP3/IGF1/ERRFI1/SGPP2/NR1D1	9
BP	GO:0045662	negative regulation of myoblast differentiation	9/1985	28/18860	0.321428571	3.05397625	3.730301249	0.001671343	0.016643992	0.012757928	TBX3/SOX9/CXCL10/DLL1/SRA1/SOX8/BMP4/PRICKLE1/SOSTDC1	9
BP	GO:0030278	regulation of ossification	25/1985	128/18860	0.1953125	1.855714736	3.331651878	0.001675266	0.016643992	0.012757928	MDK/ZBTB16/COMP/PTN/FBN2/RUNX2/TMEM119/ACVR1B/SLC8A1/SOX9/WNT5A/BMPR1B/BMP2/PTK2B/SFRP1/DKK1/BMP4/TAC1/RXRA/TFAP2A/ADRB2/NELL1/BMP3/ENPP1/GREM1	25
BP	GO:0030177	positive regulation of Wnt signaling pathway	29/1985	156/18860	0.185897436	1.766259769	3.296011904	0.001675433	0.016643992	0.012757928	SULF1/SFRP4/SFRP2/COL1A1/SULF2/PTK7/DAB2/LGR5/EDA/KANK1/RSPO1/GPC3/FGF9/WNT5A/BMP2/EGF/SFRP1/SKI/SALL1/BAMBI/LGR6/DKK1/JUP/RSPO3/WNK2/DACT1/SCEL/FGF2/LINC00941	29
BP	GO:0014074	response to purine-containing compound	28/1985	149/18860	0.187919463	1.785471574	3.301359372	0.001687605	0.016735899	0.012828377	COL1A1/MMP19/TMEM38A/CFTR/TRPC3/TLR7/PER1/DMTN/GPD1/SLC8A1/ADORA1/ADIPOQ/HMGCS2/EZR/EEF2K/AKAP6/KCNJ11/INHBB/CASQ2/CNGA3/PDE3A/TMEM38B/RYR2/AQP9/P2RY6/ENPP1/HCN2/P2RX2	28
BP	GO:0003228	atrial cardiac muscle tissue development	8/1985	23/18860	0.347826087	3.304785894	3.79320515	0.001704249	0.016784795	0.012865857	PITX2/CACNA1G/SHOX2/TBX3/TBX5/BMP4/WNT2/EDNRA	8
BP	GO:0038128	ERBB2 signaling pathway	8/1985	23/18860	0.347826087	3.304785894	3.79320515	0.001704249	0.016784795	0.012865857	NRG1/MYOC/BTC/TGFA/EREG/EGF/ERBB2/ERBB4	8
BP	GO:0086012	membrane depolarization during cardiac muscle cell action potential	8/1985	23/18860	0.347826087	3.304785894	3.79320515	0.001704249	0.016784795	0.012865857	CACNA1G/GJA5/SLC8A1/CAV3/CACNA1C/HCN2/SCN1B/ATP1A2	8
BP	GO:0090026	positive regulation of monocyte chemotaxis	8/1985	23/18860	0.347826087	3.304785894	3.79320515	0.001704249	0.016784795	0.012865857	CXCL10/LGMN/CXCL12/CCR2/S100A7/SERPINE1/S100A14/CX3CR1	8
BP	GO:0034446	substrate adhesion-dependent cell spreading	21/1985	101/18860	0.207920792	1.97550939	3.371358948	0.001707176	0.016784795	0.012865857	POSTN/FN1/MDK/MYOC/PKP2/DAB2/TYRO3/LAMB1/KANK1/DMTN/MYADM/TACSTD2/PARVG/ANTXR1/NRP1/ITGAV/FZD7/SRCIN1/ACTN4/ITGA4/SPRY4	21
BP	GO:0015844	monoamine transport	17/1985	75/18860	0.226666667	2.153618808	3.433247045	0.001724084	0.016893072	0.012948852	HTR2A/CHRNB2/SLC29A3/RAB3B/GDNF/DRD4/CHRNA6/CXCL12/NOS1/GRM2/SLC18A3/PINK1/STX1A/ADRA2B/LILRB1/SYT11/SNCA	17
BP	GO:0030858	positive regulation of epithelial cell differentiation	17/1985	75/18860	0.226666667	2.153618808	3.433247045	0.001724084	0.016893072	0.012948852	SFRP4/NKX6-1/GDNF/SULT2B1/PKP1/TMEM100/SOX9/BMP2/FOXC1/BMP4/OVOL2/SERPINE1/PTCH1/PROM1/FOXJ1/FGF2/ATOH8	17
BP	GO:0001558	regulation of cell growth	63/1985	414/18860	0.152173913	1.445843829	3.145933391	0.001740087	0.016999574	0.013030488	FN1/COL14A1/MMP14/NKX6-1/NRG1/CDKN2A/SFRP2/AGTR1/CDH4/INHBA/DAB2/NTRK3/SERPINE2/SEMA3G/JADE1/SEMA3A/MEG3/MYOCD/ACVR1B/FHL1/CHPT1/EPHX2/DDR1/TNC/WNT5A/RND2/IGFBP3/FSTL4/BCL6/AKAP6/SFRP1/SCGB3A1/CXCL12/LTBP4/IGF1/FRZB/NRP1/S100A9/EAF2/ERBB2/ADAM15/CAV3/S100A8/CRYAB/MFSD2A/OSGIN1/DRAXIN/DCSTAMP/NRG3/NPR1/DCBLD2/CEACAM1/SPHK1/MAPT/NGF/SEMA6D/RGS4/FAM107A/TNFRSF12A/PAK4/RGMA/ENPP1/DACT3	63
BP	GO:0048041	focal adhesion assembly	19/1985	88/18860	0.215909091	2.051408289	3.39058905	0.00175333	0.016999574	0.013030488	COL16A1/MMP14/MYOC/CDH11/THY1/SORBS1/MAP4K4/SDC4/DMTN/CAMSAP3/AJUBA/SFRP1/NRP1/RHOD/PHLDB2/FAM107A/APOD/RAB40C/GREM1	19
BP	GO:0003180	aortic valve morphogenesis	11/1985	39/18860	0.282051282	2.679842408	3.601614218	0.001755713	0.016999574	0.013030488	HEY2/CDH11/HEY1/SOX9/HEYL/SNAI1/BMP4/EMILIN1/ELN/ROBO2/ROBO1	11
BP	GO:0032147	activation of protein kinase activity	11/1985	39/18860	0.282051282	2.679842408	3.601614218	0.001755713	0.016999574	0.013030488	NRG1/ADCY8/LEP/PTK2B/IGF1/TOM1L1/CHI3L1/FBN1/CALCA/TNFRSF10B/FGF1	11
BP	GO:0034694	response to prostaglandin	11/1985	39/18860	0.282051282	2.679842408	3.601614218	0.001755713	0.016999574	0.013030488	PRKAA2/AKR1C2/TNFSF4/TNC/TGFBR3/HMGCS2/SFRP1/GNAI1/CCR7/P2RY6/PTGER1	11
BP	GO:0050433	regulation of catecholamine secretion	11/1985	39/18860	0.282051282	2.679842408	3.601614218	0.001755713	0.016999574	0.013030488	HTR2A/CHRNB2/GDNF/CHRNA6/CXCL12/GRM2/PINK1/STX1A/ADRA2B/SYT11/SNCA	11
BP	GO:0051954	positive regulation of amine transport	11/1985	39/18860	0.282051282	2.679842408	3.601614218	0.001755713	0.016999574	0.013030488	SLC38A3/CHRNB2/SLC12A2/RAB3B/GDNF/DRD4/CXCL12/SLC18A3/PINK1/STX1A/TACR2	11
BP	GO:0032526	response to retinoic acid	22/1985	108/18860	0.203703704	1.935441739	3.343663156	0.001772152	0.017129809	0.013130316	COL1A1/LEP/KLF4/PTK7/NTRK3/SOX9/MMP2/TNC/WNT5A/ALDH1A2/SERPINF1/PTK2B/DKK1/RXRA/WNT7B/WNT11/CYP26B1/FZD7/WNT2/PTCH1/TESC/RBP4	22
BP	GO:0002237	response to molecule of bacterial origin	58/1985	375/18860	0.154666667	1.469528128	3.149816225	0.001777666	0.017154182	0.013148999	COL6A1/IDO1/CLDN1/CCR5/EPHB2/SPON2/TNFSF4/LY96/CD86/NR4A1/PF4/DIO2/TNFRSF11A/CXCL10/HMGCS2/SLPI/WNT5A/CD80/IL36B/IL37/AKAP12/SELP/TRIM6/HPGD/SSC5D/DAB2IP/NOS1/PRDX2/EFNB2/SCIMP/VCAM1/TAC1/FASLG/NQO1/ALPL/CCL28/S100A7/CCR7/LOXL1/S100A8/SERPINE1/IL6/TLR10/LILRB1/CX3CL1/NR1D1/S100A14/CX3CR1/MIR142/GBP5/FMO1/PTGER1/CD180/SNCA/CXCL9/C2/NLRP7/C5AR1	58
BP	GO:0001894	tissue homeostasis	45/1985	275/18860	0.163636364	1.554751546	3.178346781	0.001829426	0.017594416	0.013486446	COL14A1/COL3A1/COMP/CLDN3/TMEM119/PDK4/TJP3/CLDN1/SLC12A2/CTSK/SOX9/PERP/CYTL1/ILDR1/CDH23/TNFRSF11A/NXNL2/FOXC1/PTK2B/AKT3/RAB3D/DMD/CCR2/ALPL/PRICKLE1/APBB2/USH1G/ADRB2/OCLN/LAMA2/MFSD2A/CD34/IL6/ERRFI1/DCSTAMP/SASH3/NOX4/GCNT2/CALCA/PROM1/TUB/SLC2A1/TULP1/PKP3/RBP4	45
BP	GO:0060249	anatomical structure homeostasis	45/1985	275/18860	0.163636364	1.554751546	3.178346781	0.001829426	0.017594416	0.013486446	COL14A1/COL3A1/COMP/CLDN3/TMEM119/PDK4/TJP3/CLDN1/SLC12A2/CTSK/SOX9/PERP/CYTL1/ILDR1/CDH23/TNFRSF11A/NXNL2/FOXC1/PTK2B/AKT3/RAB3D/DMD/CCR2/ALPL/PRICKLE1/APBB2/USH1G/ADRB2/OCLN/LAMA2/MFSD2A/CD34/IL6/ERRFI1/DCSTAMP/SASH3/NOX4/GCNT2/CALCA/PROM1/TUB/SLC2A1/TULP1/PKP3/RBP4	45
BP	GO:0030534	adult behavior	29/1985	157/18860	0.184713376	1.755009707	3.258100071	0.001852894	0.017745604	0.013602334	GRIN2D/HOXB8/HTR2A/PCDH17/TMOD1/ATP6V1B1/LEP/PPP1R1B/CACNB4/CHRNB2/ASIP/NLGN2/GDNF/HOMER2/GLRB/DRD4/SHANK2/CHRNA6/SPTBN2/FGF12/MAPRE3/CXCL12/HOXD9/GRM2/UCHL1/SPTBN4/FGF2/SNCA/ATP1A2	29
BP	GO:0018108	peptidyl-tyrosine phosphorylation	24/1985	122/18860	0.196721311	1.869100219	3.302979303	0.001854287	0.017745604	0.013602334	THBS4/NRG1/SFRP2/CADM4/EPHB2/DMTN/GPRC5A/DDR1/CD80/PTK2B/JAK3/SFRP1/NTRK1/PARP9/PARP14/SAMSN1/ERBB2/SRCIN1/IL6/ERRFI1/ERBB4/FGFR4/LCK/ANGPT4	24
BP	GO:0006094	gluconeogenesis	20/1985	95/18860	0.210526316	2.000265146	3.352126117	0.001857834	0.017745604	0.013602334	PPARGC1A/LEP/C1QTNF3/DGAT2/GPD1/ADIPOQ/PFKFB3/PCK1/SIK1/PER2/PDK2/NNMT/SERPINA12/PRKAG2/PFKFB4/LEPR/ALDOC/PC/RBP4/PFKFB1	20
BP	GO:0055017	cardiac muscle tissue growth	20/1985	95/18860	0.210526316	2.000265146	3.352126117	0.001857834	0.017745604	0.013602334	COL14A1/HEY2/NRG1/ADRA1A/RUNX1/FGF9/TGFBR3/FOXC1/SORBS2/AKAP6/SKI/TBX5/IGF1/HEG1/CAV3/WNT2/ERBB4/RGS4/FGF2/RBP4	20
BP	GO:0099173	postsynapse organization	41/1985	245/18860	0.167346939	1.590006683	3.188057514	0.001860626	0.017745604	0.013602334	SYNDIG1/CDH2/NRP2/PTPRD/CSMD2/NLGN2/EPHB2/NTRK3/ARC/ARHGAP22/GDNF/DLG4/ASIC2/GLRB/CHRDL1/SPTBN2/ARHGAP44/WNT5A/CNKSR2/EZR/PTK2B/LGMN/EEF2K/MAPRE3/CASKIN1/ENAH/C1QL2/NRP1/LZTS3/NEFH/FARP1/DOCK10/PRICKLE1/NGEF/CAMK2B/SRCIN1/HIP1R/CTNND2/RPS6KA5/CBLN1/BAIAP2	41
BP	GO:0003176	aortic valve development	12/1985	45/18860	0.266666667	2.533669186	3.53267376	0.001874564	0.017813248	0.013654184	HEY2/CDH11/HEY1/SOX9/HEYL/SNAI1/BMP2/BMP4/EMILIN1/ELN/ROBO2/ROBO1	12
BP	GO:0032941	secretion by tissue	12/1985	45/18860	0.266666667	2.533669186	3.53267376	0.001874564	0.017813248	0.013654184	CHRM3/CHRM1/AQP5/KCNN4/ADORA1/NEGR1/AGR2/SCNN1B/PRICKLE1/CELSR2/SCT/ALOX12B	12
BP	GO:0003179	heart valve morphogenesis	15/1985	63/18860	0.238095238	2.26220463	3.441703615	0.001879742	0.017813248	0.013654184	HEY2/CDH11/HEY1/GJA5/SOX9/ADAMTS9/HEYL/SNAI1/BMP2/TBX5/BMP4/EMILIN1/ELN/ROBO2/ROBO1	15
BP	GO:0031424	keratinization	18/1985	82/18860	0.219512195	2.085642317	3.378988528	0.001882296	0.017813248	0.013654184	KRT77/KRT7/KRT4/PPL/KRT80/KRT1/LCE5A/CYP26B1/CDSN/KLK5/EVPL/SPRR4/KRT78/KRT3/LCE3E/KRT5/LCE3A/KRT2	18
BP	GO:0021782	glial cell development	26/1985	136/18860	0.191176471	1.816417247	3.277177796	0.001883257	0.017813248	0.013654184	MDK/MYOC/ID4/COL6A1/OLIG1/POU3F2/NTRK3/LAMC3/TPPP/CD9/FA2H/MXRA8/PRX/DLL1/MAL/SKI/PRDM8/S100A9/ERBB2/S100A8/IL6/NR1D1/MIR142/MYRF/MAPT/C5AR1	26
BP	GO:0010799	regulation of peptidyl-threonine phosphorylation	6/1985	14/18860	0.428571429	4.071968334	3.943563644	0.001918174	0.018023503	0.013815349	CADM4/DMTN/TRIM6/EGF/CHI3L1/SPHK1	6
BP	GO:0050746	regulation of lipoprotein metabolic process	6/1985	14/18860	0.428571429	4.071968334	3.943563644	0.001918174	0.018023503	0.013815349	LEP/DGAT2/SVIP/ITGAV/APOD/HHATL	6
BP	GO:1900025	negative regulation of substrate adhesion-dependent cell spreading	6/1985	14/18860	0.428571429	4.071968334	3.943563644	0.001918174	0.018023503	0.013815349	POSTN/KANK1/DMTN/TACSTD2/ACTN4/SPRY4	6
BP	GO:2000095	regulation of Wnt signaling pathway, planar cell polarity pathway	6/1985	14/18860	0.428571429	4.071968334	3.943563644	0.001918174	0.018023503	0.013815349	DAB2/GPC3/ZNRF3/DKK1/RSPO3/DACT1	6
BP	GO:0031294	lymphocyte costimulation	13/1985	51/18860	0.254901961	2.421889663	3.487272032	0.001924352	0.018023503	0.013815349	TNFSF4/CD86/CAV1/CD80/CD28/DPP4/EFNB2/VAV1/ICOS/LGALS1/CCR7/LCK/MAP3K8	13
BP	GO:0051155	positive regulation of striated muscle cell differentiation	13/1985	51/18860	0.254901961	2.421889663	3.487272032	0.001924352	0.018023503	0.013815349	MMP14/NRG1/HOPX/SHOX2/MYOCD/AKAP6/EFNB2/IGF1/BMP4/PRKD1/CYP26B1/CAV3/RBM24	13
BP	GO:0060603	mammary gland duct morphogenesis	10/1985	34/18860	0.294117647	2.794488072	3.591854224	0.001993012	0.018605771	0.014261668	CCL11/TBX3/PERP/DDR1/WNT5A/LRP5/CAV3/SOSTDC1/PTCH1/PGR	10
BP	GO:0060674	placenta blood vessel development	10/1985	34/18860	0.294117647	2.794488072	3.591854224	0.001993012	0.018605771	0.014261668	HEY2/SOCS3/HEY1/SPINT1/VASH2/VASH1/OVOL2/LLGL2/ITGB8/WNT2	10
BP	GO:0150116	regulation of cell-substrate junction organization	17/1985	76/18860	0.223684211	2.125281718	3.371255862	0.00200716	0.018707387	0.014339559	COL16A1/MMP14/MYOC/THY1/MAP4K4/SDC4/DMTN/CAMSAP3/SFRP1/NRP1/RHOD/PHLDB2/FAM107A/APOD/PAK4/RAB40C/GREM1	17
BP	GO:0001542	ovulation from ovarian follicle	5/1985	10/18860	0.5	4.750629723	4.068798744	0.002055039	0.018907677	0.014493085	MMP19/LEP/MMP2/ADAMTS1/PGR	5
BP	GO:0010496	intercellular transport	5/1985	10/18860	0.5	4.750629723	4.068798744	0.002055039	0.018907677	0.014493085	EPHB2/ARC/GJB4/PEG10/CLDN16	5
BP	GO:0038083	peptidyl-tyrosine autophosphorylation	5/1985	10/18860	0.5	4.750629723	4.068798744	0.002055039	0.018907677	0.014493085	NRG1/DDR1/PTK2B/NTRK1/LCK	5
BP	GO:0044854	plasma membrane raft assembly	5/1985	10/18860	0.5	4.750629723	4.068798744	0.002055039	0.018907677	0.014493085	COL6A1/CAV2/CAV1/EMP2/CAV3	5
BP	GO:0051964	negative regulation of synapse assembly	5/1985	10/18860	0.5	4.750629723	4.068798744	0.002055039	0.018907677	0.014493085	NEGR1/WNT5A/DKK1/ROBO2/CBLN1	5
BP	GO:0060371	regulation of atrial cardiac muscle cell membrane depolarization	5/1985	10/18860	0.5	4.750629723	4.068798744	0.002055039	0.018907677	0.014493085	CACNA1G/GJA5/FHL1/TBX5/SCN1B	5
BP	GO:0060385	axonogenesis involved in innervation	5/1985	10/18860	0.5	4.750629723	4.068798744	0.002055039	0.018907677	0.014493085	SEMA3A/NTRK1/NRP1/EDNRA/ITGA4	5
BP	GO:0061299	retina vasculature morphogenesis in camera-type eye	5/1985	10/18860	0.5	4.750629723	4.068798744	0.002055039	0.018907677	0.014493085	RHOJ/NRP1/LRP5/LAMA1/COL4A1	5
BP	GO:0035725	sodium ion transmembrane transport	33/1985	187/18860	0.176470588	1.676692843	3.189503134	0.002068164	0.018997946	0.014562278	SLC24A2/SLC9A4/ATP1B1/SLC12A2/SLC13A2/SLC9A2/ASIC2/SLC8A1/SLC4A11/FGF12/SLC6A17/SLC8A2/NOS1/SLC6A9/SCNN1B/SCN4A/SLC17A7/DMD/SLC20A1/CAV3/WNK2/CNGA3/ATP1A1/TESC/ACTN4/GRIN1/SLC34A2/SLC6A14/SLC23A1/HCN2/SCN1B/ATP1A2/SLC5A2	33
BP	GO:0018212	peptidyl-tyrosine modification	24/1985	123/18860	0.195121951	1.853904282	3.2585877	0.002078797	0.01906506	0.014613722	THBS4/NRG1/SFRP2/CADM4/EPHB2/DMTN/GPRC5A/DDR1/CD80/PTK2B/JAK3/SFRP1/NTRK1/PARP9/PARP14/SAMSN1/ERBB2/SRCIN1/IL6/ERRFI1/ERBB4/FGFR4/LCK/ANGPT4	24
BP	GO:0042327	positive regulation of phosphorylation	42/1985	254/18860	0.165354331	1.571074397	3.142684145	0.00208279	0.019071168	0.014618404	PLAUR/THBS4/NRG1/ADCY8/LEP/SPRY2/RARRES2/GRB10/RSPO1/THPO/ADIPOQ/EREG/TPD52L1/WNT5A/CD80/BMP2/PTK2B/TRIM6/EGF/IGF1/TOM1L1/CHI3L1/FAXDC2/PARP9/FBN1/PARP14/NRP1/BMP4/PROM2/ERBB2/FZD7/SRCIN1/IL6/EEF1A2/SPHK1/ERBB4/CALCA/TNFRSF10B/FGF1/ANGPT4/RASSF2/FGF2	42
BP	GO:0009952	anterior/posterior pattern specification	38/1985	224/18860	0.169642857	1.611820799	3.159290707	0.002087592	0.019081877	0.014626613	HEY2/SFRP2/ZBTB16/OTX1/HOXB8/GDF11/COBL/BASP1/HEY1/ARC/ALX4/HOXC11/TBX3/HOXD3/GPC3/HEYL/HOXB9/CTNNBIP1/WNT5A/ALDH1A2/HES2/BMP2/FOXC1/DLL1/SFRP1/SKI/HOXD9/DKK1/BMP4/PRICKLE1/LRP5/CELSR2/HOXC13/DMRT2/WNT2/HOXA7/LEFTY1/FGF8	38
BP	GO:0097191	extrinsic apoptotic signaling pathway	40/1985	239/18860	0.167364017	1.590168945	3.149136592	0.002093629	0.019081877	0.014626613	NRG1/SFRP2/SCG2/KLF4/INHBA/EYA4/KRT8/MOAP1/KRT18/SORT1/ACVR1B/GDNF/PF4/EYA2/CAV1/BMPR1B/MAL/IFI6/BCL2L1/SFRP1/DAB2IP/PRDX2/IGF1/G0S2/NRP1/BMP4/ITGAV/MLLT11/FASLG/SERPINE1/CX3CL1/MIR142/NGF/TNFRSF12A/IFI27/TNFRSF10C/TNFRSF10B/MKNK2/CD27/FAS	40
BP	GO:0030833	regulation of actin filament polymerization	25/1985	130/18860	0.192307692	1.827165278	3.245732904	0.002093946	0.019081877	0.014626613	TMOD1/MIR214/GSN/EVL/CDC42EP4/KANK1/CCL11/DMTN/MYADM/SPTBN2/SCIN/ARHGAP28/PTK2B/PLEKHG2/KANK4/C15orf62/LMOD1/ARHGAP40/CCR7/ELN/HIP1R/SPTBN4/HCLS1/ASB2/BAIAP2	25
BP	GO:0044703	multi-organism reproductive process	37/1985	217/18860	0.170506912	1.620030412	3.150668089	0.002164672	0.019695075	0.01509664	COL16A1/PTN/TRO/FBN2/LEP/OR2H2/IDO1/SLC38A3/SERPINE2/PAPPA/HSD11B2/APOL2/MAFF/LAMB1/ACVR1B/FKBP4/DDR1/MMP2/CLDN4/CITED2/PSG4/VMP1/HPGD/CORIN/TAC1/EMP2/STC2/ADRA2B/KLK14/OXTR/ERRFI1/PGR/TIMP1/PNOC/CALCA/EPYC/SLC2A1	37
BP	GO:0030593	neutrophil chemotaxis	18/1985	83/18860	0.21686747	2.060514097	3.320932771	0.002171702	0.019727723	0.015121665	PLA2G1B/MDK/THBS4/PPIB/PERP/PF4/CXCL10/DPP4/VAV1/S100A9/CCL28/CCR7/S100A8/CX3CL1/CSF3R/CXCL9/TNFAIP6/C5AR1	18
BP	GO:0070633	transepithelial transport	11/1985	40/18860	0.275	2.612846348	3.502118816	0.002194765	0.019905682	0.015258074	SLC9A4/CLDN3/CFTR/CLDN19/SLC12A2/CLCNKA/RHCG/PKP1/SCNN1B/PRKD1/P2RY6	11
BP	GO:0097107	postsynaptic density assembly	9/1985	29/18860	0.310344828	2.948666725	3.601783229	0.002199887	0.019920621	0.015269525	PTPRD/CSMD2/NLGN2/NTRK3/PTK2B/CASKIN1/C1QL2/PRICKLE1/CBLN1	9
BP	GO:0072657	protein localization to membrane	68/1985	458/18860	0.148471616	1.410667341	3.051462853	0.002212751	0.020005507	0.015334592	MMP14/RAB31/CDH2/WDR72/LRRC15/TPBG/PKP2/PTN/PID1/ATP1B1/CACNA2D2/THY1/GSN/NLGN2/EPHB2/DAB2/KRT18/PLS1/SORBS1/STAC2/TSPAN14/DLG4/PKP1/MYADM/GLRB/GPC3/SH3PXD2B/ADIPOQ/CHRDL1/ARHGAP44/MAP7/CAV1/GPR158/AGR2/EZR/BCL2L1/CAMK2A/C1QL2/PRPH2/CRB3/LYPD1/EMP2/KCNB2/FARP1/ERBB2/REEP2/ITGAL/JUP/CAV3/DPP10/CNIH3/STX1A/CAMK2B/PTCH1/ERRFI1/SPTBN4/TESC/ATP2C2/GPC6/ITGA4/ERBB4/IFT20/CD53/TUB/GRIK2/AMN/PKP3/TNFAIP6	68
BP	GO:0007254	JNK cascade	33/1985	188/18860	0.175531915	1.667774264	3.155955551	0.002260916	0.020408772	0.015643702	MYOC/EDAR/MDFI/MAP4K4/SEMA3A/PHLPP1/TLR7/PER1/EDA2R/TNIK/SH3RF3/TNFRSF11A/TPD52L1/WNT5A/FGF12/PTK2B/DAB2IP/DKK1/PINK1/WNT7B/CCR7/FZD7/NRK/DACT1/MAPK8IP2/FGF14/TNXB/GRIK2/ERN2/MECOM/RASSF2/CD27/SLAMF1	33
BP	GO:0018149	peptide cross-linking	7/1985	19/18860	0.368421053	3.500464006	3.739927025	0.002273509	0.020490175	0.015706099	COL3A1/KRT10/DSP/KRT1/PI3/EVPL/KRT2	7
BP	GO:0060997	dendritic spine morphogenesis	14/1985	58/18860	0.24137931	2.293407452	3.383491008	0.002291712	0.020606139	0.015794988	PTPRD/EPHB2/ARC/DLG4/ARHGAP44/EEF2K/MAPRE3/LZTS3/DOCK10/NGEF/CAMK2B/SRCIN1/CTNND2/BAIAP2	14
BP	GO:0048483	autonomic nervous system development	12/1985	46/18860	0.260869565	2.478589421	3.443528134	0.00229716	0.020606139	0.015794988	FN1/NRP2/SEMA3A/INSM1/GDNF/NTRK1/VCAM1/SOX8/NRP1/TFAP2A/TFAP2B/EDNRA	12
BP	GO:0099054	presynapse assembly	12/1985	46/18860	0.260869565	2.478589421	3.443528134	0.00229716	0.020606139	0.015794988	PTPRD/PCDH17/NLGN2/NTRK3/PCLO/WNT5A/EFNB2/DKK1/FARP1/SLITRK2/SNCA/CBLN1	12
BP	GO:0007492	endoderm development	19/1985	90/18860	0.211111111	2.005821439	3.280406786	0.002305665	0.020650115	0.015828696	FN1/COL5A2/MMP14/COL5A1/COL6A1/COL11A1/COL8A1/INHBA/ARC/COL12A1/LAMB1/HOXC11/LAMB3/MMP2/DKK1/BMP4/ITGAV/ITGA4/FGF8	19
BP	GO:0038127	ERBB signaling pathway	27/1985	145/18860	0.186206897	1.769200035	3.188938	0.002314939	0.020672046	0.015845506	PLAUR/NRG1/MYOC/NRG2/PLAU/BTC/SPRY2/TGFA/SOX9/GPRC5A/EREG/AGR2/PTK2B/LGMN/ANTXR1/IFI6/EGF/DAB2IP/FASLG/ERBB2/PRICKLE1/ADRA2B/HIP1R/ERRFI1/NRG3/CEACAM1/ERBB4	27
BP	GO:0045927	positive regulation of growth	43/1985	263/18860	0.163498099	1.553437856	3.099866467	0.002315327	0.020672046	0.015845506	FN1/HEY2/MMP14/IGF2/NRG1/SFRP2/TFCP2L1/BASP1/LEP/CDH4/CACNA2D2/HOPX/POU3F2/NTRK3/PLS1/PPIB/FGF9/TGFBR3/RND2/AGR2/DLL1/EZR/AKAP6/SFRP1/CXCL12/TBX5/IGF1/NRP1/S100A9/ERBB2/S100A8/MFSD2A/WNT2/SPTBN4/SASH3/SPHK1/ERBB4/MAPT/NGF/DIO3/TNFRSF12A/FGF8/FGF2	43
BP	GO:2000738	positive regulation of stem cell differentiation	8/1985	24/18860	0.333333333	3.167086482	3.643386276	0.002323068	0.020677727	0.015849861	PTN/SOX9/TACSTD2/FOXC1/TBX5/RBM24/FGF2/SOX6	8
BP	GO:0001936	regulation of endothelial cell proliferation	32/1985	181/18860	0.17679558	1.679780676	3.151729857	0.002323178	0.020677727	0.015849861	SULF1/MDK/TNMD/THBS4/SPARC/IGF2/SCG2/NRP2/LEP/AGTR1/F3/CCL11/CAV2/NR4A1/WNT5A/CAV1/ALDH1A2/VASH2/AKT3/VASH1/EGF/CXCL12/NRP1/BMP4/PRKD1/ITGA4/APLNR/EGR3/HTR2B/FGFBP1/FGF2/ATOH8	32
BP	GO:0046626	regulation of insulin receptor signaling pathway	17/1985	77/18860	0.220779221	2.097680657	3.310217952	0.002328158	0.020689921	0.015859208	IGF2/GRB14/TRIB3/PID1/LEP/SOCS3/SORBS1/PIP4K2C/GRB10/KANK1/SIK2/ZBTB7B/SERPINA12/MZB1/TRIM72/ENPP1/VWA2	17
BP	GO:0021700	developmental maturation	56/1985	364/18860	0.153846154	1.461732222	3.050841615	0.002377475	0.021095494	0.016170087	NKX6-1/ADAMTS12/MYOC/ZBTB16/TFCP2L1/GDF11/ATP6V1B1/RUNX2/LEP/GLDN/ATP6V0A4/CFTR/FOXA1/ROPN1B/DLG4/THBS3/NFATC4/L3MBTL3/PTPRN/CHRDL1/MMP2/LNX1/EREG/WNT5A/ALDH1A2/SYBU/BMP2/CDC25B/NEUROD2/DAZL/DAB2IP/IGF1/CEBPA/TCP11/C1QL2/SOX8/SLC17A7/RXRA/ADAMTS7/CAMK2B/PAEP/EDNRA/PDE3A/SPTBN4/CX3CL1/PGR/ROPN1/HID1/EPB42/CX3CR1/NGF/BNC1/FGF22/BCAN/FOXJ1/GREM1	56
BP	GO:0030308	negative regulation of cell growth	31/1985	174/18860	0.17816092	1.69275312	3.148564809	0.002382026	0.021103206	0.016175998	CDKN2A/SFRP2/INHBA/DAB2/SERPINE2/SEMA3G/JADE1/MEG3/ACVR1B/FHL1/WNT5A/FSTL4/BCL6/SFRP1/SCGB3A1/FRZB/NRP1/EAF2/ADAM15/CAV3/CRYAB/OSGIN1/DRAXIN/DCSTAMP/NPR1/DCBLD2/SEMA6D/RGS4/RGMA/ENPP1/DACT3	31
BP	GO:0045666	positive regulation of neuron differentiation	20/1985	97/18860	0.206185567	1.959022566	3.247739963	0.002411042	0.021327304	0.016347774	NKX6-1/BEND6/GDF6/FOXA1/PCP4/HOXD3/HEYL/BMP2/NEUROD2/BCL6/NAP1L2/CXCL12/DKK1/DMD/BMP4/ADRA2B/GDF5/NGF/NBL1/FGF2	20
BP	GO:0045682	regulation of epidermis development	16/1985	71/18860	0.225352113	2.141128889	3.303921625	0.002477273	0.021812181	0.016719441	SFRP4/HEY2/KRT10/MAFF/SULT2B1/PKP1/FOXC1/DLL1/MYCL/BMP4/OVOL2/PTCH1/ERRFI1/HOXA7/FGF2/KRT2	16
BP	GO:0048662	negative regulation of smooth muscle cell proliferation	16/1985	71/18860	0.225352113	2.141128889	3.303921625	0.002477273	0.021812181	0.016719441	TGFB3/OGN/NDRG2/PPARGC1A/KLF4/MIR214/MYOCD/ADIPOQ/CTNNBIP1/IGFBP3/BMP2/BMP4/CNN1/NPR1/EFEMP2/APOD	16
BP	GO:0097192	extrinsic apoptotic signaling pathway in absence of ligand	16/1985	71/18860	0.225352113	2.141128889	3.303921625	0.002477273	0.021812181	0.016719441	NRG1/KLF4/INHBA/EYA4/MOAP1/GDNF/PF4/EYA2/IFI6/BCL2L1/PRDX2/IGF1/ITGAV/CX3CL1/NGF/MKNK2	16
BP	GO:0060390	regulation of SMAD protein signal transduction	18/1985	84/18860	0.214285714	2.035984167	3.263690128	0.002497525	0.021956768	0.016830269	TGFB3/GDF11/INHBA/TOB1/GDF6/DAB2/VEPH1/TGFBR3/PMEPA1/BMP2/SKI/DKK1/BMP4/OVOL2/EMILIN1/GDF5/GREM1/ATOH8	18
BP	GO:0010765	positive regulation of sodium ion transport	10/1985	35/18860	0.285714286	2.714645556	3.482239063	0.002530811	0.022147496	0.016976466	PKP2/ATP1B1/FGF12/NOS1/GPD1L/WNK2/TESC/ACTN4/SCN1B/PRSS8	10
BP	GO:0045684	positive regulation of epidermis development	10/1985	35/18860	0.285714286	2.714645556	3.482239063	0.002530811	0.022147496	0.016976466	SFRP4/KRT10/SULT2B1/PKP1/FOXC1/BMP4/OVOL2/PTCH1/FGF2/KRT2	10
BP	GO:0051281	positive regulation of release of sequestered calcium ion into cytosol	10/1985	35/18860	0.285714286	2.714645556	3.482239063	0.002530811	0.022147496	0.016976466	THY1/CXCL10/AKAP6/CXCL11/CX3CL1/P2RY6/JPH2/APLNR/SNCA/CXCL9	10
BP	GO:0072175	epithelial tube formation	26/1985	139/18860	0.18705036	1.777213997	3.154286861	0.002586064	0.022596524	0.017320655	CTHRC1/SFRP2/SIX4/COBL/PTK7/FOLR1/SALL4/SDC4/SPINT1/GDNF/SOX9/WNT5A/CITED2/EGF/SFRP1/SKI/SOX8/BMP4/OVOL2/PRICKLE1/PTCH1/RGMA/FGF8/FGF2/GREM1/MTHFD1L	26
BP	GO:0098900	regulation of action potential	15/1985	65/18860	0.230769231	2.192598334	3.303295354	0.002611148	0.022780975	0.017462039	PKP2/CHRNB2/ADRA1A/GJA5/CAV1/FGF12/DSP/SLC8A2/NOS1/TAC1/JUP/CAV3/CASQ2/CACNA1C/RYR2	15
BP	GO:0045667	regulation of osteoblast differentiation	29/1985	161/18860	0.180124224	1.711406981	3.109134893	0.002733728	0.023689162	0.018158181	CTHRC1/SFRP2/CHRD/FBN2/RUNX2/MIR214/TMEM119/TOB1/SOX9/CTNNBIP1/BMPR1B/BMP2/SFRP1/SKI/IGF1/CEBPA/BAMBI/BMP4/PRKD1/WNT7B/LRP5/SMOC1/IL6/NELL1/PTCH1/RASSF2/FGF2/GREM1/TNFAIP6	29
BP	GO:0019319	hexose biosynthetic process	20/1985	98/18860	0.204081633	1.93903254	3.196478658	0.002735908	0.023689162	0.018158181	PPARGC1A/LEP/C1QTNF3/DGAT2/GPD1/ADIPOQ/PFKFB3/PCK1/SIK1/PER2/PDK2/NNMT/SERPINA12/PRKAG2/PFKFB4/LEPR/ALDOC/PC/RBP4/PFKFB1	20
BP	GO:0071677	positive regulation of mononuclear cell migration	20/1985	98/18860	0.204081633	1.93903254	3.196478658	0.002735908	0.023689162	0.018158181	MDK/MMP14/RARRES2/CXCL10/WNT5A/PTK2B/LGMN/CXCL12/CCR2/S100A7/CCL4/CCR7/CCL20/SERPINE1/CX3CL1/S100A14/ITGA4/CX3CR1/SLAMF1/C5AR1	20
BP	GO:1990868	response to chemokine	20/1985	98/18860	0.204081633	1.93903254	3.196478658	0.002735908	0.023689162	0.018158181	SLC12A2/CCR5/CCL11/PADI2/THPO/CXCL10/FOXC1/PTK2B/CXCL12/CXCR4/CXCL11/CCR2/LOX/CCL4/GNAI1/CCR7/CX3CL1/CX3CR1/CXCL9/ROBO1	20
BP	GO:1990869	cellular response to chemokine	20/1985	98/18860	0.204081633	1.93903254	3.196478658	0.002735908	0.023689162	0.018158181	SLC12A2/CCR5/CCL11/PADI2/THPO/CXCL10/FOXC1/PTK2B/CXCL12/CXCR4/CXCL11/CCR2/LOX/CCL4/GNAI1/CCR7/CX3CL1/CX3CR1/CXCL9/ROBO1	20
BP	GO:0001504	neurotransmitter uptake	12/1985	47/18860	0.255319149	2.425853476	3.356699739	0.002794327	0.024122113	0.018490046	RAB3B/GDNF/DRD4/SLC1A6/PER2/NOS1/SLC29A1/SLC6A9/SLC18A3/SNAP25/SNCA/ATP1A2	12
BP	GO:1990806	ligand-gated ion channel signaling pathway	12/1985	47/18860	0.255319149	2.425853476	3.356699739	0.002794327	0.024122113	0.018490046	GRIN2D/F2RL2/CHRM3/GRIA3/DLG4/GRIA2/GRIK5/GRIN3A/PTK2B/ADRB2/GRIN1/GRIK2	12
BP	GO:0050886	endocrine process	21/1985	105/18860	0.2	1.900251889	3.172618496	0.002810814	0.024227946	0.018571169	LEP/C1QTNF3/AGTR1/INHBA/DAB2/GJA5/HSD11B2/RAB11FIP1/TBX3/ENPEP/TRPV6/CRY2/CORIN/TAC1/CPA3/INHBB/MME/FOXL2/GALR1/OXTR/TACR2	21
BP	GO:0060479	lung cell differentiation	9/1985	30/18860	0.3	2.850377834	3.478672786	0.002853191	0.024484129	0.018767538	COL6A1/FOXA1/SOX9/SPDEF/AGR2/IGF1/RBBP9/TMEM38B/FOXJ1	9
BP	GO:0060487	lung epithelial cell differentiation	9/1985	30/18860	0.3	2.850377834	3.478672786	0.002853191	0.024484129	0.018767538	COL6A1/FOXA1/SOX9/SPDEF/AGR2/IGF1/RBBP9/TMEM38B/FOXJ1	9
BP	GO:0031346	positive regulation of cell projection organization	56/1985	367/18860	0.152588556	1.449783458	2.984355263	0.002853349	0.024484129	0.018767538	TGFB3/FN1/MDK/TENM3/PTPRD/PTN/COBL/CDH4/PTK7/PLXNC1/EPHB2/SHOX2/NTRK3/CDC42EP4/DLG4/TNIK/DDR1/NEGR1/WNT5A/EPS8L1/RND2/SERPINF1/PTK2B/DZIP1/EEF2K/MAPRE3/DAB2IP/CXCL12/NTRK1/FRMD7/C15orf62/NRP1/DMD/VLDLR/S100A9/PROM2/PRKD1/ARSB/TIAM2/CCR7/KATNB1/OCLN/CAMK2B/MAP6/CX3CL1/IFT20/MAPT/NGF/TNFRSF12A/ROBO2/RGMA/FUT9/SCN1B/TNN/BAIAP2/ROBO1	56
BP	GO:0035924	cellular response to vascular endothelial growth factor stimulus	18/1985	85/18860	0.211764706	2.012031412	3.207237917	0.002863225	0.024532148	0.018804346	ADAMTS12/NRP2/CADM4/SPRY2/NR4A1/FOXC1/DLL1/DAB2IP/VCAM1/NRP1/PRKD1/EMILIN1/SPHK1/ADAMTS3/TNXB/EGR3/GREM1/ROBO1	18
BP	GO:0046660	female sex differentiation	24/1985	126/18860	0.19047619	1.809763704	3.127850709	0.00289602	0.024776097	0.018991337	MMP14/MMP19/LEP/INHBA/LHFPL2/TYRO3/TBX3/PTPRN/MMP2/EREG/WNT5A/BMPR1B/FOXC1/BCL2L1/SFRP1/LHX9/INHBB/ADAMTS1/FOXL2/PGR/FANCE/ROBO2/RBP4/TNFAIP6	24
BP	GO:0002934	desmosome organization	6/1985	15/18860	0.4	3.800503778	3.721357699	0.002914274	0.024815551	0.01902158	PKP2/PKP1/PERP/DSP/JUP/PKP3	6
BP	GO:0071696	ectodermal placode development	6/1985	15/18860	0.4	3.800503778	3.721357699	0.002914274	0.024815551	0.01902158	SIX4/EDA/TBX3/NRP1/NRG3/FOXI3	6
BP	GO:2000052	positive regulation of non-canonical Wnt signaling pathway	6/1985	15/18860	0.4	3.800503778	3.721357699	0.002914274	0.024815551	0.01902158	DAB2/GPC3/WNT5A/SFRP1/DKK1/RSPO3	6
BP	GO:0042325	regulation of phosphorylation	64/1985	431/18860	0.148491879	1.410859871	2.959369346	0.002917949	0.024815551	0.01902158	FN1/PLAUR/THBS4/NRG1/CDKN2A/SFRP2/ADCY8/CADM4/PRR5L/TRIB3/LEP/INHBA/SRPX2/THY1/SPRY2/INSM1/RARRES2/GRB10/DMTN/GCKR/RSPO1/GPRC5A/THPO/ADIPOQ/EREG/TPD52L1/WNT5A/CD80/IGFBP3/BMP2/PTK2B/TRIM6/EGF/SFRP1/IGF1/TOM1L1/CHI3L1/FAXDC2/PARP9/FBN1/HEG1/PARP14/NRP1/BMP4/SAMSN1/EMP2/PROM2/ERBB2/FZD7/SRCIN1/IL6/ERRFI1/EEF1A2/CEACAM1/SPHK1/ERBB4/CALCA/TNFRSF10B/FGF1/ANGPT4/RASSF2/FGF2/IBTK/STAT2	64
BP	GO:0007219	Notch signaling pathway	33/1985	191/18860	0.172774869	1.641578857	3.056496441	0.002934591	0.024920111	0.019101727	POSTN/HEY2/MMP14/ENHO/BEND6/CNTN6/DNER/HEY1/FOXA1/KRT19/TSPAN14/TMEM100/SOX9/PERP/HOXD3/HEYL/SNAI1/BMP2/FOXC1/DLL1/SORBS2/BCL6/MAML3/CEBPA/TTYH1/OVOL2/LLGL2/DTX3/ROBO2/CDH6/ANGPT4/PLN/ROBO1	33
BP	GO:0009953	dorsal/ventral pattern formation	19/1985	92/18860	0.206521739	1.962216625	3.17303942	0.002997284	0.025414844	0.019480949	BMP1/CHRD/TLL2/LMX1B/FOXA1/MDFI/BMPR1B/SP8/SFRP1/GPR161/BMP4/OVOL2/SOSTDC1/PTCH1/HOXD11/NBL1/DSCAML1/FGF8/GREM1	19
BP	GO:0019730	antimicrobial humoral response	32/1985	184/18860	0.173913043	1.652392947	3.049958508	0.003029371	0.025648976	0.019660415	PLA2G1B/SPON2/RARRES2/CCL11/IGHG4/PF4/CXCL10/SLPI/DCD/RNASE6/CXCL12/KLK7/MUC7/TAC1/S100A9/CXCL11/PI3/IGHG2/CCL28/S100A7/CCL4/CCL20/PGLYRP3/CX3CL1/KLK5/IGHG1/CALCA/EVPL/PGLYRP4/CXCL9/CXCL14/PRSS3	32
BP	GO:0045669	positive regulation of osteoblast differentiation	17/1985	79/18860	0.215189873	2.044574817	3.190887084	0.003099429	0.026203428	0.020085413	CTHRC1/SFRP2/FBN2/RUNX2/TMEM119/CTNNBIP1/BMPR1B/BMP2/IGF1/CEBPA/BMP4/PRKD1/WNT7B/LRP5/IL6/NELL1/FGF2	17
BP	GO:0070233	negative regulation of T cell apoptotic process	8/1985	25/18860	0.32	3.040403023	3.501231647	0.003105	0.026211868	0.020091882	IDO1/PIP/RORC/JAK3/TSC22D3/BMP4/PTCRA/CD27	8
BP	GO:0033002	muscle cell proliferation	41/1985	252/18860	0.162698413	1.54583983	2.991805389	0.003154407	0.026589799	0.020381573	TGFB3/OGN/HEY2/NRG1/NPY5R/NDRG2/PPARGC1A/KLF4/MIR214/RUNX1/MYOCD/CAV2/FGF9/ADIPOQ/CTNNBIP1/MMP2/EREG/TGFBR3/IGFBP3/BMP2/FOXC1/MEGF10/SKI/HPGD/TBX5/IGF1/BMP4/ADAMTS1/CNN1/ELN/IL6/WNT2/PDE1A/CX3CL1/NPR1/EFEMP2/ERBB4/P2RY6/APOD/FGF2/RBP4	41
BP	GO:0002067	glandular epithelial cell differentiation	10/1985	36/18860	0.277777778	2.639238735	3.376410142	0.003178818	0.026598095	0.020387933	SLC9A4/FOXA1/INSM1/SOX9/SPDEF/CAV1/BMP2/PGR/FGF8/FGF2	10
BP	GO:0098698	postsynaptic specialization assembly	10/1985	36/18860	0.277777778	2.639238735	3.376410142	0.003178818	0.026598095	0.020387933	PTPRD/CSMD2/NLGN2/NTRK3/SPTBN2/PTK2B/CASKIN1/C1QL2/PRICKLE1/CBLN1	10
BP	GO:0003184	pulmonary valve morphogenesis	7/1985	20/18860	0.35	3.325440806	3.568597219	0.003183233	0.026598095	0.020387933	HEY2/HEY1/GJA5/HEYL/BMP4/ROBO2/ROBO1	7
BP	GO:0010522	regulation of calcium ion transport into cytosol	7/1985	20/18860	0.35	3.325440806	3.568597219	0.003183233	0.026598095	0.020387933	PLA2G1B/TRPC3/CAV1/NOS1/GRIN1/CALCA/P2RX2	7
BP	GO:0046653	tetrahydrofolate metabolic process	7/1985	20/18860	0.35	3.325440806	3.568597219	0.003183233	0.026598095	0.020387933	FOLR1/DHFRP1/ALDH1L2/ALDH1L1/SHMT1/MTHFD2L/MTHFD1L	7
BP	GO:0051580	regulation of neurotransmitter uptake	7/1985	20/18860	0.35	3.325440806	3.568597219	0.003183233	0.026598095	0.020387933	RAB3B/GDNF/DRD4/PER2/NOS1/SNCA/ATP1A2	7
BP	GO:0072330	monocarboxylic acid biosynthetic process	39/1985	237/18860	0.164556962	1.56349839	2.994054668	0.00320239	0.026701563	0.020467243	PLA2G1B/CTHRC1/CES1/ACADL/PNLIPRP3/TRIB3/PRKAA2/IDO1/PDK4/OSBPL7/ALOXE3/MLXIPL/FA2H/MGLL/HOGA1/ACSS2/ALDH1A2/PER2/DEGS1/CYP7B1/WDTC1/ACSL1/HSD17B12/STAR/PRKAG2/PTGES/ALOX12/ACSM1/GATM/ERRFI1/FASN/NR1D1/CEACAM1/TECR/CYP39A1/FGFR4/CYP1A2/ALOX12B/MTHFD1L	39
BP	GO:0031102	neuron projection regeneration	14/1985	60/18860	0.233333333	2.216960537	3.238104731	0.003209591	0.026701563	0.020467243	NREP/PTN/KLF4/THY1/FOLR1/PRRX1/NTRK3/DHFRP1/STK24/PTPRF/MMP2/TNC/APOD/RGMA	14
BP	GO:0046324	regulation of D-glucose import	14/1985	60/18860	0.233333333	2.216960537	3.238104731	0.003209591	0.026701563	0.020467243	PLA2G1B/KLF15/PID1/LEP/IRS2/SORBS1/GRB10/GPC3/ADIPOQ/CERS1/IGF1/PRKAG2/OCLN/ENPP1	14
BP	GO:1903037	regulation of leukocyte cell-cell adhesion	60/1985	401/18860	0.149625935	1.42163483	2.926996989	0.003255926	0.027047782	0.020732626	MDK/IGF2/CDKN2A/ZBTB16/LEP/KLF4/LGALS9B/IDO1/THY1/RUNX1/SOX13/SDC4/TNFSF4/CD86/ZBTB7B/LRRC32/PCK1/CAV1/CD80/RUNX3/IL36B/VTCN1/SELP/SMARCD3/CD28/BCL6/JAK3/DPP4/CXCL12/PRDX2/EFNB2/IGF1/VCAM1/VAV1/RHOH/IL2RG/BMP4/CCR2/ERBB2/ICOS/LGALS1/CCL28/CCR7/IL6/LILRB1/SASH3/RASAL3/ITGA4/TNFAIP8L2/EGR3/FUT9/FOXJ1/LCK/FUT4/CD27/MAP3K8/SLAMF1/GPR65/FCHO1/LAX1	60
BP	GO:0016525	negative regulation of angiogenesis	29/1985	163/18860	0.17791411	1.690408122	3.036207336	0.003294075	0.027325088	0.020945186	SULF1/TNMD/THBS4/SPARC/CREB3L1/THBS2/KLF4/EFNA3/MIR214/SPRY2/SLC12A2/ADAMTS9/PF4/CXCL10/FOXC1/FOXO4/SERPINF1/VASH1/DAB2IP/SEMA3E/CCR2/FASLG/ADAMTS1/EMILIN1/SERPINE1/NPR1/CX3CR1/E2F2/ANGPT4	29
BP	GO:0045581	negative regulation of T cell differentiation	13/1985	54/18860	0.240740741	2.287340237	3.249074748	0.003322856	0.027524001	0.021097657	MDK/CDKN2A/RUNX1/TNFSF4/ZBTB7B/RUNX3/BCL6/JAK3/PRDX2/BMP4/ERBB2/LGALS1/FOXJ1	13
BP	GO:0038034	signal transduction in absence of ligand	16/1985	73/18860	0.219178082	2.082467824	3.17808423	0.003335464	0.027539186	0.021109296	NRG1/KLF4/INHBA/EYA4/MOAP1/GDNF/PF4/EYA2/IFI6/BCL2L1/PRDX2/IGF1/ITGAV/CX3CL1/NGF/MKNK2	16
BP	GO:0060113	inner ear receptor cell differentiation	16/1985	73/18860	0.219178082	2.082467824	3.17808423	0.003335464	0.027539186	0.021109296	GABRA5/HEY2/CTHRC1/FZD2/PLS1/SDC4/CDH23/DLL1/TECTA/MYCL/BMP4/USH1G/GABRB2/IFT20/FGF2/TPRN	16
BP	GO:0060421	positive regulation of heart growth	11/1985	42/18860	0.261904762	2.488425093	3.311940998	0.003339102	0.027539186	0.021109296	HEY2/NRG1/BASP1/FGF9/TGFBR3/AKAP6/TBX5/IGF1/WNT2/ERBB4/FGF2	11
BP	GO:0008038	neuron recognition	12/1985	48/18860	0.25	2.375314861	3.272072852	0.003375334	0.027798011	0.021307691	OPCML/NCAM2/CNTN6/EPHB2/PCDH12/NRP1/PALLD/NTM/ROBO2/DSCAML1/TNN/ROBO1	12
BP	GO:0006959	humoral immune response	48/1985	307/18860	0.156351792	1.485538936	2.941737203	0.003384877	0.027836606	0.021337275	PLA2G1B/CFI/C1S/SPON2/RARRES2/CCL11/IGHG4/PF4/MASP1/CXCL10/SLPI/DCD/RNASE6/CD28/KRT1/CXCL12/KLK7/MUC7/CFD/TAC1/S100A9/CXCL11/CCR2/PI3/IGHG2/CFB/C6/CCL28/S100A7/CCL4/CCR7/CCL20/C1R/IL6/PGLYRP3/CX3CL1/KLK5/MS4A1/IGHG1/CALCA/EVPL/PGLYRP4/IFNE/FOXJ1/CXCL9/C2/CXCL14/PRSS3	48
BP	GO:0003158	endothelium development	27/1985	149/18860	0.181208054	1.721704732	3.033345521	0.003440913	0.028028894	0.021484667	TNMD/HEY2/NRG1/ADAMTS12/CLDN3/FZD2/TJP3/CLDN1/HEY1/GJA5/RHOB/TMEM100/MYADM/CXCL10/DLL1/EZR/SCUBE1/HEG1/NRP1/BMP4/CD34/EDNRA/FASN/FSTL1/CEACAM1/FGF1/ATOH8	27
BP	GO:0019227	neuronal action potential propagation	5/1985	11/18860	0.454545455	4.318754294	3.776112988	0.003442488	0.028028894	0.021484667	CACNB4/CLDN19/NTRK3/SCN1B/ATP1A2	5
BP	GO:0019852	L-ascorbic acid metabolic process	5/1985	11/18860	0.454545455	4.318754294	3.776112988	0.003442488	0.028028894	0.021484667	SLC2A3/GSTO2/SLC23A1/SLC2A1/ATP1A2	5
BP	GO:0060433	bronchus development	5/1985	11/18860	0.454545455	4.318754294	3.776112988	0.003442488	0.028028894	0.021484667	SOX9/SPDEF/AGR2/BMP4/WNT7B	5
BP	GO:0071313	cellular response to caffeine	5/1985	11/18860	0.454545455	4.318754294	3.776112988	0.003442488	0.028028894	0.021484667	TMEM38A/SLC8A1/CASQ2/TMEM38B/RYR2	5
BP	GO:0090331	negative regulation of platelet aggregation	5/1985	11/18860	0.454545455	4.318754294	3.776112988	0.003442488	0.028028894	0.021484667	SERPINE2/ADAMTS18/CD9/ALOX12/CEACAM1	5
BP	GO:2000726	negative regulation of cardiac muscle cell differentiation	5/1985	11/18860	0.454545455	4.318754294	3.776112988	0.003442488	0.028028894	0.021484667	BMP2/DLL1/DKK1/FZD7/SOX6	5
BP	GO:0046364	monosaccharide biosynthetic process	20/1985	100/18860	0.2	1.900251889	3.095745993	0.003496415	0.028427588	0.021790273	PPARGC1A/LEP/C1QTNF3/DGAT2/GPD1/ADIPOQ/PFKFB3/PCK1/SIK1/PER2/PDK2/NNMT/SERPINA12/PRKAG2/PFKFB4/LEPR/ALDOC/PC/RBP4/PFKFB1	20
BP	GO:0001704	formation of primary germ layer	25/1985	135/18860	0.185185185	1.75949249	3.037366159	0.003547422	0.028720086	0.022014478	FN1/COL5A2/MMP14/SFRP2/COL5A1/COL6A1/COL11A1/KLF4/COL8A1/INHBA/COL12A1/LAMB1/LAMB3/SNAI1/MMP2/WNT5A/EYA2/FOXC1/DKK1/BMP4/ITGAV/WNT11/FZD7/ITGA4/ATOH8	25
BP	GO:0031640	killing of cells of another organism	25/1985	135/18860	0.185185185	1.75949249	3.037366159	0.003547422	0.028720086	0.022014478	C1S/GZMB/CCL11/PF4/MASP1/CXCL10/DCD/CXCL12/SCNN1B/MUC7/TAC1/CXCL11/CFB/C6/CCL28/CCL20/C1R/APOL1/PGLYRP3/GBP5/PGLYRP4/CXCL9/C2/CXCL14/LCE3A	25
BP	GO:0141061	disruption of cell in another organism	25/1985	135/18860	0.185185185	1.75949249	3.037366159	0.003547422	0.028720086	0.022014478	C1S/GZMB/CCL11/PF4/MASP1/CXCL10/DCD/CXCL12/SCNN1B/MUC7/TAC1/CXCL11/CFB/C6/CCL28/CCL20/C1R/APOL1/PGLYRP3/GBP5/PGLYRP4/CXCL9/C2/CXCL14/LCE3A	25
BP	GO:0045471	response to ethanol	24/1985	128/18860	0.1875	1.781486146	3.042649236	0.003579705	0.028923589	0.022170467	CLDN3/LEP/CAT/CHRNB2/CLDN1/NTRK3/CCND1/DRD4/MT-CYB/ADIPOQ/TNC/TNFRSF11A/HMGCS2/GRIN3A/SLC2A4/HPGD/VCAM1/MT-ND4/S100A8/GRIN1/RGS4/CD27/FGF2/RBP4	24
BP	GO:0006029	proteoglycan metabolic process	22/1985	114/18860	0.192982456	1.833576384	3.061690007	0.003587696	0.028923589	0.022170467	SULF1/ADAMTS12/CHSY3/ADAMTS4/COL11A1/SULF2/CHPF/FOXL1/CHST6/CHST10/CYTL1/CHST11/BMPR1B/SLC2A10/BMP2/HYAL4/DSEL/IGF1/ADAMTS7/HS3ST4/EDNRA/CHST1	22
BP	GO:0097306	cellular response to alcohol	22/1985	114/18860	0.192982456	1.833576384	3.061690007	0.003587696	0.028923589	0.022170467	ADCY8/CES1/PRKAA2/INHBA/CFTR/MLC1/OSBPL7/AKR1C2/TNFSF4/TNC/SFRP1/SCNN1B/PRKD1/INHBB/GNAI1/CCR7/JUP/ADAM15/PTCH1/P2RY6/ADCY5/HCN2	22
BP	GO:0006109	regulation of carbohydrate metabolic process	32/1985	186/18860	0.172043011	1.634625281	2.983134664	0.00359573	0.028947646	0.022188907	IGF2/HTR2A/PPARGC1A/LEP/PRKAA2/C1QTNF3/DGAT2/IRS2/PDK4/RORC/SORBS1/GNB3/MLXIPL/GRB10/GCKR/GPD1/ADIPOQ/IGFBP3/SIK1/EGF/PDK2/IGF1/NNMT/SERPINA12/PRKAG2/RORA/UCHL1/LEPR/P2RY6/ENPP1/SNCA/PFKFB1	32
BP	GO:0001934	positive regulation of protein phosphorylation	38/1985	231/18860	0.164502165	1.562977744	2.952705549	0.003605764	0.028987713	0.022219619	PLAUR/THBS4/NRG1/ADCY8/LEP/SPRY2/RARRES2/RSPO1/THPO/ADIPOQ/EREG/TPD52L1/WNT5A/CD80/BMP2/PTK2B/TRIM6/EGF/IGF1/TOM1L1/CHI3L1/FAXDC2/PARP9/FBN1/PARP14/BMP4/PROM2/ERBB2/SRCIN1/IL6/SPHK1/ERBB4/CALCA/TNFRSF10B/FGF1/ANGPT4/RASSF2/FGF2	38
BP	GO:0006836	neurotransmitter transport	36/1985	216/18860	0.166666667	1.583543241	2.95833987	0.003635877	0.029188859	0.022373802	BRSK1/SYT8/CACNB4/STX11/SLC29A3/RAB3B/OTOF/GDNF/DRD4/SYN2/GRIK5/PCLO/SLC1A6/GPR158/SLC6A17/PER2/TPRG1L/NOS1/SLC29A1/SLC6A9/CAMK2A/CADPS/SYT9/SLC17A7/CADPS2/SLC18A3/SNAP25/STX1A/SV2C/CACNA1B/TACR2/SYT11/NGF/SNCA/ATP1A2/HRH3	36
BP	GO:0003094	glomerular filtration	9/1985	31/18860	0.290322581	2.758430162	3.360547503	0.003650574	0.029265859	0.022432823	SULF1/RHPN2/SULF2/GJA5/ADORA1/EMP2/CD34/EDNRA/TBC1D8B	9
BP	GO:0030041	actin filament polymerization	28/1985	157/18860	0.178343949	1.69449213	2.996948039	0.00370114	0.029629799	0.02271179	COBL/TMOD1/MIR214/GSN/EVL/CDC42EP4/KANK1/CCL11/DMTN/MYADM/SPTBN2/SCIN/ARHGAP28/PTK2B/PLEKHG2/KANK4/C15orf62/LMOD1/ARHGAP40/CCR7/RHOD/ELN/HIP1R/SPTBN4/HCLS1/FAM107A/ASB2/BAIAP2	28
BP	GO:0060986	endocrine hormone secretion	14/1985	61/18860	0.229508197	2.180616922	3.167555568	0.003770217	0.030140699	0.023103404	LEP/C1QTNF3/AGTR1/INHBA/DAB2/RAB11FIP1/TBX3/TRPV6/CRY2/TAC1/INHBB/FOXL2/GALR1/TACR2	14
BP	GO:0008037	cell recognition	30/1985	172/18860	0.174418605	1.657196415	2.969584526	0.003834768	0.030614055	0.02346624	OPCML/FCGR1A/NCAM2/CNTN6/FOLR1/VCAN/EPHB2/C1S/PCDH12/SPON2/CD9/MASP1/MEGF10/COLEC12/ASTL/NRP1/PALLD/ATP8B3/CCR7/C1R/ADAM32/PAEP/NTM/ROBO2/TUB/DSCAML1/TNN/TULP1/C2/ROBO1	30
BP	GO:0060420	regulation of heart growth	16/1985	74/18860	0.216216216	2.054326367	3.116674613	0.003848602	0.030681763	0.02351814	COL14A1/HEY2/NRG1/BASP1/RUNX1/FGF9/TGFBR3/AKAP6/TBX5/IGF1/CAV3/WNT2/ERBB4/RGS4/FGF2/RBP4	16
BP	GO:0008154	actin polymerization or depolymerization	32/1985	187/18860	0.171122995	1.625883969	2.950022157	0.003911098	0.031075279	0.023819777	COBL/TMOD1/MIR214/GSN/EVL/CDC42EP4/KANK1/CCL11/DMTN/MYADM/SPTBN2/SCIN/ARHGAP28/PTK2B/PLEKHG2/WIPF1/CXCL12/ENAH/KANK4/C15orf62/LMOD1/ARHGAP40/CCR7/RHOD/ELN/HIP1R/SPTBN4/MICAL2/HCLS1/FAM107A/ASB2/BAIAP2	32
BP	GO:1903035	negative regulation of response to wounding	20/1985	101/18860	0.198019802	1.881437514	3.046246691	0.003938202	0.031075279	0.023819777	FAP/PLAUR/MDK/PLAU/TSPAN8/EPPK1/SLC12A2/SERPINE2/ADAMTS18/CD9/PF4/GP1BA/KRT1/ALOX12/SERPINB2/SERPINE1/CEACAM1/PHLDB2/RGMA/FGF2	20
BP	GO:2000181	negative regulation of blood vessel morphogenesis	29/1985	165/18860	0.175757576	1.669918327	2.964277048	0.003948961	0.031075279	0.023819777	SULF1/TNMD/THBS4/SPARC/CREB3L1/THBS2/KLF4/EFNA3/MIR214/SPRY2/SLC12A2/ADAMTS9/PF4/CXCL10/FOXC1/FOXO4/SERPINF1/VASH1/DAB2IP/SEMA3E/CCR2/FASLG/ADAMTS1/EMILIN1/SERPINE1/NPR1/CX3CR1/E2F2/ANGPT4	29
BP	GO:0003230	cardiac atrium development	10/1985	37/18860	0.27027027	2.567907958	3.274120812	0.003952177	0.031075279	0.023819777	HEY2/PITX2/SHOX2/GJA5/WNT5A/BMP2/TBX5/HEG1/WNT11/WNT2	10
BP	GO:0006910	phagocytosis, recognition	10/1985	37/18860	0.27027027	2.567907958	3.274120812	0.003952177	0.031075279	0.023819777	FCGR1A/C1S/SPON2/MASP1/MEGF10/COLEC12/C1R/TUB/TULP1/C2	10
BP	GO:0055075	potassium ion homeostasis	10/1985	37/18860	0.27027027	2.567907958	3.274120812	0.003952177	0.031075279	0.023819777	ATP6V1B1/ATP1B1/SLC12A2/KCNMA1/SLC12A8/SCNN1B/ATP1A1/KLHL3/ATP1A2/KCTD7	10
BP	GO:0061436	establishment of skin barrier	10/1985	37/18860	0.27027027	2.567907958	3.274120812	0.003952177	0.031075279	0.023819777	KLF4/CLDN1/ALOXE3/FA2H/ZNF750/CLDN4/KRT1/CYP26B1/ALOX12/ALOX12B	10
BP	GO:0090183	regulation of kidney development	10/1985	37/18860	0.27027027	2.567907958	3.274120812	0.003952177	0.031075279	0.023819777	SIX4/BASP1/MAGED1/GDNF/SOX9/TACSTD2/ADIPOQ/SOX8/BMP4/GREM1	10
BP	GO:1901099	negative regulation of signal transduction in absence of ligand	10/1985	37/18860	0.27027027	2.567907958	3.274120812	0.003952177	0.031075279	0.023819777	NRG1/KLF4/EYA4/GDNF/PF4/EYA2/IFI6/BCL2L1/PRDX2/CX3CL1	10
BP	GO:2001240	negative regulation of extrinsic apoptotic signaling pathway in absence of ligand	10/1985	37/18860	0.27027027	2.567907958	3.274120812	0.003952177	0.031075279	0.023819777	NRG1/KLF4/EYA4/GDNF/PF4/EYA2/IFI6/BCL2L1/PRDX2/CX3CL1	10
BP	GO:1990778	protein localization to cell periphery	55/1985	365/18860	0.150684932	1.431696629	2.856377587	0.004046684	0.031708952	0.0243055	MMP14/RAB31/CDH2/WDR72/LRRC15/TPBG/SAPCD2/PKP2/PID1/ATP1B1/CACNA2D2/EPHB2/DAB2/KRT18/PLS1/SORBS1/STAC2/TSPAN14/DLG4/PKP1/MYADM/ADIPOQ/ARHGAP44/MAP7/CAV1/GPR158/AGR2/EZR/BCL2L1/CAMK2A/C1QL2/PRPH2/CRB3/LYPD1/EMP2/KCNB2/ERBB2/GNAI1/JUP/CAV3/DPP10/CNIH3/CAMK2B/PTCH1/ERRFI1/SPTBN4/TESC/ATP2C2/GPC6/ERBB4/IFT20/TUB/SNCA/AMN/PKP3	55
BP	GO:0071526	semaphorin-plexin signaling pathway	12/1985	49/18860	0.244897959	2.326839048	3.189539885	0.004050021	0.031708952	0.0243055	NRP2/PLXNC1/SEMA3G/SEMA3A/GDNF/SEMA6B/SEMA3E/NRP1/ERBB2/EDNRA/SEMA6D/SEMA5B	12
BP	GO:0043542	endothelial cell migration	47/1985	302/18860	0.155629139	1.478672828	2.876036255	0.004054745	0.031708952	0.0243055	FAP/FN1/LOXL2/SPARC/SCG2/NRP2/PTN/KLF4/ANXA3/SRPX2/RHOB/NR4A1/ADAMTS9/TGFBR3/WNT5A/MIR296/SERPINF1/PTK2B/RHOJ/LGMN/AKT3/VASH1/EGF/DPP4/DAB2IP/EFNB2/PLEKHG5/NRP1/EMP2/S100A9/PRKD1/S100A7A/S100A7/JUP/S100A8/FSTL1/CEACAM1/CALCA/FGF1/EGR3/FGFBP1/ANGPT4/FGF2/GREM1/ATOH8/PRSS3/ROBO1	47
BP	GO:0051154	negative regulation of striated muscle cell differentiation	11/1985	43/18860	0.255813953	2.430554742	3.220929445	0.004067887	0.031708952	0.0243055	TMEM119/MYOCD/BMP2/DLL1/DKK1/CAV3/FZD7/CEACAM5/RGS4/TRIM72/SOX6	11
BP	GO:0060074	synapse maturation	11/1985	43/18860	0.255813953	2.430554742	3.220929445	0.004067887	0.031708952	0.0243055	NFATC4/CHRDL1/LNX1/SYBU/NEUROD2/DAB2IP/C1QL2/CAMK2B/CX3CR1/FGF22/BCAN	11
BP	GO:0061001	regulation of dendritic spine morphogenesis	11/1985	43/18860	0.255813953	2.430554742	3.220929445	0.004067887	0.031708952	0.0243055	PTPRD/EPHB2/ARC/ARHGAP44/EEF2K/MAPRE3/LZTS3/NGEF/CAMK2B/SRCIN1/BAIAP2	11
BP	GO:0043931	ossification involved in bone maturation	8/1985	26/18860	0.307692308	2.923464445	3.366024315	0.004077023	0.031708952	0.0243055	ADAMTS12/ZBTB16/LEP/THBS3/BMP2/IGF1/ADAMTS7/GREM1	8
BP	GO:0051590	positive regulation of neurotransmitter transport	8/1985	26/18860	0.307692308	2.923464445	3.366024315	0.004077023	0.031708952	0.0243055	RAB3B/DRD4/GPR158/SLC18A3/STX1A/CACNA1B/TACR2/SNCA	8
BP	GO:0055021	regulation of cardiac muscle tissue growth	15/1985	68/18860	0.220588235	2.095866054	3.104867875	0.004135952	0.032123684	0.024623399	COL14A1/HEY2/NRG1/RUNX1/FGF9/TGFBR3/AKAP6/TBX5/IGF1/CAV3/WNT2/ERBB4/RGS4/FGF2/RBP4	15
BP	GO:0030100	regulation of endocytosis	49/1985	318/18860	0.15408805	1.464030544	2.862197081	0.004142923	0.032124788	0.024624245	SFRP4/NRG1/RAB31/FCGR1A/DAB2/RAP1GAP/ARC/FCGR2A/DLG4/RSPO1/ARFGAP1/DRD4/GPC3/ADIPOQ/WNT5A/CAV1/DLL1/PLLP/EEF2K/EGF/EFNB2/SGIP1/IL2RG/DKK1/SLC17A7/ITGAV/PROM2/PRKD1/MYLK/CCR7/CAV3/USH1G/SERPINE1/HIP1R/LILRB1/CD22/CD300LF/SPHK1/BICD1/SYT11/SCAMP5/RAB5B/TUB/APLNR/ABCA13/SNCA/TULP1/C2/GREM1	49
BP	GO:0006898	receptor-mediated endocytosis	44/1985	279/18860	0.157706093	1.498406508	2.876530341	0.004147303	0.032124788	0.024624245	SFRP4/NRG1/RAB31/FCGR1A/FOLR1/DAB2/ARC/RAB15/LDLRAD3/CD9/DLG4/RSPO1/CAV2/DRD4/LMBRD1/ADIPOQ/CAV1/DLL1/EZR/EGF/DPP4/EFNB2/CTSL/SGIP1/PDLIM7/DKK1/VLDLR/CCR7/CAV3/USH1G/ADRB2/SERPINE1/HIP1R/LILRB1/ACHE/CEACAM1/ITGA4/BICD1/CALCA/APLNR/SNCA/AMN/GREM1/FCHO1	44
BP	GO:0048813	dendrite morphogenesis	26/1985	144/18860	0.180555556	1.715505178	2.956005268	0.004250298	0.032667145	0.025039972	TPBG/PTPRD/PTN/CHRNB2/EPHB2/ARC/SEMA3A/DLG4/NFATC4/TNIK/ARHGAP44/EEF2K/MAPRE3/NRP1/LZTS3/VLDLR/FARP1/DOCK10/NGEF/CAMK2B/SRCIN1/CELSR2/MAP6/CTNND2/MAPK8IP2/BAIAP2	26
BP	GO:0010649	regulation of cell communication by electrical coupling	6/1985	16/18860	0.375	3.562972292	3.517507643	0.004251516	0.032667145	0.025039972	TRDN/GJA5/SLC8A1/CAV1/TBX5/CASQ2	6
BP	GO:0048934	peripheral nervous system neuron differentiation	6/1985	16/18860	0.375	3.562972292	3.517507643	0.004251516	0.032667145	0.025039972	RUNX1/RUNX3/HOXD9/VCAM1/NEFH/ETV1	6
BP	GO:0060026	convergent extension	6/1985	16/18860	0.375	3.562972292	3.517507643	0.004251516	0.032667145	0.025039972	SFRP2/PTK7/WNT5A/SFRP1/FRZB/WNT11	6
BP	GO:0072077	renal vesicle morphogenesis	6/1985	16/18860	0.375	3.562972292	3.517507643	0.004251516	0.032667145	0.025039972	GDNF/SOX9/SALL1/KIF26B/SOX8/GREM1	6
BP	GO:2001212	regulation of vasculogenesis	6/1985	16/18860	0.375	3.562972292	3.517507643	0.004251516	0.032667145	0.025039972	HEY2/HEY1/TMEM100/EMP2/CD34/CEACAM1	6
BP	GO:0007369	gastrulation	34/1985	203/18860	0.167487685	1.591343947	2.905259725	0.004265599	0.032731474	0.025089281	FN1/COL5A2/MMP14/SFRP2/COL5A1/COL6A1/COL11A1/KLF4/COL8A1/INHBA/COL12A1/LAMB1/MYADM/LAMB3/GPC3/LMBRD1/SNAI1/ADIPOQ/MMP2/WNT5A/EYA2/FOXC1/SFRP1/DKK1/BMP4/ITGAV/PRICKLE1/WNT11/LRP5/FZD7/ITGA4/APLNR/FGF8/ATOH8	34
BP	GO:0016358	dendrite development	39/1985	241/18860	0.161825726	1.537548209	2.88048395	0.004296931	0.032927816	0.025239781	FAT3/TPBG/PTPRD/RAB17/PTN/COBL/CHRNB2/NLGN2/EPHB2/ARC/SEMA3A/DLG4/NFATC4/TNIK/ARHGAP44/GRIN3A/EEF2K/MAPRE3/FSTL4/DAB2IP/GPR37/CAMK2A/NRP1/LZTS3/VLDLR/FARP1/DOCK10/PRICKLE1/NGEF/CAMK2B/SRCIN1/CELSR2/MAP6/MFSD2A/CTNND2/MAPK8IP2/PAK4/TULP1/BAIAP2	39
BP	GO:0060716	labyrinthine layer blood vessel development	7/1985	21/18860	0.333333333	3.167086482	3.407804424	0.004346395	0.033262399	0.025496245	HEY2/HEY1/VASH2/VASH1/OVOL2/LLGL2/WNT2	7
BP	GO:0051937	catecholamine transport	14/1985	62/18860	0.225806452	2.145445681	3.098362419	0.004407979	0.033643857	0.02578864	HTR2A/CHRNB2/SLC29A3/RAB3B/GDNF/DRD4/CHRNA6/CXCL12/GRM2/PINK1/STX1A/ADRA2B/SYT11/SNCA	14
BP	GO:0055008	cardiac muscle tissue morphogenesis	14/1985	62/18860	0.225806452	2.145445681	3.098362419	0.004407979	0.033643857	0.02578864	HEY2/NRG1/PITX2/PKP2/COL11A1/TGFBR3/BMP2/FOXC1/TNNC1/DSP/HEG1/WNT2/EDNRA/RYR2	14
BP	GO:0006112	energy reserve metabolic process	20/1985	102/18860	0.196078431	1.862992048	2.997307561	0.004425355	0.033686764	0.025821529	IGF2/COL6A1/PID1/LEP/PPP1R1A/IRS2/SORBS1/PCDH12/GRB10/PER2/IGF1/PYGB/PHKG1/PRKAG2/GYS2/GFPT2/NR1D1/LEPR/ENPP1/ATG2A	20
BP	GO:0046330	positive regulation of JNK cascade	20/1985	102/18860	0.196078431	1.862992048	2.997307561	0.004425355	0.033686764	0.025821529	MYOC/EDAR/SEMA3A/EDA2R/TNIK/SH3RF3/TNFRSF11A/TPD52L1/WNT5A/PTK2B/DAB2IP/DKK1/WNT7B/CCR7/FZD7/NRK/ERN2/RASSF2/CD27/SLAMF1	20
BP	GO:0045165	cell fate commitment	47/1985	304/18860	0.154605263	1.468944717	2.827053013	0.004604284	0.035002332	0.026829936	HEY2/SFRP2/RUNX2/KLF4/OLIG1/SOCS3/SPRY2/PRRX1/POU3F2/NTRK3/FOXA1/SOX13/ZNF521/TBX3/SOX9/SPDEF/SLAMF6/WNT5A/EYA2/BMP2/DLL1/JAK3/SFRP1/TBX5/CTSL/SOX8/NRP1/DKK1/BMP4/WNT7B/LGALS1/WNT11/CYP26B1/SOSTDC1/FZD7/IL6/WNT2/PTCH1/EDNRA/ERBB4/TNXB/DSCAML1/TBX22/FGF8/FGF2/SOX6/FOXI3	47
BP	GO:0050770	regulation of axonogenesis	26/1985	145/18860	0.179310345	1.703674108	2.917281591	0.00467315	0.035478801	0.027195158	FN1/BRSK1/CHN1/CDH4/THY1/PLXNC1/EPHB2/SHOX2/POU3F2/NTRK3/SEMA3G/WNT5A/RND2/FSTL4/CXCL12/NRP1/TIAM2/MAP6/DRAXIN/MAPT/NGF/SEMA6D/TNFRSF12A/ROBO2/RGMA/ROBO1	26
BP	GO:1901343	negative regulation of vasculature development	29/1985	167/18860	0.173652695	1.649919305	2.893315975	0.004710485	0.035714949	0.02737617	SULF1/TNMD/THBS4/SPARC/CREB3L1/THBS2/KLF4/EFNA3/MIR214/SPRY2/SLC12A2/ADAMTS9/PF4/CXCL10/FOXC1/FOXO4/SERPINF1/VASH1/DAB2IP/SEMA3E/CCR2/FASLG/ADAMTS1/EMILIN1/SERPINE1/NPR1/CX3CR1/E2F2/ANGPT4	29
BP	GO:0035270	endocrine system development	25/1985	138/18860	0.18115942	1.721242653	2.916503622	0.004772035	0.036113418	0.027681604	MDK/NKX6-1/PITX2/CDH2/TG/GDF11/POU3F2/RAP1GAP/INSM1/SOX9/HOXD3/WNT5A/ALDH1A2/BMP2/DLL1/CITED2/SALL1/BMP4/INHBB/WNT11/IL6/EDNRA/FGF8/FGF2/FOXI3	25
BP	GO:0002695	negative regulation of leukocyte activation	35/1985	212/18860	0.16509434	1.568604154	2.855482634	0.0047779	0.036113418	0.027681604	FN1/MDK/CDKN2A/LGALS9B/INHBA/IDO1/RUNX1/SDC4/TYRO3/TNFSF4/CD86/ZBTB7B/LRRC32/CD80/RUNX3/VTCN1/BCL6/JAK3/SFRP1/PRDX2/BMP4/SAMSN1/ERBB2/LGALS1/LILRB1/PGLYRP3/CX3CL1/NR1D1/CD300LF/TNFAIP8L2/MNDA/SYT11/FOXJ1/MILR1/LAX1	35
BP	GO:0008361	regulation of cell size	31/1985	182/18860	0.17032967	1.618346389	2.874882059	0.004787635	0.036113418	0.027681604	FN1/NKX6-1/COL6A1/CDH4/SLC12A2/NTRK3/KCNMA1/SEMA3G/SEMA3A/GNB3/KCNN4/RAP1GAP2/WNT5A/RND2/AKT3/FSTL4/CXCL12/SLC12A8/WDTC1/VAV1/PRR16/NRP1/PRKD1/CAV3/SCT/DRAXIN/MAPT/NGF/SEMA6D/TNFRSF12A/RGMA	31
BP	GO:0062012	regulation of small molecule metabolic process	54/1985	360/18860	0.15	1.425188917	2.793605112	0.004797611	0.036113418	0.027681604	CH25H/IGF2/HTR2A/CES1/ACADL/PPARGC1A/GUCA1A/TRIB3/PID1/LEP/PRKAA2/C1QTNF3/AGTR1/DGAT2/IRS2/PDK4/DAB2/RORC/SORBS1/GNB3/MLXIPL/GPD1/SOX9/EPHX2/SNAI1/ADIPOQ/PCK1/CAV1/IGFBP3/BMP2/SIK1/PDK2/IGF1/WDTC1/NNMT/FMO5/PINK1/STAR/SERPINA12/PRKAG2/GNAI1/RORA/MFSD2A/UCHL1/NR1D1/GCHFR/CEACAM1/LEPR/FMO1/P2RY6/FGF1/FGFR4/SNCA/PFKFB1	54
BP	GO:0070098	chemokine-mediated signaling pathway	18/1985	89/18860	0.202247191	1.921603034	2.988910353	0.004800842	0.036113418	0.027681604	CCR5/CCL11/PADI2/THPO/CXCL10/FOXC1/PTK2B/CXCL12/CXCR4/CXCL11/CCR2/CCL4/GNAI1/CCR7/CX3CL1/CX3CR1/CXCL9/ROBO1	18
BP	GO:2000243	positive regulation of reproductive process	18/1985	89/18860	0.202247191	1.921603034	2.988910353	0.004800842	0.036113418	0.027681604	RNASE10/UNC5C/CACNA1H/INHBA/LHFPL2/OVOL1/ACVR1B/SOX9/WNT5A/CITED2/CDC25B/DAZL/TAC1/INHBB/TAC4/PDE3A/TACR2/BNC1	18
BP	GO:0051150	regulation of smooth muscle cell differentiation	12/1985	50/18860	0.24	2.280302267	3.109000658	0.004828763	0.036275844	0.027806107	HEY2/PRDM6/HEY1/MYOCD/FGF9/EREG/FOXO4/SMARCD3/BMP4/EFEMP2/CTH/OLFM2	12
BP	GO:0007548	sex differentiation	46/1985	297/18860	0.154882155	1.471575537	2.809461632	0.004852928	0.036276988	0.027806984	MMP14/SFRP2/SIX4/MMP19/BASP1/PRDX4/LEP/INHBA/LHFPL2/CCND1/TYRO3/FOXF2/FKBP4/GREB1L/TBX3/SOX9/FGF9/PTPRN/MMP2/EREG/WNT5A/BMPR1B/FOXC1/CITED2/BCL2L1/SFRP1/SALL1/LHX9/NTRK1/SOX8/INHBB/ADAMTS1/DHCR24/FOXL2/ADAM15/CNTFR/DMRT2/ADAM32/TESC/PGR/FANCE/ROBO2/FGF8/NUP210L/RBP4/TNFAIP6	46
BP	GO:0007613	memory	24/1985	131/18860	0.183206107	1.740688753	2.917640632	0.004855976	0.036276988	0.027806984	SLC24A2/MDK/JPH3/ADCY8/HTR2A/PTN/CHRNB2/ARC/CHST10/NFATC4/ACSS2/ITPR3/SLC2A4/SLITRK4/SERPINF1/LGMN/SLC8A2/CEBPA/SLC17A7/HRH1/TAC1/VLDLR/MAPT/SYT11	24
BP	GO:0072089	stem cell proliferation	24/1985	131/18860	0.183206107	1.740688753	2.917640632	0.004855976	0.036276988	0.027806984	SFRP2/RUNX2/EPCAM/OVOL1/PRRX1/SHOX2/RUNX1/TBX3/SOX9/THPO/FGF9/WNT5A/ZNRF3/IRF6/CEBPA/TTYH1/OVOL2/WNT7B/WNT11/CD34/PTCH1/MECOM/FGF8/FGF2	24
BP	GO:0035909	aorta morphogenesis	10/1985	38/18860	0.263157895	2.500331433	3.175146856	0.004866888	0.036276988	0.027806984	HEY2/COL3A1/FKBP10/HEY1/ADAMTS9/EFNB2/MYLK/TFAP2B/EFEMP2/FGF8	10
BP	GO:0055023	positive regulation of cardiac muscle tissue growth	10/1985	38/18860	0.263157895	2.500331433	3.175146856	0.004866888	0.036276988	0.027806984	HEY2/NRG1/FGF9/TGFBR3/AKAP6/TBX5/IGF1/WNT2/ERBB4/FGF2	10
BP	GO:1905332	positive regulation of morphogenesis of an epithelium	10/1985	38/18860	0.263157895	2.500331433	3.175146856	0.004866888	0.036276988	0.027806984	MDK/SIX4/MAGED1/GDNF/SOX9/EGF/SOX8/BMP4/FGF2/GREM1	10
BP	GO:0060996	dendritic spine development	19/1985	96/18860	0.197916667	1.880457599	2.966190539	0.004904178	0.036507466	0.027983649	PTPRD/NLGN2/EPHB2/ARC/DLG4/ARHGAP44/GRIN3A/EEF2K/MAPRE3/FSTL4/CAMK2A/LZTS3/DOCK10/NGEF/CAMK2B/SRCIN1/CTNND2/PAK4/BAIAP2	19
BP	GO:0030501	positive regulation of bone mineralization	11/1985	44/18860	0.25	2.375314861	3.13243824	0.004917894	0.036562087	0.028025517	PTN/FBN2/TMEM119/SLC8A1/BMPR1B/BMP2/BMP4/RXRA/TFAP2A/ADRB2/NELL1	11
BP	GO:0022408	negative regulation of cell-cell adhesion	36/1985	220/18860	0.163636364	1.554751546	2.838602641	0.004929337	0.036599688	0.028054339	MDK/CDKN2A/KLF4/EPCAM/LGALS9B/IDO1/RUNX1/SERPINE2/SDC4/ADAMTS18/TNFSF4/CD9/CD86/ZBTB7B/MYADM/LRRC32/ADIPOQ/CD80/RUNX3/BMP2/VTCN1/BCL6/JAK3/CXCL12/PRDX2/BMP4/ERBB2/LGALS1/CCL28/ALOX12/CDSN/LILRB1/CEACAM1/TNFAIP8L2/FOXJ1/LAX1	36
BP	GO:0090263	positive regulation of canonical Wnt signaling pathway	22/1985	117/18860	0.188034188	1.786561605	2.927007374	0.004964044	0.036809699	0.028215317	SFRP4/SFRP2/COL1A1/SULF2/PTK7/LGR5/EDA/KANK1/RSPO1/GPC3/FGF9/EGF/SFRP1/BAMBI/LGR6/JUP/RSPO3/WNK2/DACT1/SCEL/FGF2/LINC00941	22
BP	GO:0014812	muscle cell migration	21/1985	110/18860	0.190909091	1.813876803	2.93610831	0.00497919	0.036848205	0.028244832	POSTN/MDK/THBS4/PLAU/SIX4/MIR214/GRB10/MYOCD/FGF9/DDR1/ADIPOQ/IGFBP3/MEGF10/FOXO4/IGF1/NRP1/BMP4/ADAMTS1/SERPINE1/SEMA6D/PLEKHO1	21
BP	GO:0110053	regulation of actin filament organization	43/1985	274/18860	0.156934307	1.491073563	2.808319815	0.004982093	0.036848205	0.028244832	TGFB3/RHPN2/MYOC/TMOD1/MIR214/GSN/EVL/CDC42EP4/SDC4/CGNL1/KANK1/CCL11/DMTN/ARHGEF10L/MYADM/TACSTD2/SPTBN2/SCIN/ARHGAP28/PTK2B/PLEKHG2/FHOD1/SFRP1/CXCL12/FRMD7/KANK4/FHOD3/C15orf62/NRP1/TAC1/LMOD1/ARHGAP40/CCR7/ELN/HIP1R/SPTBN4/CX3CL1/PHLDB2/HCLS1/RGS4/ASB2/BAIAP2/GPR65	43
BP	GO:1903036	positive regulation of response to wounding	16/1985	76/18860	0.210526316	2.000265146	2.996716008	0.005069431	0.037445852	0.028702939	MDK/PLAU/CLDN3/PTN/F3/CLDN1/NTRK3/KANK1/DMTN/CLDN4/PRDX2/MYLK/OCLN/EMILIN1/SERPINE1/F7	16
BP	GO:0002931	response to ischemia	14/1985	63/18860	0.222222222	2.111390988	3.030474053	0.005130333	0.037653095	0.028861795	PANX2/CAV1/PER2/EEF2K/SLC8A2/CAMK2A/KCNJ11/NPR3/PINK1/CAV3/UCHL1/CX3CL1/CX3CR1/P2RX2	14
BP	GO:0010718	positive regulation of epithelial to mesenchymal transition	14/1985	63/18860	0.222222222	2.111390988	3.030474053	0.005130333	0.037653095	0.028861795	TGFB3/MDK/LOXL2/COL1A1/DAB2/SNAI1/BMP2/FOXC1/BAMBI/BMP4/EMP2/IL6/GCNT2/TNXB	14
BP	GO:0045604	regulation of epidermal cell differentiation	14/1985	63/18860	0.222222222	2.111390988	3.030474053	0.005130333	0.037653095	0.028861795	SFRP4/HEY2/MAFF/SULT2B1/PKP1/FOXC1/DLL1/MYCL/BMP4/OVOL2/PTCH1/ERRFI1/HOXA7/FGF2	14
BP	GO:0048008	platelet-derived growth factor receptor signaling pathway	14/1985	63/18860	0.222222222	2.111390988	3.030474053	0.005130333	0.037653095	0.028861795	F3/MYOCD/IL1R1/ADIPOQ/MIR296/NRP1/LOX/CSRNP1/HIP1R/F7/IFT20/PDGFRL/APOD/SNCA	14
BP	GO:0048010	vascular endothelial growth factor receptor signaling pathway	14/1985	63/18860	0.222222222	2.111390988	3.030474053	0.005130333	0.037653095	0.028861795	SULF1/CADM4/GRB10/FGF9/FOXC1/MIR296/DLL1/PTK2B/DAB2IP/VAV1/NRP1/PRKD1/EMILIN1/ROBO1	14
BP	GO:0141060	disruption of anatomical structure in another organism	25/1985	139/18860	0.179856115	1.708859613	2.87687377	0.005251415	0.038492467	0.029505189	C1S/GZMB/CCL11/PF4/MASP1/CXCL10/DCD/CXCL12/SCNN1B/MUC7/TAC1/CXCL11/CFB/C6/CCL28/CCL20/C1R/APOL1/PGLYRP3/GBP5/PGLYRP4/CXCL9/C2/CXCL14/LCE3A	25
BP	GO:0016048	detection of temperature stimulus	8/1985	27/18860	0.296296296	2.815187984	3.237139625	0.005267537	0.03856133	0.029557974	HTR2A/ADORA1/CXCL12/NTRK1/TAC1/ANO3/TAC4/GRIK2	8
BP	GO:0003163	sinoatrial node development	5/1985	12/18860	0.416666667	3.958858102	3.516412537	0.005393737	0.039184921	0.030035968	CACNA1G/SHOX2/TBX3/TBX5/BMP4	5
BP	GO:0021889	olfactory bulb interneuron differentiation	5/1985	12/18860	0.416666667	3.958858102	3.516412537	0.005393737	0.039184921	0.030035968	WNT5A/SALL1/ERBB4/ROBO2/ROBO1	5
BP	GO:0032276	regulation of gonadotropin secretion	5/1985	12/18860	0.416666667	3.958858102	3.516412537	0.005393737	0.039184921	0.030035968	LEP/INHBA/INHBB/FOXL2/TACR2	5
BP	GO:0033605	positive regulation of catecholamine secretion	5/1985	12/18860	0.416666667	3.958858102	3.516412537	0.005393737	0.039184921	0.030035968	CHRNB2/GDNF/CXCL12/PINK1/STX1A	5
BP	GO:0097084	vascular associated smooth muscle cell development	5/1985	12/18860	0.416666667	3.958858102	3.516412537	0.005393737	0.039184921	0.030035968	HEY2/COMP/NFATC4/EDNRA/EFEMP2	5
BP	GO:0098870	action potential propagation	5/1985	12/18860	0.416666667	3.958858102	3.516412537	0.005393737	0.039184921	0.030035968	CACNB4/CLDN19/NTRK3/SCN1B/ATP1A2	5
BP	GO:0090102	cochlea development	13/1985	57/18860	0.228070175	2.166953909	3.026183457	0.005452557	0.039562098	0.030325081	GABRA5/HEY2/CTHRC1/PTK7/FZD2/NTRK3/SOX9/RPGRIP1L/CDH23/WNT5A/FRZB/GABRB2/IFT20	13
BP	GO:0043367	CD4-positive, alpha-beta T cell differentiation	21/1985	111/18860	0.189189189	1.797535571	2.890281826	0.005546915	0.040164872	0.030787118	SOCS3/RUNX1/RORC/TNFSF4/CD86/ZBTB7B/SLAMF6/CD80/RUNX3/BCL6/JAK3/CTSL/IL2RG/ICOS/LGALS1/RORA/RSAD2/IL6/ENTPD7/SASH3/GPR65	21
BP	GO:0043255	regulation of carbohydrate biosynthetic process	20/1985	104/18860	0.192307692	1.827165278	2.901058914	0.005549647	0.040164872	0.030787118	IGF2/PPARGC1A/LEP/C1QTNF3/DGAT2/IRS2/SORBS1/GRB10/ADIPOQ/SIK1/EGF/PDK2/IGF1/NNMT/SERPINA12/PRKAG2/LEPR/P2RY6/ENPP1/SNCA	20
BP	GO:0045664	regulation of neuron differentiation	33/1985	199/18860	0.165829146	1.575585737	2.799540796	0.005620469	0.040626142	0.031140691	NREP/HEY2/NKX6-1/SFRP2/ID4/GDF11/BEND6/GDF6/HEY1/RAP1GAP/CASZ1/FOXA1/PCP4/SOX9/HOXD3/HEYL/BMP2/DLL1/NEUROD2/BCL6/SFRP1/NAP1L2/CXCL12/SOX8/DKK1/MYCL/DMD/BMP4/ADRA2B/GDF5/NGF/NBL1/FGF2	33
BP	GO:0042220	response to cocaine	12/1985	51/18860	0.235294118	2.235590458	3.03036175	0.005722428	0.041259065	0.031625838	HTR2A/PPP1R1B/CHRNB2/HOMER2/DRD4/MAPRE3/GRM2/FKBP5/ST8SIA2/MYRF/RGS4/SNCA	12
BP	GO:0045776	negative regulation of blood pressure	12/1985	51/18860	0.235294118	2.235590458	3.03036175	0.005722428	0.041259065	0.031625838	ADRA1A/GJA5/ADORA1/ADIPOQ/ADM2/NOS1/ADRB1/TAC1/ADRB2/TAC4/CALCA/GLP1R	12
BP	GO:0048799	animal organ maturation	9/1985	33/18860	0.272727273	2.591252576	3.137785295	0.005760505	0.041377464	0.031716593	ADAMTS12/ZBTB16/LEP/THBS3/ALDH1A2/BMP2/IGF1/ADAMTS7/GREM1	9
BP	GO:0060292	long-term synaptic depression	9/1985	33/18860	0.272727273	2.591252576	3.137785295	0.005760505	0.041377464	0.031716593	SLC24A2/SORCS2/ADCY8/ARC/ADORA1/SHANK2/GRM2/MAPT/CBLN1	9
BP	GO:2000463	positive regulation of excitatory postsynaptic potential	9/1985	33/18860	0.272727273	2.591252576	3.137785295	0.005760505	0.041377464	0.031716593	GRIN2D/NLGN2/DLG4/PTK2B/STX1A/ADRB2/GRIN1/RGS4/BAIAP2	9
BP	GO:0030856	regulation of epithelial cell differentiation	30/1985	177/18860	0.169491525	1.610382957	2.798230076	0.005859156	0.042033396	0.032219377	SFRP4/HEY2/NKX6-1/SPRY2/CCND1/MAFF/GDNF/SULT2B1/PKP1/TMEM100/TBX3/SOX9/CAV1/BMP2/FOXC1/DLL1/FRZB/MYCL/BMP4/OVOL2/SPRY1/SERPINE1/PTCH1/ERRFI1/CEACAM1/HOXA7/PROM1/FOXJ1/FGF2/ATOH8	30
BP	GO:0044060	regulation of endocrine process	11/1985	45/18860	0.244444444	2.322530087	3.046333184	0.005902501	0.042291419	0.032417156	LEP/AGTR1/INHBA/DAB2/GJA5/CRY2/TAC1/INHBB/FOXL2/GALR1/TACR2	11
BP	GO:0001569	branching involved in blood vessel morphogenesis	10/1985	39/18860	0.256410256	2.436220371	3.079283916	0.005939707	0.042293668	0.03241888	MDK/PITX2/SFRP2/NFATC4/SEMA3E/NRP1/EDNRA/FGF8/FGF2/COL4A1	10
BP	GO:0051955	regulation of amino acid transport	10/1985	39/18860	0.256410256	2.436220371	3.079283916	0.005939707	0.042293668	0.03241888	NPY5R/LEP/SLC38A3/SLC12A2/ADORA1/PER2/GRM2/RGS4/SNCA/ATP1A2	10
BP	GO:0071604	transforming growth factor beta production	10/1985	39/18860	0.256410256	2.436220371	3.079283916	0.005939707	0.042293668	0.03241888	FN1/COL3A1/LUM/KLF15/SERPINB7/ITGAV/WNT11/FURIN/LILRB1/CX3CL1	10
BP	GO:1902547	regulation of cellular response to vascular endothelial growth factor stimulus	10/1985	39/18860	0.256410256	2.436220371	3.079283916	0.005939707	0.042293668	0.03241888	ADAMTS12/CADM4/SPRY2/DLL1/DAB2IP/EMILIN1/ADAMTS3/TNXB/GREM1/ROBO1	10
BP	GO:1904994	regulation of leukocyte adhesion to vascular endothelial cell	10/1985	39/18860	0.256410256	2.436220371	3.079283916	0.005939707	0.042293668	0.03241888	MDK/KLF4/SELP/CXCL12/CCR2/CCL28/IL6/ITGA4/FUT9/FUT4	10
BP	GO:0002791	regulation of peptide secretion	35/1985	215/18860	0.162790698	1.546716654	2.765145794	0.005980249	0.042352645	0.032464087	NKX6-1/FAM3D/ADCY8/F2RL2/LEP/IRS2/CHRM3/CFTR/NLGN2/NNAT/GNAO1/GPR68/MLXIPL/AACS/ADORA1/ILDR1/SYBU/PER2/KCNJ11/PRKD1/INHBB/SNAP25/LRP5/GRP/GNAI1/STX1A/S100A8/IL6/SCT/TFAP2B/NR1D1/GNAZ/ADCY5/SYTL4/RBP4	35
BP	GO:0003214	cardiac left ventricle morphogenesis	6/1985	17/18860	0.352941176	3.353385687	3.329356029	0.005992323	0.042352645	0.032464087	HEY2/SFRP2/NPY5R/TBX5/EDNRA/RYR2	6
BP	GO:0048148	behavioral response to cocaine	6/1985	17/18860	0.352941176	3.353385687	3.329356029	0.005992323	0.042352645	0.032464087	HTR2A/PPP1R1B/HOMER2/DRD4/MAPRE3/SNCA	6
BP	GO:0055119	relaxation of cardiac muscle	6/1985	17/18860	0.352941176	3.353385687	3.329356029	0.005992323	0.042352645	0.032464087	ATP1B1/GSN/SLC8A1/ATP1A1/ATP1A2/PLN	6
BP	GO:0060977	coronary vasculature morphogenesis	6/1985	17/18860	0.352941176	3.353385687	3.329356029	0.005992323	0.042352645	0.032464087	HEY2/SGCD/TGFBR3/TBX5/NRP1/FGF2	6
BP	GO:0072087	renal vesicle development	6/1985	17/18860	0.352941176	3.353385687	3.329356029	0.005992323	0.042352645	0.032464087	GDNF/SOX9/SALL1/KIF26B/SOX8/GREM1	6
BP	GO:0001838	embryonic epithelial tube formation	23/1985	126/18860	0.182539683	1.734356883	2.836578974	0.006014565	0.042457498	0.032544459	CTHRC1/SFRP2/SIX4/COBL/PTK7/FOLR1/SALL4/SDC4/SPINT1/GDNF/SOX9/WNT5A/CITED2/SFRP1/SKI/SOX8/BMP4/OVOL2/PRICKLE1/PTCH1/RGMA/GREM1/MTHFD1L	23
BP	GO:0007009	plasma membrane organization	31/1985	185/18860	0.167567568	1.592102934	2.775686846	0.006107325	0.043047061	0.03299637	COL5A1/COL6A1/CHMP1B/FOLR1/GSN/ATP10A/GZMB/CD9/FA2H/ROPN1B/CAV2/ANO4/CHMP4C/PRX/CAV1/DEGS1/VMP1/COLEC12/CXCR4/BIN2/EMP2/FASLG/ANO3/CAV3/SERINC2/MYRF/SYT11/TRIM72/SYTL4/DMKN/BAIAP2	31
BP	GO:0042475	odontogenesis of dentin-containing tooth	18/1985	91/18860	0.197802198	1.87937	2.883961575	0.006113103	0.043047061	0.03299637	EDAR/RUNX2/CFTR/EDA/STIM1/PERP/TNC/DLX3/KLK4/BMP2/FOXC1/BMP4/SOSTDC1/SERPINE1/KLK5/FGF8/CSF3R/FOXI3	18
BP	GO:0010906	regulation of glucose metabolic process	20/1985	105/18860	0.19047619	1.809763704	2.85372498	0.006194079	0.043457111	0.03331068	IGF2/PPARGC1A/LEP/C1QTNF3/DGAT2/IRS2/PDK4/RORC/SORBS1/GNB3/ADIPOQ/IGFBP3/SIK1/PDK2/IGF1/NNMT/SERPINA12/PRKAG2/RORA/LEPR	20
BP	GO:0034308	primary alcohol metabolic process	20/1985	105/18860	0.19047619	1.809763704	2.85372498	0.006194079	0.043457111	0.03331068	CACNA1H/DGAT2/DAB2/AKR1C2/HSD11B2/ADH6/LIPE/ACSS2/ALDH1A2/RDH13/BMP2/IGF1/SCNN1B/ADH1B/ADH1A/AKR1B15/PNPLA2/AKR1C1/CYP1A2/RBP4	20
BP	GO:0070167	regulation of biomineral tissue development	20/1985	105/18860	0.19047619	1.809763704	2.85372498	0.006194079	0.043457111	0.03331068	ASPN/HEY2/COMP/PTN/FBN2/TMEM119/CFTR/HEY1/SLC8A1/SOX9/BMPR1B/BMP2/PTK2B/BMP4/RXRA/TFAP2A/ADRB2/NELL1/ENPP1/GREM1	20
BP	GO:0010719	negative regulation of epithelial to mesenchymal transition	13/1985	58/18860	0.224137931	2.129592634	2.954959409	0.00636569	0.044606523	0.034191727	SFRP2/SPRY2/FOXA1/ZNF750/SPSB3/SFRP1/DAB2IP/TBX5/OVOL2/SPRY1/MIR142/DACT3/MIR573	13
BP	GO:0048745	smooth muscle tissue development	8/1985	28/18860	0.285714286	2.714645556	3.114030387	0.006706014	0.046762622	0.035844416	COL3A1/SOX9/BMP4/MYLK/TFAP2B/PTCH1/EFEMP2/TNN	8
BP	GO:0060065	uterus development	8/1985	28/18860	0.285714286	2.714645556	3.114030387	0.006706014	0.046762622	0.035844416	COL6A1/MYOCD/GREB1L/WNT5A/CITED2/FOXL2/ERRFI1/RBP4	8
BP	GO:0072010	glomerular epithelium development	8/1985	28/18860	0.285714286	2.714645556	3.114030387	0.006706014	0.046762622	0.035844416	KLF15/BASP1/ADIPOQ/FOXC1/CD34/EDNRA/PROM1/FOXJ1	8
BP	GO:1903779	regulation of cardiac conduction	8/1985	28/18860	0.285714286	2.714645556	3.114030387	0.006706014	0.046762622	0.035844416	GJA5/SLC8A1/ATP2A3/SLC8A2/TBX5/CORIN/ATP2B2/RYR2	8
BP	GO:0016053	organic acid biosynthetic process	51/1985	342/18860	0.149122807	1.416854479	2.668198774	0.006720581	0.046807254	0.035878627	PLA2G1B/CTHRC1/BCAT1/CES1/ACADL/PNLIPRP3/TRIB3/PRKAA2/PYCR1/IDO1/PDK4/PLOD2/OSBPL7/ALOXE3/GGT6/MLXIPL/FA2H/MGLL/HOGA1/PSAT1/ACSS2/SHMT1/ALDH1A2/PER2/CARNS1/DEGS1/CYP7B1/GAD1/WDTC1/ACSL1/HSD17B12/STAR/PRKAG2/PTGES/ALOX12/ACSM1/GATM/BCAT2/ERRFI1/FASN/NR1D1/CEACAM1/TECR/CTH/FMO1/CYP39A1/FGFR4/CYP1A2/MTHFD2L/ALOX12B/MTHFD1L	51
BP	GO:1901655	cellular response to ketone	22/1985	120/18860	0.183333333	1.741897565	2.796195101	0.006751434	0.046965075	0.0359996	POSTN/MMP14/ADCY8/PRKAA2/CFTR/AKR1C2/TNFSF4/TNC/PCK1/SERPINF1/SFRP1/SCNN1B/PRKD1/INHBB/GNAI1/CCR7/UGT3A2/ADAM15/ERRFI1/P2RY6/ADCY5/HCN2	22
BP	GO:0002065	columnar/cuboidal epithelial cell differentiation	21/1985	113/18860	0.185840708	1.765720782	2.800022114	0.006842542	0.047541155	0.036441176	SLC9A4/CDH2/POU3F2/FOXA1/INSM1/PKP1/SOX9/SPDEF/DLX3/CAV1/BMP2/DLL1/NKX3-2/BMP4/WNT11/SERPINE1/PGR/KLF5/FOXJ1/FGF8/FGF2	21
BP	GO:0050729	positive regulation of inflammatory response	30/1985	179/18860	0.167597765	1.592389851	2.731189034	0.006887421	0.047795031	0.036635777	MDK/HTR2A/FCGR1A/NPY5R/AGTR1/IDO1/MAPK13/TLR7/TNFSF4/TNFRSF11A/WNT5A/CD28/FABP4/AIM2/CEBPA/TAC1/S100A9/CCR2/NMI/LGALS1/CCR7/S100A8/SERPINE1/IL6/CX3CL1/MIR142/GBP5/ZBP1/SNCA/MAP3K8	30
BP	GO:0001942	hair follicle development	19/1985	99/18860	0.191919192	1.823474035	2.817456442	0.006911075	0.047872776	0.03669537	COL6A1/EDAR/INHBA/LGR5/ALX4/EDA/ACVR1B/SOX9/SNAI1/DLX3/WNT5A/DKK1/FOXQ1/SOSTDC1/HOXC13/DNASE1L2/SOX21/PKP3/FOXI3	19
BP	GO:0090087	regulation of peptide transport	35/1985	217/18860	0.161290323	1.532461201	2.705687464	0.006915328	0.047872776	0.03669537	NKX6-1/FAM3D/ADCY8/F2RL2/LEP/IRS2/CHRM3/CFTR/NLGN2/NNAT/GNAO1/GPR68/MLXIPL/AACS/ADORA1/ILDR1/SYBU/PER2/KCNJ11/PRKD1/INHBB/SNAP25/LRP5/GRP/GNAI1/STX1A/S100A8/IL6/SCT/TFAP2B/NR1D1/GNAZ/ADCY5/SYTL4/RBP4	35
BP	GO:0050432	catecholamine secretion	11/1985	46/18860	0.239130435	2.272040302	2.962490132	0.007035608	0.048646689	0.037288588	HTR2A/CHRNB2/GDNF/CHRNA6/CXCL12/GRM2/PINK1/STX1A/ADRA2B/SYT11/SNCA	11
BP	GO:0071466	cellular response to xenobiotic stimulus	33/1985	202/18860	0.163366337	1.552185949	2.706114615	0.007056371	0.048731467	0.037353572	PRKAA2/SLC29A3/KCNC1/RORC/ASIC2/PPP1R14A/ADIPOQ/CERS1/CYP2W1/NOS1/AIM2/SLC29A1/CEBPA/VAV1/ACSL1/VKORC1/FMO5/NQO1/RBBP9/CYP26B1/CES3/RORA/ACSM1/UCHL1/GSTO2/GRIN1/AKR1C1/CYP2J2/GLYAT/FMO1/ABCC3/CYP1A2/BCHE	33
BP	GO:0015813	L-glutamate transmembrane transport	9/1985	34/18860	0.264705882	2.515039265	3.032508417	0.007116803	0.048913086	0.037492787	TTYH3/SLC1A6/PER2/SLC7A13/TTYH1/SLC17A7/SLC38A6/PRAF2/ATP1A2	9
BP	GO:0046320	regulation of fatty acid oxidation	9/1985	34/18860	0.264705882	2.515039265	3.032508417	0.007116803	0.048913086	0.037492787	ACADL/PPARGC1A/DGAT2/IRS2/PDK4/SOX9/PRKAG2/MFSD2A/FMO1	9
BP	GO:0061384	heart trabecula morphogenesis	9/1985	34/18860	0.264705882	2.515039265	3.032508417	0.007116803	0.048913086	0.037492787	HEY2/NRG1/HEY1/TGFBR3/HEG1/OVOL2/ADAMTS1/CAV3/RBP4	9
BP	GO:0097205	renal filtration	9/1985	34/18860	0.264705882	2.515039265	3.032508417	0.007116803	0.048913086	0.037492787	SULF1/RHPN2/SULF2/GJA5/ADORA1/EMP2/CD34/EDNRA/TBC1D8B	9
BP	GO:0061844	antimicrobial humoral immune response mediated by antimicrobial peptide	24/1985	135/18860	0.177777778	1.68911279	2.755903313	0.007126388	0.048920305	0.037498321	PLA2G1B/CCL11/PF4/CXCL10/DCD/RNASE6/CXCL12/KLK7/MUC7/TAC1/S100A9/CXCL11/CCL28/S100A7/CCL4/CCL20/PGLYRP3/CX3CL1/KLK5/CALCA/EVPL/PGLYRP4/CXCL9/CXCL14	24
BP	GO:0048660	regulation of smooth muscle cell proliferation	29/1985	172/18860	0.168604651	1.601956534	2.719979551	0.007168553	0.049150895	0.037675072	TGFB3/OGN/NPY5R/NDRG2/PPARGC1A/KLF4/MIR214/MYOCD/FGF9/ADIPOQ/CTNNBIP1/MMP2/EREG/IGFBP3/BMP2/HPGD/IGF1/BMP4/ADAMTS1/CNN1/ELN/IL6/PDE1A/CX3CL1/NPR1/EFEMP2/P2RY6/APOD/FGF2	29
BP	GO:0002691	regulation of cellular extravasation	10/1985	40/18860	0.25	2.375314861	2.986345265	0.007188022	0.049166754	0.037687228	MDK/THY1/IL1R1/SELP/CXCL12/CCR2/CCL28/ITGA4/FUT9/FUT4	10
BP	GO:0072210	metanephric nephron development	10/1985	40/18860	0.25	2.375314861	2.986345265	0.007188022	0.049166754	0.037687228	GDNF/SOX9/ADIPOQ/SALL1/KIF26B/SOX8/BMP4/CD34/TFAP2B/GREM1	10
BP	GO:0032890	regulation of organic acid transport	15/1985	72/18860	0.208333333	1.979429051	2.855726747	0.007223506	0.049350577	0.037828132	NPY5R/CES1/LEP/IRS2/SLC38A3/SLC12A2/ADORA1/TNFRSF11A/PER2/ACSL1/GRM2/PTGES/RGS4/SNCA/ATP1A2	15
CC	GO:0031012	extracellular matrix	168/2097	496/19944	0.338709677	3.221376159	17.17265005	6.52E-46	2.62E-43	2.12E-43	ASPN/SULF1/TGFB3/POSTN/FN1/OLFML2B/COL14A1/COL5A2/MDK/LOXL2/THBS4/OGN/C6orf15/ADAMTS14/SPARC/COL16A1/MMP14/CTHRC1/COL3A1/COL1A2/BGN/ADAMTS12/COL6A3/SFRP2/HTRA1/COL1A1/COL5A1/LUM/HMCN1/ADAMDEC1/COMP/NID2/ADAMTS4/CRISPLD2/CDH2/MXRA5/MMP16/MFAP2/ADAMTS2/TIMP3/SPON1/ACAN/THBS2/PXDN/MMP19/HAPLN3/COL6A1/EDIL3/COL11A1/FBN2/MUC5B/COL10A1/COL8A1/ADAMTS6/SERPINH1/ANGPTL5/COL6A6/COL6A5/SRPX2/F3/PLOD2/PCOLCE…	168
CC	GO:0030312	external encapsulating structure	168/2097	497/19944	0.338028169	3.214894517	17.14023545	8.87E-46	2.62E-43	2.12E-43	ASPN/SULF1/TGFB3/POSTN/FN1/OLFML2B/COL14A1/COL5A2/MDK/LOXL2/THBS4/OGN/C6orf15/ADAMTS14/SPARC/COL16A1/MMP14/CTHRC1/COL3A1/COL1A2/BGN/ADAMTS12/COL6A3/SFRP2/HTRA1/COL1A1/COL5A1/LUM/HMCN1/ADAMDEC1/COMP/NID2/ADAMTS4/CRISPLD2/CDH2/MXRA5/MMP16/MFAP2/ADAMTS2/TIMP3/SPON1/ACAN/THBS2/PXDN/MMP19/HAPLN3/COL6A1/EDIL3/COL11A1/FBN2/MUC5B/COL10A1/COL8A1/ADAMTS6/SERPINH1/ANGPTL5/COL6A6/COL6A5/SRPX2/F3/PLOD2/PCOLCE…	168
CC	GO:0005604	basement membrane	40/2097	100/19944	0.4	3.804291845	9.636524901	1.25E-14	2.46E-12	1.99E-12	FN1/LOXL2/THBS4/SPARC/COL16A1/COL5A1/HMCN1/NID2/TIMP3/THBS2/PXDN/COL6A1/COL8A1/LAMC3/LAMB1/LAMB3/TNC/LAMA4/SERPINF1/MEGF9/FBN1/ADAMTS1/ENTPD2/SMOC1/LOXL1/LAMA2/NID1/COL24A1/COL4A4/ACHE/EFEMP2/LAMC2/TIMP1/TGFBI/CCDC80/LAMA1/COL8A2/VWA2/COL4A1/ACTA2	40
CC	GO:0005788	endoplasmic reticulum lumen	81/2097	319/19944	0.253918495	2.414950153	8.732598585	2.53E-14	3.74E-12	3.02E-12	GOLM1/FN1/PLAUR/P4HA3/COL14A1/COL5A2/COL16A1/COL3A1/COL1A2/COL6A3/GPX8/SCG2/COL1A1/COL5A1/RCN1/CDH2/PDIA5/CES1/SPON1/GPX7/FKBP14/FKBP10/COL6A1/COL11A1/P4HA1/COL10A1/COL8A1/SERPINH1/CALU/ARSI/CERCAM/FKBP7/VCAN/TRDN/F10/PPIB/COL12A1/CKAP4/PRSS23/RCN3/F5/LAMB1/TSPAN14/MXRA8/GPC3/P4HA2/CHRDL1/TNC/SPARCL1/WNT5A/CYP2W1/IGFBP3/COL27A1/COL5A3/FBN1/VKORC1/BMP4/ADAMTS7/COL6A2/WNT7B/STC2/LGALS1/ARSB/CES3/AP…	81
CC	GO:0005581	collagen trimer	36/2097	86/19944	0.418604651	3.981235652	9.497069731	4.95E-14	5.85E-12	4.72E-12	COL14A1/COL5A2/COL16A1/C1QTNF6/CTHRC1/COL3A1/COL1A2/COL6A3/COL1A1/COL5A1/LUM/COL6A1/COL11A1/C1QTNF3/COL10A1/COL8A1/GLDN/COL6A6/COL6A5/COL12A1/EDA/ADIPOQ/COLEC12/COL27A1/COL5A3/C1QL2/LOX/COL6A2/EMILIN1/COL24A1/COL20A1/COL4A4/COL19A1/EMID1/COL8A2/COL4A1	36
CC	GO:0098644	complex of collagen trimers	17/2097	27/19944	0.62962963	5.988237164	8.890554778	6.62E-11	6.52E-09	5.26E-09	COL14A1/COL5A2/COL16A1/COL3A1/COL1A2/COL1A1/COL5A1/LUM/COL11A1/COL10A1/COL8A1/COL12A1/COL27A1/COL5A3/COL4A4/COL8A2/COL4A1	17
CC	GO:0016324	apical plasma membrane	86/2097	425/19944	0.202352941	1.92452411	6.603828289	1.66E-09	1.25E-07	1.01E-07	FN1/NRG1/SLC9A4/SLC16A3/CDH2/ADCY8/CA4/LRRC15/SAPCD2/F2RL2/RAB17/UPK1B/ATP6V1B1/ATP1B1/EPCAM/SLC38A3/ATP6V0A4/CFTR/THY1/FOLR1/CLDN1/MLC1/SLC12A2/KCNMA1/SLC13A2/CTSK/RHCG/AQP5/MAL2/SLC9A2/CD300LG/CEACAM6/CD9/SLC36A1/PKHD1/PARD6G/TNIK/CEACAM7/GABRP/SHANK2/SPTBN2/SLC4A11/ENPEP/CAV1/CLDN4/DLL1/SORBS2/MAL/EZR/PLLP/SLC16A8/SHROOM3/DPP4/SHROOM1/SLC29A1/SLC7A13/SLC6A9/KCNE4/CTSL/SIPA1L3/SCNN1B/CRB3/EMP2/…	86
CC	GO:0009925	basal plasma membrane	67/2097	300/19944	0.223333333	2.124062947	6.724316473	1.69E-09	1.25E-07	1.01E-07	SLC14A1/SLC9A4/SLC16A3/CLDN8/CDH2/ADCY8/SLCO4A1/RAB17/ATP6V1B1/ATP1B1/EPCAM/CHRM3/SLC38A3/ATP6V0A4/CFTR/FOLR1/CLDN19/CLDN1/MLC1/EPPK1/SLC12A2/CLCNKA/ALPK2/RHCG/AQP5/HEPH/CD300LG/OTOF/TGFA/KCNQ4/PLEKHG4B/CLDN7/ADORA1/TACSTD2/TGFBR3/SLC4A11/MAP7/CAV1/CLDN4/AQP7/DSP/EZR/SLC16A8/SLC8A2/HPGD/SLC29A1/SLC6A9/DTNB/PROM2/ATP2B2/ERBB2/TRPC4/CEACAM5/CD34/ATP1A1/ATP2C2/CEACAM1/LEPR/AQP9/ERBB4/ABCC3/SLC23A1/E…	67
CC	GO:0045178	basal part of cell	69/2097	319/19944	0.21630094	2.05717976	6.524559509	4.02E-09	2.64E-07	2.13E-07	FAP/SLC14A1/SLC9A4/SLC16A3/CLDN8/CDH2/ADCY8/SLCO4A1/RAB17/ATP6V1B1/ATP1B1/EPCAM/CHRM3/SLC38A3/ATP6V0A4/CFTR/FOLR1/CLDN19/CLDN1/MLC1/EPPK1/SLC12A2/CLCNKA/ALPK2/RHCG/AQP5/HEPH/CD300LG/OTOF/TGFA/KCNQ4/PLEKHG4B/CLDN7/ADORA1/TACSTD2/TGFBR3/SLC4A11/MAP7/CAV1/CLDN4/AQP7/DSP/EZR/SLC16A8/SLC8A2/HPGD/SLC29A1/SLC6A9/DTNB/PROM2/ATP2B2/ERBB2/TRPC4/CEACAM5/CD34/ATP1A1/ATP2C2/CEACAM1/PHLDB2/LEPR/AQP9/ERBB4/ABCC…	69
CC	GO:0097060	synaptic membrane	86/2097	449/19944	0.191536748	1.821654224	6.036184298	2.47E-08	1.46E-06	1.18E-06	SORCS2/GABRA5/SYNDIG1/GRIN2D/ADCY8/HTR2A/NRP2/PTPRD/PCDH17/CSMD2/KCND1/NCAM2/CACNA2D2/CHRM3/ELFN1/SRPX2/KCNA1/CNTN6/CHRNB2/CHRM1/STX11/ADAM23/KCNC1/NLGN2/GRIA3/EPHB2/NTRK3/KCNMA1/ARC/GABRG3/GNAO1/CADM3/OTOF/FBXO2/CHRNA2/DLG4/ASIC2/GLRB/GRIA2/ADORA1/SHANK2/CHRNA6/GRIK5/SLC1A6/GRIN3A/GPR158/CNKSR2/SHISA9/IQSEC3/CHRM4/DGKI/EFNB2/CLSTN2/SLC6A9/GRM2/GRM3/CACNA2D3/NRP1/DMD/CADPS2/ATP2B2/FARP1/ERBB2/SNA…	86
CC	GO:0043025	neuronal cell body	91/2097	486/19944	0.187242798	1.780815627	5.97350704	3.00E-08	1.61E-06	1.30E-06	UNC5C/SORCS2/GABRA5/ADCY8/HTR2A/RAB17/COBL/KCND1/PRKAA2/PPP1R1B/PTK7/KCNA1/THY1/DNER/KCNC1/SLC12A2/MT-ND1/EPHB2/RAP1GAP/ARC/TUBB4A/PLXDC1/CACNA1A/KCNN4/PIEZO2/TMEM100/ASIC2/FKBP4/SLC8A1/PTPRF/SLC2A3/GRIA2/CACNA1E/ADORA1/SHANK2/PTPRN/UNC5A/SPTBN2/ITPR3/NEGR1/GRIN3A/BMPR1B/CNKSR2/AKAP12/CNNM1/SORBS2/SERPINF1/PRKAR2B/PTK2B/PRPH/SLC8A2/DAB2IP/NTRK1/FRMD7/ERMN/NMNAT3/TAC1/KCNB2/CCR2/MAST1/TIAM2/MME/KA…	91
CC	GO:0098984	neuron to neuron synapse	79/2097	403/19944	0.196029777	1.864386202	6.008952965	3.26E-08	1.61E-06	1.30E-06	BRSK1/SORCS2/SYNDIG1/GRIN2D/ADCY8/PSD/PTPRD/CSMD2/ELFN1/CHRM1/PLXNC1/NLGN2/GRIA3/EPHB2/ARC/SORT1/DMTN/RTN3/DLG4/ASIC2/SLC8A1/TNIK/HOMER2/SYN2/GRIA2/ADORA1/SHANK2/ARHGAP44/LNX1/GRIK5/NEGR1/PCLO/GRIN3A/GPR158/ABLIM1/CNKSR2/SHISA9/IQSEC3/PTK2B/DLGAP1/EEF2K/MAPRE3/SLC8A2/PRR12/NOS1/DGKI/EFNB2/CLSTN2/SLC6A9/CAMK2A/SYT9/C1QL2/GRM3/LZTS3/DTNB/DNM3/NEFH/ATP2B2/PRICKLE1/BAALC/STX1A/CAMK2B/SRCIN1/HIP1R/ATP…	79
CC	GO:0009897	external side of plasma membrane	77/2097	393/19944	0.195928753	1.863425395	5.925819972	4.97E-08	2.26E-06	1.82E-06	PLAUR/CLEC17A/PLAU/FCGR1A/CA4/FCGR3A/F3/THY1/CHRNB2/TNFRSF9/FOLR1/CCR5/F10/FCGR2A/CTSK/FCRL2/CD9/IL1R1/PKHD1/CD86/GRIA2/SLAMF6/LY6G6C/TNFRSF11A/TGFBR3/ENPEP/CXCL10/CD80/CD163L1/SLC2A4/GP1BA/VTCN1/SELP/CD28/ANTXR1/SCUBE1/CRLF1/CXCL12/CXCR4/FCRL1/SCNN1B/VCAM1/HEG1/IL2RG/SLAMF7/ITGAV/PRND/CCR2/FASLG/BTN2A3P/CCR7/BTN3A3/CD163/CNTFR/PLET1/CD34/BCAM/LILRB1/IL21R/SELL/CD22/LEPR/MS4A1/CX3CR1/LIFR/CD2/FCR…	77
CC	GO:0016323	basolateral plasma membrane	58/2097	267/19944	0.217228464	2.06600119	6.010986121	5.83E-08	2.43E-06	1.96E-06	SLC14A1/SLC9A4/SLC16A3/CLDN8/CDH2/ADCY8/SLCO4A1/RAB17/ATP6V1B1/ATP1B1/EPCAM/CHRM3/SLC38A3/ATP6V0A4/CFTR/FOLR1/CLDN19/CLDN1/MLC1/EPPK1/SLC12A2/CLCNKA/ALPK2/RHCG/HEPH/CD300LG/OTOF/TGFA/CLDN7/ADORA1/TGFBR3/SLC4A11/MAP7/CAV1/AQP7/DSP/EZR/SLC16A8/SLC8A2/HPGD/SLC29A1/SLC6A9/PROM2/ATP2B2/ERBB2/TRPC4/CEACAM5/ATP1A1/ATP2C2/LEPR/AQP9/ERBB4/ABCC3/ENPP1/SLC2A1/SLC16A12/CA9/C5AR1	58
CC	GO:0034702	monoatomic ion channel complex	73/2097	368/19944	0.198369565	1.886639298	5.884651602	6.55E-08	2.43E-06	1.96E-06	GABRA5/GRIN2D/KCNK5/KCND1/CACNA1H/CACNA1G/CACNB4/CACNA2D2/KCNA1/CFTR/CHRNB2/KCNC1/GRIA3/CLCNKA/KCNMA1/TRPC3/GABRG3/CACNA1A/KCNN4/KCNQ4/CHRNA2/DLG4/TTYH3/HSPA2/GLRB/GRIA2/CACNA1E/GABRP/CHRNA6/GRIK5/GRIN3A/CLDN4/TRPV6/MT-ATP8/SHISA9/PTK2B/AKAP6/KCNE4/KCNS2/SCNN1B/KCNJ11/TTYH1/SCN4A/CACNA2D3/KCNMB1/SLC17A7/KCNB2/SNAP25/CATSPERG/TRPC4/DPP10/CNIH3/STX1A/KCNH5/KCNJ9/CASQ2/CNGA3/CACNA1C/GRIN1/KCNMB3/GAB…	73
CC	GO:0005583	fibrillar collagen trimer	9/2097	11/19944	0.818181818	7.781506048	7.711662432	6.98E-08	2.43E-06	1.96E-06	COL5A2/COL3A1/COL1A2/COL1A1/COL5A1/LUM/COL11A1/COL27A1/COL5A3	9
CC	GO:0098643	fibrillar collagen	9/2097	11/19944	0.818181818	7.781506048	7.711662432	6.98E-08	2.43E-06	1.96E-06	COL5A2/COL3A1/COL1A2/COL1A1/COL5A1/LUM/COL11A1/COL27A1/COL5A3	9
CC	GO:0032279	asymmetric synapse	72/2097	367/19944	0.196185286	1.86586521	5.738813354	1.27E-07	4.17E-06	3.37E-06	BRSK1/SORCS2/SYNDIG1/GRIN2D/ADCY8/PSD/CSMD2/ELFN1/CHRM1/PLXNC1/GRIA3/ARC/SORT1/DMTN/RTN3/DLG4/ASIC2/SLC8A1/TNIK/HOMER2/SYN2/GRIA2/ADORA1/SHANK2/ARHGAP44/GRIK5/NEGR1/PCLO/GRIN3A/GPR158/ABLIM1/CNKSR2/SHISA9/IQSEC3/PTK2B/DLGAP1/EEF2K/SLC8A2/PRR12/NOS1/DGKI/EFNB2/CLSTN2/SLC6A9/CAMK2A/C1QL2/GRM3/LZTS3/DTNB/DNM3/NEFH/ATP2B2/PRICKLE1/BAALC/STX1A/CAMK2B/SRCIN1/HIP1R/ATP1A1/PPP1R9A/CACNA1C/GRIN1/NSG2/ERBB…	72
CC	GO:0060076	excitatory synapse	23/2097	67/19944	0.343283582	3.26487733	6.365294699	1.51E-07	4.69E-06	3.78E-06	SYNDIG1/ADCY8/ELFN1/SRPX2/CNTN6/PLXNC1/NLGN2/GRIA3/GNAO1/SORT1/DLG4/GRIA2/SPTBN2/SLC6A9/C1QL2/SLC17A7/CADPS2/PALLD/KCNJ9/GRIN1/SYT11/CBLN1/BAIAP2	23
CC	GO:0043197	dendritic spine	41/2097	171/19944	0.239766082	2.280350375	5.763714405	3.24E-07	9.58E-06	7.73E-06	SORCS2/SYNDIG1/PSD/KCND1/GRIA3/EPHB2/ARC/FBXO2/DLG4/ASIC2/GRIA2/ADORA1/SHANK2/ARHGAP44/NEGR1/SHISA9/PRKAR2B/APBA2/EEF2K/SLC8A2/NOS1/DGKI/CAMK2A/GRM3/LZTS3/DNM3/ATP2B2/FARP1/DOCK10/CRYAB/LAMA2/HIP1R/PPP1R9A/NR1D1/GRIN1/GABRB2/MAPT/SYT11/PDLIM4/ATP1A2/BAIAP2	41
CC	GO:0044309	neuron spine	41/2097	172/19944	0.238372093	2.267092524	5.720830747	3.83E-07	1.08E-05	8.70E-06	SORCS2/SYNDIG1/PSD/KCND1/GRIA3/EPHB2/ARC/FBXO2/DLG4/ASIC2/GRIA2/ADORA1/SHANK2/ARHGAP44/NEGR1/SHISA9/PRKAR2B/APBA2/EEF2K/SLC8A2/NOS1/DGKI/CAMK2A/GRM3/LZTS3/DNM3/ATP2B2/FARP1/DOCK10/CRYAB/LAMA2/HIP1R/PPP1R9A/NR1D1/GRIN1/GABRB2/MAPT/SYT11/PDLIM4/ATP1A2/BAIAP2	41
CC	GO:0014069	postsynaptic density	68/2097	351/19944	0.193732194	1.842534512	5.45886855	4.57E-07	1.23E-05	9.91E-06	BRSK1/SORCS2/SYNDIG1/GRIN2D/ADCY8/PSD/CSMD2/ELFN1/CHRM1/GRIA3/ARC/DMTN/RTN3/DLG4/ASIC2/SLC8A1/TNIK/HOMER2/SYN2/GRIA2/SHANK2/ARHGAP44/GRIK5/NEGR1/PCLO/GRIN3A/GPR158/ABLIM1/CNKSR2/SHISA9/IQSEC3/PTK2B/DLGAP1/EEF2K/SLC8A2/PRR12/NOS1/DGKI/EFNB2/CLSTN2/SLC6A9/CAMK2A/GRM3/LZTS3/DTNB/DNM3/NEFH/ATP2B2/PRICKLE1/BAALC/STX1A/CAMK2B/SRCIN1/HIP1R/ATP1A1/PPP1R9A/CACNA1C/GRIN1/NSG2/ERBB4/CAP2/CTNND2/SYT11/FGF22/…	68
CC	GO:0099572	postsynaptic specialization	73/2097	387/19944	0.188630491	1.794013596	5.406847891	5.13E-07	1.32E-05	1.06E-05	BRSK1/SORCS2/GABRA5/SYNDIG1/GRIN2D/ADCY8/PSD/CSMD2/ELFN1/CHRM1/NLGN2/GRIA3/ARC/DMTN/RTN3/DLG4/ASIC2/SLC8A1/TNIK/HOMER2/GLRB/SYN2/GRIA2/SHANK2/ARHGAP44/GRIK5/NEGR1/PCLO/GRIN3A/GPR158/ABLIM1/CNKSR2/SHISA9/IQSEC3/PTK2B/DLGAP1/EEF2K/SLC8A2/PRR12/NOS1/DGKI/EFNB2/CLSTN2/SLC6A9/CAMK2A/SIPA1L3/GRM3/LZTS3/DTNB/DNM3/NEFH/ATP2B2/PRICKLE1/BAALC/STX1A/CAMK2B/SRCIN1/HIP1R/ATP1A1/PPP1R9A/CACNA1C/GRIN1/NSG2/GABR…	73
CC	GO:0098636	protein complex involved in cell adhesion	20/2097	57/19944	0.350877193	3.33709811	6.056776989	6.46E-07	1.53E-05	1.24E-05	PLAUR/ITGA10/PLAU/LAMB1/ITGBL1/TNC/CD80/CD28/ITGA11/ITGAV/LGALS1/ITGAL/ITGB8/EMILIN1/LAMA2/NID1/ITGA4/TNXB/LAMA1/TNN	20
CC	GO:0045211	postsynaptic membrane	63/2097	320/19944	0.196875	1.872424893	5.392884491	6.72E-07	1.53E-05	1.24E-05	SORCS2/GABRA5/SYNDIG1/GRIN2D/HTR2A/NRP2/PCDH17/CSMD2/KCND1/CHRM3/ELFN1/CHRNB2/CHRM1/KCNC1/NLGN2/GRIA3/EPHB2/NTRK3/KCNMA1/ARC/GABRG3/GNAO1/FBXO2/CHRNA2/DLG4/ASIC2/GLRB/GRIA2/ADORA1/SHANK2/CHRNA6/GRIK5/GRIN3A/GPR158/CNKSR2/SHISA9/IQSEC3/CHRM4/EFNB2/CLSTN2/SLC6A9/GRM2/GRM3/NRP1/DMD/CADPS2/ATP2B2/FARP1/CNIH3/STX1A/SLITRK2/PTCH1/CACNA1C/GRIN1/NSG2/GABRB2/ERBB4/FLRT2/FGF22/GRIK2/PDLIM4/CBLN1/GABRR2	63
CC	GO:0042383	sarcolemma	35/2097	139/19944	0.251798561	2.394788032	5.656399004	6.75E-07	1.53E-05	1.24E-05	SGCA/BGN/COL6A3/CDH2/SGCG/COL6A1/SGCD/ATP1B1/KRT8/SNTB1/STAC2/KRT19/SYNM/SLC8A1/SLC2A4/SLC8A2/AKAP6/NOS1/KCNJ11/VCAM1/DMD/COL6A2/CAV3/ALOX12/LAMA2/ATP1A1/CACNA1C/AHNAK2/SLC2A5/RYR2/PGM5/TRIM72/SCN1B/SLC2A1/ATP1A2	35
CC	GO:0098637	protein complex involved in cell-matrix adhesion	10/2097	17/19944	0.588235294	5.594546832	6.496179713	1.57E-06	3.43E-05	2.77E-05	PLAUR/PLAU/LAMB1/TNC/EMILIN1/LAMA2/NID1/TNXB/LAMA1/TNN	10
CC	GO:0034703	cation channel complex	49/2097	240/19944	0.204166667	1.941773963	5.031378027	3.95E-06	8.35E-05	6.73E-05	KCND1/CACNA1H/CACNA1G/CACNB4/CACNA2D2/KCNA1/CHRNB2/KCNC1/KCNMA1/TRPC3/CACNA1A/KCNN4/KCNQ4/CHRNA2/DLG4/HSPA2/CACNA1E/CHRNA6/GRIK5/TRPV6/MT-ATP8/AKAP6/KCNE4/KCNS2/SCNN1B/KCNJ11/SCN4A/CACNA2D3/KCNMB1/KCNB2/SNAP25/CATSPERG/TRPC4/DPP10/STX1A/KCNH5/KCNJ9/CASQ2/CNGA3/CACNA1C/KCNMB3/RYR2/CACNA1B/KCNJ6/LRRC38/GRIK2/HCN2/SCN1B/LRRC26	49
CC	GO:0005796	Golgi lumen	28/2097	109/19944	0.256880734	2.443123204	5.178600444	5.64E-06	0.000115032	9.28E-05	OGN/MMP14/BGN/LUM/MMP16/ACAN/MUC5B/VCAN/F10/SDC4/GPC3/TPST1/WNT5A/MMP11/OMD/MUC7/WNT7B/MUCL1/KERA/FMOD/FURIN/F7/GPC6/SOD3/NGF/BCAN/MUC15/PODXL2	28
CC	GO:0016528	sarcoplasm	26/2097	99/19944	0.262626263	2.497767373	5.120923164	7.81E-06	0.000153921	0.00012419	THBS4/CTHRC1/JPH3/COL6A1/SGCD/CALU/TMEM38A/GSN/TRDN/STIM1/MB/SERPINB5/ITPR3/SLC2A4/ATP2A3/AKAP6/NOS1/MTMR12/BAALC/CAMK2B/CASQ2/TMEM38B/RYR2/RASD1/JPH2/PLN	26
CC	GO:0005912	adherens junction	41/2097	198/19944	0.207070707	1.969393506	4.698994999	1.65E-05	0.000315415	0.000254489	HMCN1/FAT3/CDH2/PKP2/CDH11/CDH4/KRT18/CDC42EP4/SORBS1/SYNM/DLG4/PKP1/CAMSAP3/AJUBA/TRIM29/DLL1/DSP/EZR/SHROOM3/SHROOM1/EFNB2/PDLIM7/CNN3/LLGL2/JUP/ADAM15/CELSR2/MPP7/SPTBN4/CEACAM1/FRMD5/CTNND2/DCHS2/FMN1/CDH6/PAK4/PGM5/PDLIM4/BAIAP2/PKP3/LDB3	41
CC	GO:0030055	cell-substrate junction	74/2097	433/19944	0.170900693	1.62539028	4.509902564	1.77E-05	0.000326103	0.000263112	FAP/PLAUR/MMP14/HMCN1/CSRP2/CDH2/PLAU/MARCKS/PTK7/FZD2/CAT/THY1/GSN/EPPK1/DAB2/EVL/SNTB1/SORBS1/PPIB/MAP4K4/SDC4/LAYN/ARHGAP22/RHOB/TNS4/CD9/FHL1/ITGBL1/CAV2/KLF11/CSRP1/AJUBA/HMGA1/TNC/SCARF2/CAV1/AKAP12/SORBS2/EZR/PTK2B/FBLN7/PARVG/DPP4/EFNB2/ITGA11/PDLIM7/ENAH/TLE2/AIF1L/NRP1/CNN3/DMD/ITGAV/PALLD/MRC2/S100A7/MME/JUP/CAV3/ITGB8/CNN1/ZNF185/ACTN4/NOX4/PHLDB2/ITGA4/FLRT2/FAM107A/ARPC1B/PAK4/PROCR…	74
CC	GO:0042734	presynaptic membrane	38/2097	179/19944	0.212290503	2.019037572	4.694400634	1.85E-05	0.000331019	0.000267079	GABRA5/GRIN2D/ADCY8/HTR2A/PTPRD/PCDH17/CACNA2D2/KCNA1/CNTN6/CHRM1/STX11/ADAM23/KCNC1/NLGN2/EPHB2/GNAO1/CADM3/OTOF/ADORA1/CHRNA6/GRIK5/SLC1A6/GPR158/EFNB2/SLC6A9/GRM2/GRM3/CACNA2D3/CADPS2/ERBB2/SNAP25/STX1A/KCNJ9/ERBB4/FLRT2/SYT11/GRIK2/DENND1A	38
CC	GO:0001533	cornified envelope	18/2097	60/19944	0.3	2.853218884	4.927904842	2.78E-05	0.000483089	0.000389775	KRT77/PKP2/KRT10/PKP1/SERPINB5/PPL/DSP/KRT1/KLK7/PI3/JUP/SERPINB2/CDSN/CST6/EVPL/SCEL/PKP3/KRT2	18
CC	GO:0014704	intercalated disc	16/2097	50/19944	0.32	3.043433476	4.959024995	3.17E-05	0.000535284	0.000431888	CDH2/PKP2/ATP1B1/GJA5/SLC8A1/GJC1/DSP/FHOD1/AKAP6/JUP/CAV3/SPTBN4/PGM5/SCN1B/SLC2A1/ATP1A2	16
CC	GO:0043292	contractile muscle fiber	48/2097	253/19944	0.18972332	1.804407199	4.413815459	3.73E-05	0.000607537	0.000490185	CSRP2/TNNI2/COL6A1/TMOD1/IDO1/KRT8/SDC4/KRT19/MYH11/SYNM/KY/SLC8A1/CSRP1/MMP2/FHL5/TNNC1/CALD1/SORBS2/ARHGEF25/MYBPC1/NOS1/ADPRHL1/MTMR12/PDLIM7/FHOD3/DMD/LMAN1/PALLD/PRKD1/TNNT1/LMOD1/JUP/CAV3/CRYAB/CASQ2/C10orf71/ACTN4/CACNA1C/MYH13/RYR2/JPH2/MYO18B/ASB2/PGM5/PDLIM4/SLC2A1/ACTA2/LDB3	48
CC	GO:0016529	sarcoplasmic reticulum	21/2097	78/19944	0.269230769	2.56058105	4.733585902	3.80E-05	0.000607537	0.000490185	THBS4/JPH3/COL6A1/SGCD/CALU/TMEM38A/TRDN/STIM1/ITPR3/SLC2A4/ATP2A3/AKAP6/NOS1/MTMR12/CAMK2B/CASQ2/TMEM38B/RYR2/RASD1/JPH2/PLN	21
CC	GO:0005925	focal adhesion	71/2097	423/19944	0.1678487	1.596363599	4.249542024	4.71E-05	0.000733065	0.000591466	FAP/PLAUR/MMP14/CSRP2/CDH2/PLAU/MARCKS/PTK7/FZD2/CAT/THY1/GSN/DAB2/EVL/SNTB1/SORBS1/PPIB/MAP4K4/SDC4/LAYN/ARHGAP22/RHOB/TNS4/CD9/FHL1/ITGBL1/CAV2/KLF11/CSRP1/AJUBA/HMGA1/TNC/SCARF2/CAV1/AKAP12/SORBS2/EZR/PTK2B/FBLN7/PARVG/DPP4/EFNB2/ITGA11/PDLIM7/ENAH/TLE2/AIF1L/NRP1/CNN3/ITGAV/PALLD/MRC2/S100A7/MME/JUP/CAV3/ITGB8/CNN1/ZNF185/ACTN4/NOX4/PHLDB2/ITGA4/FLRT2/FAM107A/ARPC1B/PAK4/PROCR/PGM5/SPRY4/TNS1	71
CC	GO:0034705	potassium channel complex	24/2097	101/19944	0.237623762	2.259975354	4.351419151	9.91E-05	0.00150189	0.001211784	KCND1/KCNA1/KCNC1/KCNMA1/KCNN4/KCNQ4/DLG4/GRIK5/KCNE4/KCNS2/KCNJ11/KCNMB1/KCNB2/SNAP25/DPP10/STX1A/KCNH5/KCNJ9/KCNMB3/KCNJ6/LRRC38/GRIK2/HCN2/LRRC26	24
CC	GO:0030016	myofibril	45/2097	243/19944	0.185185185	1.761246225	4.092568914	0.000116067	0.001714892	0.001383642	CSRP2/TNNI2/COL6A1/TMOD1/KRT8/SDC4/KRT19/SYNM/KY/SLC8A1/CSRP1/MMP2/FHL5/TNNC1/CALD1/SORBS2/ARHGEF25/MYBPC1/NOS1/ADPRHL1/MTMR12/PDLIM7/FHOD3/DMD/LMAN1/PALLD/PRKD1/TNNT1/LMOD1/JUP/CAV3/CRYAB/CASQ2/C10orf71/ACTN4/CACNA1C/MYH13/RYR2/JPH2/MYO18B/ASB2/PGM5/PDLIM4/SLC2A1/LDB3	45
CC	GO:0030018	Z disc	29/2097	134/19944	0.21641791	2.05829223	4.213350774	0.000120704	0.001739903	0.001403822	CSRP2/KRT8/KRT19/KY/SLC8A1/CSRP1/FHL5/SORBS2/NOS1/PDLIM7/FHOD3/DMD/PALLD/PRKD1/JUP/CAV3/CRYAB/CASQ2/C10orf71/ACTN4/CACNA1C/RYR2/JPH2/MYO18B/ASB2/PGM5/PDLIM4/SLC2A1/LDB3	29
CC	GO:0030863	cortical cytoskeleton	25/2097	111/19944	0.225225225	2.142056219	4.135867479	0.000178985	0.002518571	0.002032082	CDH2/COBL/TMOD1/GSN/PLS1/PIEZO2/KRT19/DMTN/DLG4/MYADM/SPTBN2/PCLO/CALD1/EZR/SHROOM3/SHROOM1/LLGL2/TRPC4/GYS2/HIP1R/SPTBN4/PPP1R9A/ACTN4/EPB42/SLC2A1	25
CC	GO:0014701	junctional sarcoplasmic reticulum membrane	6/2097	10/19944	0.6	5.706437768	5.102781139	0.000193664	0.002606333	0.002102892	JPH3/TRDN/AKAP6/CASQ2/RYR2/JPH2	6
CC	GO:0044298	cell body membrane	11/2097	31/19944	0.35483871	3.374775024	4.5357261	0.000194042	0.002606333	0.002102892	GABRA5/ADCY8/THY1/KCNC1/SLC12A2/PIEZO2/UNC5A/DAB2IP/KCNB2/CD22/CX3CR1	11
CC	GO:0016010	dystrophin-associated glycoprotein complex	8/2097	18/19944	0.444444444	4.226990939	4.695002022	0.000244424	0.003210099	0.002590035	SGCA/SGCG/SGCD/SNTB1/KRT19/DMD/CAV3/PGM5	8
CC	GO:0016327	apicolateral plasma membrane	9/2097	23/19944	0.391304348	3.721589849	4.476544177	0.000319257	0.004014491	0.00323905	CLDN8/CDH2/CLDN3/KRT8/EPPK1/KRT19/CLDN7/CLDN4/OCLN	9
CC	GO:0090665	glycoprotein complex	9/2097	23/19944	0.391304348	3.721589849	4.476544177	0.000319257	0.004014491	0.00323905	SGCA/SGCG/SGCD/SNTB1/KRT19/GP1BA/DMD/CAV3/PGM5	9
CC	GO:0008076	voltage-gated potassium channel complex	21/2097	90/19944	0.233333333	2.219170243	3.973502111	0.000343585	0.004230393	0.003413248	KCND1/KCNA1/KCNC1/KCNMA1/KCNN4/KCNQ4/DLG4/KCNE4/KCNS2/KCNMB1/KCNB2/SNAP25/DPP10/STX1A/KCNH5/KCNJ9/KCNMB3/KCNJ6/LRRC38/HCN2/LRRC26	21
CC	GO:0032809	neuronal cell body membrane	10/2097	28/19944	0.357142857	3.396689148	4.350122774	0.000356451	0.004299235	0.003468792	GABRA5/ADCY8/THY1/KCNC1/PIEZO2/UNC5A/DAB2IP/KCNB2/CD22/CX3CR1	10
CC	GO:0005614	interstitial matrix	8/2097	19/19944	0.421052632	4.004517732	4.491219232	0.000383389	0.004531662	0.003656323	COL14A1/COL16A1/COL10A1/COL8A1/COL12A1/TNC/CCDC80/COL8A2	8
CC	GO:0033017	sarcoplasmic reticulum membrane	13/2097	44/19944	0.295454545	2.809988295	4.119907016	0.000418373	0.004848201	0.00391172	JPH3/TMEM38A/TRDN/STIM1/ATP2A3/AKAP6/NOS1/CAMK2B/CASQ2/TMEM38B/RYR2/JPH2/PLN	13
CC	GO:0030017	sarcomere	40/2097	222/19944	0.18018018	1.713644975	3.665177995	0.000481204	0.00546907	0.004412661	CSRP2/TNNI2/TMOD1/KRT8/KRT19/KY/SLC8A1/CSRP1/MMP2/FHL5/TNNC1/SORBS2/ARHGEF25/MYBPC1/NOS1/ADPRHL1/MTMR12/PDLIM7/FHOD3/DMD/LMAN1/PALLD/PRKD1/TNNT1/LMOD1/JUP/CAV3/CRYAB/CASQ2/C10orf71/ACTN4/CACNA1C/RYR2/JPH2/MYO18B/ASB2/PGM5/PDLIM4/SLC2A1/LDB3	40
CC	GO:0045121	membrane raft	49/2097	291/19944	0.16838488	1.601463062	3.542850907	0.000611798	0.006822128	0.005504362	SULF1/SGCA/CDH2/ADCY8/HTR2A/ATP1B1/SERPINH1/THY1/CHRNB2/ADRA1A/MLC1/KCNMA1/ARC/SORBS1/MAL2/STIM1/OLR1/LIPE/MYADM/CAV2/UNC5A/TNFRSF11A/CAV1/SLC2A4/SYNJ2/DLL1/MAL/EZR/PLLP/AKAP6/DPP4/NOS1/DMD/EMP2/FASLG/PROM2/BAALC/TRPC4/MME/CAV3/FURIN/PTCH1/ATP1A1/MS4A1/MAPT/LCK/SLC2A1/ATP1A2/FAS	49
CC	GO:0030057	desmosome	10/2097	30/19944	0.333333333	3.170243205	4.077571912	0.000670617	0.007339526	0.005921819	CDH2/PKP2/PKP1/PERP/PPL/DSP/JUP/CDSN/EVPL/PKP3	10
CC	GO:0098839	postsynaptic density membrane	25/2097	121/19944	0.20661157	1.96502678	3.649717147	0.00071402	0.007549046	0.006090868	SORCS2/SYNDIG1/GRIN2D/CSMD2/ELFN1/CHRM1/GRIA3/DLG4/ASIC2/GRIA2/GRIK5/GRIN3A/GPR158/CNKSR2/SHISA9/EFNB2/CLSTN2/ATP2B2/STX1A/CACNA1C/GRIN1/NSG2/ERBB4/FGF22/GRIK2	25
CC	GO:0098857	membrane microdomain	49/2097	293/19944	0.167235495	1.590531574	3.490570815	0.000715307	0.007549046	0.006090868	SULF1/SGCA/CDH2/ADCY8/HTR2A/ATP1B1/SERPINH1/THY1/CHRNB2/ADRA1A/MLC1/KCNMA1/ARC/SORBS1/MAL2/STIM1/OLR1/LIPE/MYADM/CAV2/UNC5A/TNFRSF11A/CAV1/SLC2A4/SYNJ2/DLL1/MAL/EZR/PLLP/AKAP6/DPP4/NOS1/DMD/EMP2/FASLG/PROM2/BAALC/TRPC4/MME/CAV3/FURIN/PTCH1/ATP1A1/MS4A1/MAPT/LCK/SLC2A1/ATP1A2/FAS	49
CC	GO:0005938	cell cortex	53/2097	324/19944	0.163580247	1.555767499	3.457227805	0.000757567	0.007854775	0.006337543	HMCN1/CDH2/MARCKS/INSC/SAPCD2/COBL/TMOD1/GSN/ARC/PLS1/PIEZO2/STIM1/KRT19/KANK1/DMTN/DLG4/PARD6G/MYADM/KIF21A/SPTBN2/PCLO/CAV1/SCIN/AKAP12/CALD1/EZR/PTK2B/SHROOM3/SHROOM1/GAD1/BIN2/ERMN/MYO5B/LLGL2/PRKD1/SNAP25/TRPC4/GNAI1/GYS2/MPP7/HIP1R/SPTBN4/SPIRE2/PPP1R9A/ACTN4/RASAL3/EPB42/PHLDB2/LAMC2/SPRR4/FGF1/SNCA/SLC2A1	53
CC	GO:0044853	plasma membrane raft	24/2097	115/19944	0.208695652	1.984847919	3.630609449	0.000777905	0.007926584	0.00639548	CDH2/ADCY8/HTR2A/ATP1B1/CHRNB2/ADRA1A/MLC1/KCNMA1/SORBS1/STIM1/LIPE/CAV2/CAV1/MAL/EZR/AKAP6/NOS1/FASLG/TRPC4/CAV3/PTCH1/MS4A1/SLC2A1/ATP1A2	24
CC	GO:0031045	dense core granule	13/2097	47/19944	0.276595745	2.63062734	3.836380693	0.000839937	0.008392024	0.006771016	SCG2/SYT8/ADRB1/IGF1/SLC6A9/CADPS/SYT9/TAC1/FZD8/ADRB2/PLCB2/CALCA/P2RX2	13
CC	GO:0031256	leading edge membrane	34/2097	185/19944	0.183783784	1.747917875	3.503233978	0.000858459	0.008392024	0.006771016	FAP/GABRA5/LAMP5/PSD/AMPH/THY1/KCNC1/WWC1/SPRY2/GABRG3/KCNN4/KANK1/ADORA1/PSD4/UNC5A/ARHGAP44/EPS8L1/SHISA9/EZR/ANTXR1/DPP4/SCIMP/AIF1L/ITGAV/ATP2B2/ERBB2/HIP1R/TESC/MAPT/FAM107A/ROBO2/SPRY4/HCN2/PLEKHO1	34
CC	GO:0031674	I band	29/2097	150/19944	0.193333333	1.838741059	3.534423597	0.000876648	0.008392024	0.006771016	CSRP2/KRT8/KRT19/KY/SLC8A1/CSRP1/FHL5/SORBS2/NOS1/PDLIM7/FHOD3/DMD/PALLD/PRKD1/JUP/CAV3/CRYAB/CASQ2/C10orf71/ACTN4/CACNA1C/RYR2/JPH2/MYO18B/ASB2/PGM5/PDLIM4/SLC2A1/LDB3	29
CC	GO:0043296	apical junction complex	30/2097	157/19944	0.191082803	1.817336869	3.524299328	0.000880382	0.008392024	0.006771016	EPB41L4B/CLDN8/CLDN3/SAPCD2/EPCAM/CLDN10/TJP3/CLDN19/CLDN1/EPPK1/CCND1/SORBS1/PLXDC1/CGNL1/CLDN7/PARD6G/MXRA8/CAMSAP3/RPGRIP1L/ILDR1/CLDN4/SHROOM3/SHROOM1/CRB3/JUP/OCLN/MPP7/CLDN16/AOC1/CGN	30
CC	GO:0098878	neurotransmitter receptor complex	15/2097	59/19944	0.254237288	2.417982105	3.738916844	0.00090988	0.008535537	0.006886808	GRIN2D/CHRNB2/GRIA3/CHRNA2/DLG4/GRIA2/CHRNA6/GRIK5/GRIN3A/SHISA9/PTK2B/CNIH3/GRIN1/OLFM2/GRIK2	15
CC	GO:0031252	cell leading edge	67/2097	438/19944	0.152968037	1.454837635	3.299295282	0.001086946	0.010037267	0.008098463	FAP/UNC5C/GABRA5/LAMP5/CDH2/PSD/CADM4/AMPH/COBL/THY1/GSN/KCNC1/WWC1/SPRY2/EVL/LAYN/GABRG3/KCNN4/KANK1/MYADM/ADORA1/AJUBA/PSD4/UNC5A/ARHGAP44/EPS8L1/ABLIM1/SHISA9/SORBS2/EZR/PTK2B/ACTG2/WIPF1/ANTXR1/DPP4/CXCR4/SCIMP/PDLIM7/ENAH/PLEKHG5/AIF1L/ITGAV/SAMSN1/PALLD/ATP2B2/ERBB2/APBB2/FGD4/TIAM2/MYLK/OCLN/HIP1R/CDC42BPG/RAB3IP/TESC/PHLDB2/MAPT/RAPH1/FAM107A/TNFRSF12A/ROBO2/SPRY4/PDLIM4/HCN2/PLEKHO1/BAIA…	67
CC	GO:0098992	neuronal dense core vesicle	10/2097	32/19944	0.3125	2.972103004	3.827004652	0.001183822	0.010763673	0.008684556	SCG2/ADRB1/IGF1/CADPS/TAC1/FZD8/ADRB2/PLCB2/CALCA/P2RX2	10
CC	GO:0008328	ionotropic glutamate receptor complex	12/2097	43/19944	0.279069767	2.654157102	3.722077226	0.001209344	0.010829124	0.008737364	GRIN2D/GRIA3/DLG4/GRIA2/GRIK5/GRIN3A/SHISA9/PTK2B/CNIH3/GRIN1/OLFM2/GRIK2	12
CC	GO:0030665	clathrin-coated vesicle membrane	27/2097	140/19944	0.192857143	1.83421214	3.395282481	0.001345788	0.011871051	0.009578032	ADCY8/FCGR1A/BTC/FZD2/CFTR/DAB2/ARC/AP1M2/TGFA/CD9/NCALD/EREG/WNT5A/EGF/GAD1/SGIP1/SYT9/SLC17A7/SLC18A3/ROR2/EPN3/ADRB2/HIP1R/MYCBPAP/SYT11/ATP6V0E2/DENND1A	27
CC	GO:0030864	cortical actin cytoskeleton	18/2097	80/19944	0.225	2.139914163	3.501834668	0.001385973	0.012045733	0.009718972	CDH2/COBL/GSN/PLS1/PIEZO2/KRT19/MYADM/SPTBN2/CALD1/SHROOM3/SHROOM1/LLGL2/GYS2/HIP1R/SPTBN4/PPP1R9A/ACTN4/SLC2A1	18
CC	GO:0005901	caveola	18/2097	81/19944	0.222222222	2.11349547	3.442075488	0.001610001	0.013790005	0.01112632	ADCY8/HTR2A/ATP1B1/ADRA1A/MLC1/KCNMA1/SORBS1/LIPE/CAV2/CAV1/AKAP6/NOS1/FASLG/TRPC4/CAV3/PTCH1/SLC2A1/ATP1A2	18
CC	GO:0044291	cell-cell contact zone	17/2097	75/19944	0.226666667	2.155765379	3.43735317	0.001707645	0.014417403	0.011632529	CDH2/CADM4/PKP2/ATP1B1/GJA5/SLC8A1/GJC1/DSP/FHOD1/AKAP6/JUP/CAV3/SPTBN4/PGM5/SCN1B/SLC2A1/ATP1A2	17
CC	GO:0099634	postsynaptic specialization membrane	28/2097	150/19944	0.186666667	1.775336195	3.26723786	0.001848032	0.015382915	0.012411542	SORCS2/GABRA5/SYNDIG1/GRIN2D/CSMD2/ELFN1/CHRM1/NLGN2/GRIA3/DLG4/ASIC2/GRIA2/GRIK5/GRIN3A/GPR158/CNKSR2/SHISA9/EFNB2/CLSTN2/ATP2B2/STX1A/CACNA1C/GRIN1/NSG2/GABRB2/ERBB4/FGF22/GRIK2	28
CC	GO:0032432	actin filament bundle	20/2097	96/19944	0.208333333	1.981402003	3.303969495	0.002097417	0.017216297	0.013890787	MARCKS/EVL/PLS1/SORBS1/MYH14/ABLIM1/CALD1/FHOD1/SIPA1L3/PDLIM7/PALLD/MYLK/CRYAB/ACTN4/FAM107A/ASB2/PGM5/PDLIM4/ACTA2/LDB3	20
CC	GO:0070160	tight junction	26/2097	138/19944	0.188405797	1.791876594	3.199709202	0.002303108	0.018442617	0.014880231	EPB41L4B/CLDN8/CLDN3/SAPCD2/EPCAM/CLDN10/TJP3/CLDN19/CLDN1/EPPK1/CCND1/PLXDC1/CGNL1/CLDN7/PARD6G/MXRA8/RPGRIP1L/ILDR1/CLDN4/SIPA1L3/CRB3/OCLN/MPP7/CLDN16/AOC1/CGN	26
CC	GO:0098688	parallel fiber to Purkinje cell synapse	8/2097	24/19944	0.333333333	3.170243205	3.64654189	0.002309228	0.018442617	0.014880231	CNTN6/GRIA3/GNAO1/SPTBN2/SLC6A9/CADPS2/KCNJ9/CBLN1	8
CC	GO:0044304	main axon	16/2097	71/19944	0.225352113	2.143263012	3.307923512	0.00245487	0.019344375	0.015607804	MYOC/NAV1/KCNA1/THY1/KCNC1/TUBB4A/DLG4/ADORA1/ERMN/LGI3/CNGA3/SPTBN4/MAPT/ROBO2/SCN1B/PRICKLE2	16
CC	GO:0005923	bicellular tight junction	25/2097	132/19944	0.189393939	1.801274548	3.166037116	0.002569026	0.01974882	0.015934127	EPB41L4B/CLDN8/CLDN3/SAPCD2/EPCAM/CLDN10/TJP3/CLDN19/CLDN1/EPPK1/CCND1/PLXDC1/CGNL1/CLDN7/PARD6G/MXRA8/RPGRIP1L/ILDR1/CLDN4/CRB3/OCLN/MPP7/CLDN16/AOC1/CGN	25
CC	GO:0150034	distal axon	45/2097	280/19944	0.160714286	1.528510116	3.05286947	0.002580139	0.01974882	0.015934127	UNC5C/BRSK1/LAMP5/STMN4/NDRG2/TPBG/COBL/BASP1/ELFN1/KCNA1/THY1/CHRM1/KCNC1/CCDC120/FKBP4/SLC8A1/ADORA1/KIF21A/SHANK2/PTPRN/MYH14/PTK2B/TSHZ3/SLC8A2/TPRG1L/NOS1/GAD1/FRMD7/SLC18A3/PINK1/PALLD/SNAP25/APBB2/NGEF/TIAM2/KATNB1/PTCH1/GRIN1/ITGA4/MAPT/PNOC/GRIK2/TNN/SNCA/TULP1	45
CC	GO:0031091	platelet alpha granule	19/2097	91/19944	0.208791209	1.985756733	3.230644901	0.002606443	0.01974882	0.015934127	TGFB3/FN1/SPARC/IGF2/THBS2/LHFPL2/SERPINE2/F5/CD9/PF4/SELP/EGF/IGF1/CFD/SERPINE1/ACTN4/TIMP1/SYTL4/SNCA	19
CC	GO:0034704	calcium channel complex	16/2097	72/19944	0.222222222	2.11349547	3.244484931	0.002854205	0.021352341	0.017227911	CACNA1H/CACNA1G/CACNB4/CACNA2D2/CACNA1A/HSPA2/CACNA1E/TRPV6/AKAP6/CACNA2D3/CATSPERG/TRPC4/CASQ2/CACNA1C/RYR2/CACNA1B	16
CC	GO:0043202	lysosomal lumen	20/2097	99/19944	0.202020202	1.921359518	3.150162957	0.003065468	0.022646144	0.018271802	OGN/BGN/LUM/ACAN/GALNS/VCAN/CTSK/SDC4/CTSV/GPC3/LGMN/CTSL/OMD/FASLG/KERA/ARSB/FMOD/GPC6/NSG2/BCAN	20
CC	GO:0030139	endocytic vesicle	55/2097	361/19944	0.152354571	1.449003127	2.951040721	0.003145108	0.022947642	0.018515063	SPARC/RAB31/FCGR1A/RAB17/BTC/ANXA3/FZD2/ATP6V0A4/CFTR/GSN/GRIA3/CDC42EP4/CD82/TLR7/TGFA/RAB11FIP4/CD9/RAB11FIP1/DLG4/GRIA2/LMBRD1/EREG/WNT5A/CAV1/EGF/DPP4/DAB2IP/COLEC12/GPR161/CAMK2A/CTSL/SCIMP/SGIP1/SYT9/SLC48A1/PLEKHG5/MPEG1/SLC18A3/ITGAV/WNT7B/ROR2/CD163/ADRB2/OCLN/CAMK2B/PTCH1/ENTPD7/HCLS1/SPHK1/SYT11/RAB5B/ATP6V0E2/AMN/SLAMF1/CSF3R	55
CC	GO:0005883	neurofilament	5/2097	11/19944	0.454545455	4.323058915	3.778852133	0.003427919	0.024408433	0.019693687	HTR2A/SHANK2/NRP1/NEFH/NEFM	5
CC	GO:0098966	perisynaptic extracellular matrix	5/2097	11/19944	0.454545455	4.323058915	3.778852133	0.003427919	0.024408433	0.019693687	ACAN/HAPLN3/VCAN/TNC/BCAN	5
CC	GO:0030133	transport vesicle	66/2097	451/19944	0.146341463	1.39181409	2.884966848	0.00354115	0.02491452	0.020102017	BRSK1/LAMP5/SYNDIG1/BGN/KIRREL3/SYT8/CRISPLD2/CA4/AMPH/KDELR3/ATP6V1B1/COPZ2/ATP6V0A4/FOLR1/RAB3B/SLC17A9/SORT1/AP1M2/OTOF/TGFA/DLG4/CAV2/NCALD/SYN2/SEC24D/PTPRN/ITPR3/SLC2A4/SLC6A17/BCL2L1/TPRG1L/SYNGR1/DGKI/IGF1/SLC6A9/SYT9/PLEKHF2/RAB3D/SLC17A7/SLC18A3/LMAN1/CPA3/SNAP25/LGI3/SYT6/MME/CNIH3/STX1A/SEC16B/SYTL2/RAB1B/FURIN/MAP6/PRG2/SV2C/GRIN1/CEACAM1/SYT11/NGF/SCAMP5/RAB5B/FGFR4/ATP6V0E2/SYTL4/S…	66
CC	GO:0034707	chloride channel complex	13/2097	55/19944	0.236363636	2.247990636	3.176859774	0.003909463	0.027182266	0.021931724	GABRA5/CFTR/CLCNKA/GABRG3/TTYH3/GLRB/GABRP/CLDN4/TTYH1/SLC17A7/GABRB2/CLIC3/GABRR2	13
CC	GO:0016328	lateral plasma membrane	15/2097	68/19944	0.220588235	2.097955062	3.108754133	0.004100939	0.028182036	0.022738378	SLC16A3/CLDN3/ATP6V1B1/ATP1B1/EPCAM/CLDN1/SLC12A2/CLDN7/TACSTD2/CLDN4/SLC6A9/DMD/MPP7/ATP1A1/CEACAM1	15
CC	GO:0098982	GABA-ergic synapse	22/2097	116/19944	0.189655172	1.803759065	2.975961246	0.004417269	0.030006965	0.024210802	GABRA5/LAMP5/NPY5R/PCDH17/CACNA2D2/NLGN2/GABRG3/GNAO1/GLRB/PCLO/IQSEC3/SLC6A17/GAD1/ENAH/CACNA2D3/ATP2B2/SLITRK2/PRAF2/GABRB2/ERBB4/FGF22/GABRR2	22
CC	GO:0044306	neuron projection terminus	24/2097	131/19944	0.183206107	1.742423746	2.922296179	0.004803614	0.032260637	0.026029154	TPBG/ELFN1/KCNA1/CHRM1/KCNC1/DLG4/SLC8A1/ADORA1/PTPRN/SLC8A2/TPRG1L/NOS1/GAD1/DMD/SLC18A3/MME/UCHL1/GRIN1/PNOC/GRIK2/TNN/SNCA/TULP1/BAIAP2	24
CC	GO:0099535	synapse-associated extracellular matrix	5/2097	12/19944	0.416666667	3.962804006	3.519086605	0.005371351	0.035668183	0.028778497	ACAN/HAPLN3/VCAN/TNC/BCAN	5
CC	GO:0030315	T-tubule	12/2097	51/19944	0.235294118	2.237818733	3.033918049	0.005680696	0.037243355	0.030049408	ATP1B1/SLC8A1/SLC2A4/AKAP6/NOS1/KCNJ11/CAV3/ATP1A1/CACNA1C/AHNAK2/SCN1B/ATP1A2	12
CC	GO:0030662	coated vesicle membrane	34/2097	207/19944	0.164251208	1.562148825	2.786812551	0.005734594	0.037243355	0.030049408	ADCY8/FCGR1A/KDELR3/BTC/COPZ2/FZD2/CFTR/FOLR1/DAB2/ARC/AP1M2/TGFA/CD9/NCALD/SEC24D/EREG/WNT5A/EGF/GAD1/SGIP1/SYT9/SLC17A7/SLC18A3/LMAN1/ROR2/EPN3/CNIH3/ADRB2/SEC16B/HIP1R/MYCBPAP/SYT11/ATP6V0E2/DENND1A	34
CC	GO:0005891	voltage-gated calcium channel complex	11/2097	45/19944	0.244444444	2.324845017	3.049773282	0.005861703	0.037655071	0.030381596	CACNA1H/CACNA1G/CACNB4/CACNA2D2/CACNA1A/HSPA2/CACNA1E/CACNA2D3/CATSPERG/CACNA1C/CACNA1B	11
CC	GO:0031092	platelet alpha granule membrane	6/2097	17/19944	0.352941176	3.356728099	3.332152185	0.005964225	0.037901686	0.030580575	SPARC/LHFPL2/CD9/SELP/SYTL4/SNCA	6
CC	GO:0030175	filopodium	20/2097	105/19944	0.19047619	1.811567545	2.858059594	0.006134323	0.038160605	0.030789481	UNC5C/ARL4C/EZR/ACTG2/ANTXR1/SCIMP/ERMN/ENAH/TTYH1/VCAM1/DMD/ITGAV/MYO1B/FARP1/FGD4/TIAM2/PPP1R9A/RAPH1/BAIAP2/ACTA2	20
CC	GO:0030666	endocytic vesicle membrane	34/2097	208/19944	0.163461538	1.554638495	2.756283947	0.006180739	0.038160605	0.030789481	RAB31/FCGR1A/BTC/ANXA3/FZD2/ATP6V0A4/CFTR/GRIA3/TGFA/CD9/RAB11FIP1/DLG4/GRIA2/EREG/WNT5A/CAV1/EGF/COLEC12/GPR161/CAMK2A/SGIP1/SYT9/SLC48A1/MPEG1/SLC18A3/WNT7B/ROR2/CD163/ADRB2/CAMK2B/PTCH1/ENTPD7/ATP6V0E2/CSF3R	34
CC	GO:0098858	actin-based cell projection	37/2097	231/19944	0.16017316	1.523363618	2.742489705	0.006198677	0.038160605	0.030789481	UNC5C/ATP6V1B1/PLEKHG6/PLS1/FOXA1/AQP5/ARL4C/PIEZO2/HOMER2/CDH23/EZR/ACTG2/ANTXR1/SCIMP/ERMN/ENAH/TTYH1/VCAM1/DMD/ITGAV/MYO1B/PROM2/FARP1/FGD4/TIAM2/MYO1H/PPP1R9A/CEACAM1/IFT20/RAPH1/PROM1/FCRL3/AMN/CA9/BAIAP2/ACTA2/TPRN	37
CC	GO:0098686	hippocampal mossy fiber to CA3 synapse	11/2097	46/19944	0.239130435	2.274304908	2.96591982	0.006987538	0.042573554	0.034350022	GRIN2D/ADCY8/PTPRD/EPHB2/LNX1/GRIK5/SLC6A9/SYT9/C1QL2/CALCA/GRIK2	11
CC	GO:0001725	stress fiber	17/2097	86/19944	0.197674419	1.880027947	2.80343044	0.007562006	0.045117586	0.036402648	EVL/SORBS1/MYH14/ABLIM1/CALD1/FHOD1/SIPA1L3/PDLIM7/PALLD/MYLK/ACTN4/FAM107A/ASB2/PGM5/PDLIM4/ACTA2/LDB3	17
CC	GO:0097517	contractile actin filament bundle	17/2097	86/19944	0.197674419	1.880027947	2.80343044	0.007562006	0.045117586	0.036402648	EVL/SORBS1/MYH14/ABLIM1/CALD1/FHOD1/SIPA1L3/PDLIM7/PALLD/MYLK/ACTN4/FAM107A/ASB2/PGM5/PDLIM4/ACTA2/LDB3	17
CC	GO:0042641	actomyosin	18/2097	93/19944	0.193548387	1.840786377	2.785786272	0.007634109	0.045117586	0.036402648	EVL/SORBS1/MYH14/ABLIM1/CALD1/FHOD1/SIPA1L3/PDLIM7/PALLD/MYLK/STX1A/ACTN4/FAM107A/ASB2/PGM5/PDLIM4/ACTA2/LDB3	18
CC	GO:0001527	microfibril	5/2097	13/19944	0.384615385	3.657972928	3.286014935	0.007980534	0.046697976	0.037677769	MFAP2/FBN2/LTBP4/FBN1/EFEMP2	5
CC	GO:0070382	exocytic vesicle	39/2097	251/19944	0.155378486	1.477762769	2.610989174	0.00838685	0.048594396	0.039207875	BRSK1/LAMP5/SYNDIG1/KIRREL3/SYT8/AMPH/ATP6V1B1/ATP6V0A4/RAB3B/OTOF/DLG4/SYN2/SLC6A17/BCL2L1/TPRG1L/SYNGR1/DGKI/IGF1/SLC6A9/SYT9/RAB3D/SLC17A7/SLC18A3/SNAP25/LGI3/SYT6/MME/STX1A/SYTL2/SV2C/GRIN1/SYT11/NGF/SCAMP5/RAB5B/ATP6V0E2/SYTL4/SNCA/RAB40C	39
CC	GO:0030658	transport vesicle membrane	40/2097	259/19944	0.154440154	1.46883855	2.603258739	0.008477366	0.048641974	0.039246263	LAMP5/SYNDIG1/SYT8/CA4/AMPH/ATP6V1B1/ATP6V0A4/FOLR1/RAB3B/SLC17A9/AP1M2/OTOF/TGFA/NCALD/SYN2/SEC24D/PTPRN/ITPR3/SLC6A17/BCL2L1/TPRG1L/SYNGR1/DGKI/SLC6A9/SYT9/SLC17A7/SLC18A3/LMAN1/SYT6/CNIH3/STX1A/SEC16B/MAP6/SV2C/CEACAM1/SCAMP5/RAB5B/ATP6V0E2/SYTL4/SNCA	40
MF	GO:0005201	extracellular matrix structural constituent	73/2039	175/18662	0.417142857	3.817910741	13.11699651	6.78E-26	7.59E-23	6.60E-23	ASPN/POSTN/FN1/COL14A1/COL5A2/OGN/SPARC/COL16A1/CTHRC1/COL3A1/COL1A2/BGN/COL6A3/COL1A1/COL5A1/LUM/HMCN1/COMP/NID2/MXRA5/MFAP2/SPON1/ACAN/THBS2/PXDN/COL6A1/EDIL3/COL11A1/FBN2/MUC5B/COL10A1/COL8A1/COL6A6/COL6A5/SRPX2/PCOLCE/VCAN/AEBP1/COL12A1/LAMB1/THBS3/DPT/LAMB3/ADIPOQ/TNC/LAMA4/LTBP4/CHI3L1/COL27A1/TECTA/COL5A3/EMILIN3/FBN1/COL6A2/FMOD/EMILIN1/LAMA2/ELN/NID1/PRG2/COL24A1/LTBP2/COL4A4/COL19A1/PRG…	73
MF	GO:0005539	glycosaminoglycan binding	70/2039	240/18662	0.291666667	2.669486676	9.116781709	5.48E-15	3.07E-12	2.66E-12	SULF1/POSTN/FN1/MDK/THBS4/BGN/PCOLCE2/COL5A1/COMP/CRISPLD2/NRP2/ACAN/THBS2/PTN/HAPLN3/SULF2/LIPH/PCOLCE/VCAN/SERPINE2/LAYN/CLEC3B/THBS3/RSPO1/PTPRF/FGF9/PF4/TGFBR3/CXCL10/FGF12/SELP/FBLN7/SFRP1/ADAMTS8/LTBP4/COL5A3/LGR6/FBN1/NRP1/BMP4/CXCL11/HSD17B12/ADAMTS1/SMOC1/FURIN/RSPO3/PRG2/NELL1/PTCH1/PGLYRP3/SELL/LTBP2/SOD3/FSTL1/EFEMP2/LAMC2/FGF14/ADAMTS3/CCDC80/BCAN/TNXB/EPYC/PGLYRP4/FGF1/AOC1/FGFR4/FG…	70
MF	GO:0008201	heparin binding	56/2039	170/18662	0.329411765	3.014949658	9.24310923	9.61E-15	3.58E-12	3.12E-12	POSTN/FN1/MDK/THBS4/PCOLCE2/COL5A1/COMP/CRISPLD2/NRP2/THBS2/PTN/LIPH/PCOLCE/SERPINE2/CLEC3B/THBS3/RSPO1/PTPRF/FGF9/PF4/TGFBR3/CXCL10/FGF12/SELP/FBLN7/SFRP1/ADAMTS8/COL5A3/LGR6/FBN1/NRP1/BMP4/CXCL11/HSD17B12/ADAMTS1/SMOC1/FURIN/RSPO3/PRG2/NELL1/PTCH1/SELL/LTBP2/SOD3/FSTL1/EFEMP2/LAMC2/FGF14/ADAMTS3/CCDC80/TNXB/FGF1/AOC1/FGFR4/FGFBP1/FGF2	56
MF	GO:0030020	extracellular matrix structural constituent conferring tensile strength	23/2039	42/18662	0.547619048	5.012097433	9.116489688	3.84E-12	1.08E-09	9.35E-10	COL14A1/COL5A2/COL16A1/COL3A1/COL1A2/COL6A3/COL1A1/COL5A1/COL6A1/COL11A1/COL10A1/COL8A1/COL6A6/COL6A5/COL12A1/COL27A1/COL5A3/COL6A2/COL24A1/COL4A4/COL19A1/COL8A2/COL4A1	23
MF	GO:0005518	collagen binding	29/2039	72/18662	0.402777778	3.686433982	7.998786273	1.11E-10	2.48E-08	2.16E-08	FN1/COL14A1/SPARC/ITGA10/PCOLCE2/LUM/COMP/NID2/LRRC15/COL6A1/SERPINH1/PCOLCE/AEBP1/CTSK/PPIB/DDR1/SPARCL1/ANTXR1/ITGA11/CTSL/COL5A3/LOX/COL6A2/HSD17B12/MRC2/NID1/ACHE/TGFBI/TNXB	29
MF	GO:1901681	sulfur compound binding	64/2039	266/18662	0.240601504	2.202111458	6.915844527	7.38E-10	1.38E-07	1.20E-07	POSTN/FN1/MDK/THBS4/PCOLCE2/COL5A1/COMP/CRISPLD2/NRP2/THBS2/PTN/LIPH/PCOLCE/PNPLA3/SERPINE2/CLEC3B/SOAT2/THBS3/RSPO1/PTPRF/FGF9/PF4/TGFBR3/CXCL10/FGF12/SELP/FBLN7/SFRP1/ADAMTS8/COL5A3/LGR6/FBN1/NRP1/BMP4/CXCL11/HSD17B12/ADAMTS1/PTGES/SMOC1/FURIN/RSPO3/PRG2/CD34/NELL1/PTCH1/TKT/SELL/LTBP2/SOD3/FSTL1/EFEMP2/LAMC2/RYR2/FGF14/ADAMTS3/CCDC80/TNXB/PC/FGF1/AOC1/FGFR4/FGFBP1/ENPP1/FGF2	64
MF	GO:0004222	metalloendopeptidase activity	34/2039	109/18662	0.311926606	2.854916288	6.802238552	8.07E-09	1.22E-06	1.06E-06	ADAM12/BMP1/ADAMTS14/MMP14/ADAMTS12/ADAMDEC1/ADAMTS4/MMP16/ADAMTS2/MMP19/TLL2/ADAMTS6/ADAM23/PAPPA/ADAMTS18/ADAMTS16/ADAM28/ADAMTS9/ADAM19/MMP2/TRABD2B/MMP11/ADAMTS8/KLK7/ASTL/PHEX/ADAMTS7/MMP23B/ADAMTS1/MME/ADAM15/ADAM32/TMPRSS6/ADAMTS3	34
MF	GO:0005178	integrin binding	42/2039	152/18662	0.276315789	2.528987378	6.628936391	8.74E-09	1.22E-06	1.06E-06	FAP/FN1/THBS4/COL16A1/MMP14/IGF2/NRG1/COL3A1/SFRP2/COL5A1/COMP/PTN/EDIL3/TSPAN8/THY1/ADAM23/LAMB1/CD9/ITGBL1/IBSP/TNC/SELP/ADAMTS8/CXCL12/LTBP4/IGF1/FBN1/VCAM1/ITGAV/EMP2/ADAM15/ITGB8/EMILIN1/ACTN4/CX3CL1/FRMD5/ITGA4/TGFBI/TNXB/FGF1/FGF2/TNN	42
MF	GO:0004252	serine-type endopeptidase activity	46/2039	178/18662	0.258426966	2.365259463	6.409860583	1.73E-08	2.15E-06	1.87E-06	FAP/BMP1/MMP14/HTRA1/PLAU/MMP19/TMPRSS2/TLL2/CFI/F3/F10/CTSK/PRSS23/C1S/KLK1/GZMB/CTSV/MASP1/MMP2/KLK4/MMP11/DPP4/KLK7/CORIN/TMPRSS11E/TMPRSS13/CFD/CFB/PRRG4/FURIN/KLK12/C1R/KLK14/F7/TMPRSS6/KLK10/KLK5/HTRA3/PRRG2/TMPRSS4/PRSS53/PRSS8/RHBDL2/PRSS21/C2/PRSS3	46
MF	GO:0017171	serine hydrolase activity	50/2039	202/18662	0.247524752	2.26547667	6.333377085	1.95E-08	2.18E-06	1.90E-06	FAP/BMP1/MMP14/HTRA1/PLAU/MMP19/TMPRSS2/TLL2/CFI/F3/F10/CTSK/PRSS23/C1S/KLK1/GZMB/CTSV/PRSS16/MASP1/MMP2/KLK4/MMP11/DPP4/KLK7/CORIN/TMPRSS11E/TMPRSS13/CFD/CFB/RBBP9/DPP10/PRRG4/FURIN/KLK12/C1R/KLK14/F7/TMPRSS6/KLK10/KLK5/ACHE/HTRA3/PRRG2/TMPRSS4/PRSS53/PRSS8/RHBDL2/PRSS21/C2/PRSS3	50
MF	GO:0008236	serine-type peptidase activity	48/2039	196/18662	0.244897959	2.241434877	6.119091246	5.32E-08	5.42E-06	4.71E-06	FAP/BMP1/MMP14/HTRA1/PLAU/MMP19/TMPRSS2/TLL2/CFI/F3/F10/CTSK/PRSS23/C1S/KLK1/GZMB/CTSV/PRSS16/MASP1/MMP2/KLK4/MMP11/DPP4/KLK7/CORIN/TMPRSS11E/TMPRSS13/CFD/CFB/DPP10/PRRG4/FURIN/KLK12/C1R/KLK14/F7/TMPRSS6/KLK10/KLK5/HTRA3/PRRG2/TMPRSS4/PRSS53/PRSS8/RHBDL2/PRSS21/C2/PRSS3	48
MF	GO:0001968	fibronectin binding	15/2039	30/18662	0.5	4.576262874	6.865650485	1.12E-07	1.05E-05	9.11E-06	SFRP2/MYOC/MFAP2/LRRC15/CTSK/SDC4/MMP2/IGFBP3/SSC5D/CTSL/ITGAV/HSD17B12/ITGA4/CCDC80/TNFAIP6	15
MF	GO:0030297	transmembrane receptor protein tyrosine kinase activator activity	12/2039	20/18662	0.6	5.491515449	7.038546931	1.52E-07	1.31E-05	1.14E-05	IGF2/NRG1/BTC/TGFA/EREG/EGF/EFNB2/IGF1/NRG3/NGF/ANGPT4/GREM1	12
MF	GO:0008083	growth factor activity	41/2039	162/18662	0.25308642	2.316379973	5.893513416	1.88E-07	1.51E-05	1.31E-05	TGFB3/MDK/THBS4/BMP1/OGN/IGF2/NRG1/NRG2/PTN/GDF11/CLEC11A/BTC/INHBA/GDF6/TGFA/GDNF/THPO/FGF9/EREG/BMP2/FGF12/EGF/CXCL12/IGF1/MACC1/DKK1/BMP4/INHBB/IL6/OSGIN1/NRG3/TIMP1/GDF5/NGF/FGF22/BMP3/FGF14/FGF1/LEFTY1/FGF8/FGF2	41
MF	GO:0004175	endopeptidase activity	79/2039	406/18662	0.194581281	1.780910182	5.571634974	2.22E-07	1.65E-05	1.44E-05	FAP/ADAM12/BMP1/ADAMTS14/MMP14/ADAMTS12/HTRA1/ADAMDEC1/ADAMTS4/MMP16/ADAMTS2/PLAU/MMP19/TMPRSS2/TLL2/ADAMTS6/CFI/F3/ADAM23/PIP/F10/CTSK/PAPPA/PRSS23/ADAMTS18/C1S/KLK1/ADAMTS16/GZMB/CTSV/ADGB/ADAM28/ADAMTS9/ADAM19/MASP1/MMP2/TRABD2B/KLK4/MMP11/LGMN/SFRP1/DPP4/ADAMTS8/KLK7/CORIN/TMPRSS11E/CTSL/ASTL/TMPRSS13/CFD/USP2/PHEX/ADAMTS7/CFB/MMP23B/ADAMTS1/MME/ADAM15/PRRG4/FURIN/KLK12/C1R/KLK14/UCHL1/ADAM32…	79
MF	GO:0019838	growth factor binding	36/2039	136/18662	0.264705882	2.422727404	5.832056034	3.17E-07	2.22E-05	1.93E-05	TGFB3/COL3A1/COL1A2/HTRA1/COL1A1/COL5A1/NRP2/PXDN/COL6A1/SRPX2/NTRK3/SORT1/ACVR1B/IL1R1/LRRC32/CHRDL1/TGFBR3/IGFBP3/FGFBP2/FSTL4/LTBP4/NTRK1/KLB/NRP1/IL2RG/ITGAV/ERBB2/WFIKKN2/CNTFR/FURIN/LTBP2/LIFR/FGFR4/FGFBP1/COL4A1/NLRP7	36
MF	GO:0019955	cytokine binding	36/2039	143/18662	0.251748252	2.304132356	5.482798558	1.18E-06	7.76E-05	6.74E-05	TGFB3/BGN/COMP/NRP2/PXDN/CHRD/CCR5/IL1R1/LRRC32/CHRDL1/TNFRSF11A/TGFBR3/BMPR1B/CRLF1/LTBP4/PLP2/CXCR4/NRP1/IL2RG/ITGAV/CCR2/WFIKKN2/CCR7/CHRDL2/SOSTDC1/CNTFR/LEPR/ITGA4/GDF5/CX3CR1/NBL1/LIFR/FGF2/CSF3R/GREM1/NLRP7	36
MF	GO:0015026	coreceptor activity	21/2039	62/18662	0.338709677	3.100049044	5.800830515	1.26E-06	7.82E-05	6.80E-05	PTK7/CCR5/LY96/CD86/TGFBR3/CD80/CD28/CXCR4/FCRL1/NRP1/IL2RG/ITGAV/ERBB2/ROR2/LRP5/GPC6/ITGA4/FCRL5/LILRA4/IL17RC/RGMA	21
MF	GO:0003779	actin binding	82/2039	445/18662	0.184269663	1.686532834	5.133626357	1.35E-06	7.96E-05	6.92E-05	WIPF3/ADCY8/MARCKS/TNNI2/COBL/TMOD1/FMNL3/GSN/PIP/CCR5/EVL/KCNMA1/PLS1/SNTB1/SORBS1/MYH11/TNS4/DMTN/HOMER2/NCALD/CAMSAP3/AJUBA/SPTBN2/MYH14/EPS8L1/ABLIM2/SCIN/ABLIM1/TNNC1/CALD1/EZR/WIPF1/VASH2/PARVG/ANTXR1/VASH1/SHROOM3/FHOD1/MYBPC1/SHROOM1/CXCR4/PDLIM7/ERMN/ENAH/AIF1L/MYO5B/FHOD3/CNN3/DMD/MYO1B/PALLD/LMOD1/FGD4/MYLK/CAMK2B/CNN1/LIMD2/MYO1H/HIP1R/SPTBN4/SPIRE2/PPP1R9A/ACTN4/MYH13/MICAL2/CEACAM1/…	82
MF	GO:0017147	Wnt-protein binding	14/2039	31/18662	0.451612903	4.133398725	6.115046914	1.44E-06	8.07E-05	7.01E-05	SFRP4/CTHRC1/SFRP2/SFRP5/WIF1/FZD2/TRABD2B/SFRP1/FRZB/ROR2/LRP5/FZD8/FZD7/APCDD1L	14
MF	GO:0005516	calmodulin binding	46/2039	206/18662	0.223300971	2.043767885	5.275821783	1.68E-06	8.98E-05	7.80E-05	ADCY8/MARCKS/BASP1/AEBP1/SNTB1/KCNN4/MYH11/PCP4/SLC8A1/CAMSAP3/MYH14/TRPV6/RGS16/AKAP12/CALD1/EEF2K/SLC8A2/TPRG1L/NOS1/CAMK2A/MYO5B/CNN3/MYO1B/PHKG1/ATP2B2/MYLK/KCNH5/CAMK2B/CNN1/MAP6/PDE1A/CACNA1C/MYH13/GRIN1/CEACAM1/RYR2/PNCK/GEM/SPHK1/CTH/ENKUR/RGS4/MKNK2/CAMK1G/RASGRF2/FAS	46
MF	GO:0022836	gated channel activity	62/2039	315/18662	0.196825397	1.801449512	5.024238906	2.94E-06	0.00014937	0.000129832	GABRA5/GRIN2D/KCNK5/KCND1/CACNA1H/CACNA1G/CACNB4/CACNA2D2/KCNA1/CFTR/CHRNB2/KCNC1/GRIA3/CLCNKA/KCNMA1/TRPC3/GABRG3/CACNA1A/KCNN4/PIEZO2/KCNQ4/CHRNA2/TTYH3/ASIC2/GLRB/GRIA2/ANO4/CACNA1E/GABRP/CHRNA6/ITPR3/GRIK5/GRIN3A/KCNE4/KCNS2/SCNN1B/KCNJ11/TTYH1/CACNA2D3/KCNMB1/SLC17A7/KCNB2/SNAP25/KCNH5/KCNJ9/CNGA3/TMC4/CACNA1C/GRIN1/KCNMB3/GABRB2/RYR2/CACNA1B/KCNJ6/TMEM37/LRRC38/GRIK2/HCN2/AQP6/LRRC26/P2RX2/…	62
MF	GO:0005216	monoatomic ion channel activity	79/2039	442/18662	0.178733032	1.635858674	4.738260302	6.88E-06	0.000334622	0.000290852	SLC24A2/GABRA5/OTOP3/GRIN2D/KCNK5/KCND1/CACNA1H/CACNA1G/CACNB4/CACNA2D2/TMEM38A/KCNA1/CFTR/CHRNB2/KCNC1/GRIA3/CLCNKA/KCNMA1/TRPC3/GABRG3/CACNA1A/KCNN4/PIEZO2/KCNQ4/CHRNA2/TTYH3/OTOP2/ASIC2/GJC1/GLRB/GRIA2/ANO4/CACNA1E/GABRP/CHRNA6/ITPR3/SLC4A11/GRIK5/GRIN3A/CLDN4/TRPV6/DCD/MT-ATP8/KCNE4/KCNS2/SCNN1B/KCNJ11/TTYH1/SCN4A/CACNA2D3/KCNMB1/SLC17A7/KCNB2/SNAP25/TRPC4/ANO3/KCNH5/KCNJ9/APOL1/CNGA3/TMC4/CA…	79
MF	GO:0008237	metallopeptidase activity	41/2039	185/18662	0.221621622	2.028397598	4.923257548	7.35E-06	0.000342842	0.000297997	ADAM12/BMP1/ADAMTS14/MMP14/ADAMTS12/CPXM1/ADAMDEC1/ADAMTS4/MMP16/ADAMTS2/MMP19/TLL2/ADAMTS6/ADAM23/CPM/PAPPA/CPZ/ADAMTS18/ADAMTS16/ADAM28/ADAMTS9/ADAM19/MMP2/ENPEP/TRABD2B/MMP11/VASH2/VASH1/ADAMTS8/KLK7/ASTL/CPA3/PHEX/ADAMTS7/MMP23B/ADAMTS1/MME/ADAM15/ADAM32/TMPRSS6/ADAMTS3	41
MF	GO:0046873	metal ion transmembrane transporter activity	79/2039	446/18662	0.177130045	1.621187296	4.650341566	9.67E-06	0.00043261	0.000376024	SLC24A2/GRIN2D/SLC9A4/KCNK5/KCND1/ATP1B1/CACNA1H/CACNA1G/CACNB4/CACNA2D2/TMEM38A/SLC38A3/KCNA1/SLC39A7/KCNC1/GRIA3/SLC12A2/KCNMA1/SLC13A2/TRPC3/SLC9A2/CACNA1A/KCNN4/KCNQ4/SLC41A2/ASIC2/SLC8A1/CACNA1E/ITPR3/SLC4A11/GRIK5/SLC1A6/GRIN3A/TRPV6/ATP2A3/SLC8A2/SLC12A8/SLC29A1/SLC6A9/KCNE4/KCNS2/NIPAL1/SCNN1B/KCNJ11/TTYH1/SCN4A/CACNA2D3/KCNMB1/SLC17A7/KCNB2/ATP2B2/SLC20A1/SNAP25/TRPC4/KCNH5/KCNJ9/MFSD2A/…	79
MF	GO:0030594	neurotransmitter receptor activity	26/2039	97/18662	0.268041237	2.453254324	5.025755784	1.04E-05	0.000447713	0.00038915	GABRA5/GRIN2D/HTR2A/CHRM3/CHRNB2/CHRM1/GRIA3/GABRG3/CHRNA2/GLRB/DRD4/GRIA2/GABRP/CHRNA6/GRIK5/GRIN3A/GPR158/CHRM4/ADRB1/GRIN1/GABRB2/HTR7/GRIK2/HTR2B/GABRR2/HRH3	26
MF	GO:0036122	BMP binding	10/2039	21/18662	0.476190476	4.358345594	5.392892914	2.68E-05	0.00111136	0.000965991	COMP/CHRD/CHRDL1/TGFBR3/BMPR1B/CHRDL2/SOSTDC1/GDF5/NBL1/GREM1	10
MF	GO:0050840	extracellular matrix binding	19/2039	66/18662	0.287878788	2.634818018	4.659646618	5.43E-05	0.002168662	0.001884995	OLFML2B/SPARC/BGN/LRRC15/PXDN/COL11A1/SPARCL1/SSC5D/ITGAV/LGALS1/SMOC1/LYPD3/ELN/NID1/BCAM/LTBP2/ACHE/TGFBI/TNXB	19
MF	GO:0008227	G protein-coupled amine receptor activity	14/2039	41/18662	0.341463415	3.125252694	4.771142311	6.67E-05	0.002572203	0.002235752	HTR2A/CHRM3/CHRM1/ADRA1A/DRD4/CHRM4/ZNF219/ADRB1/HRH1/ADRB2/ADRA2B/HTR7/HTR2B/HRH3	14
MF	GO:0005125	cytokine activity	46/2039	238/18662	0.193277311	1.768975565	4.181483839	8.41E-05	0.00311263	0.002705489	TGFB3/BMP1/NRG1/SCG2/FAM3D/GDF11/INHBA/GDF6/EDA/TNFSF4/CCL11/THPO/ADIPOQ/PF4/CXCL10/WNT5A/SLURP1/BMP2/IL36B/IL37/CMTM3/SCGB3A1/CRLF1/CXCL12/FAM3B/BMP4/CXCL11/FASLG/INHBB/WNT7B/CCL28/WNT11/CCL4/CCL20/IL6/WNT2/CX3CL1/TIMP1/GDF5/BMP3/LEFTY1/IFNE/FGF2/CXCL9/GREM1/CXCL14	46
MF	GO:0098631	cell adhesion mediator activity	22/2039	85/18662	0.258823529	2.368889017	4.430077035	8.62E-05	0.00311263	0.002705489	ITGA10/HMCN1/CLDN3/PKP2/EPCAM/GLDN/CNTN6/CLDN19/KRT18/TRIM29/DSP/ITGA11/VCAM1/CNN3/PALLD/JUP/EMILIN1/BCAM/PAK4/DSCAML1/BAIAP2/PKP3	22
MF	GO:0016641	oxidoreductase activity, acting on the CH-NH2 group of donors, oxygen as acceptor	8/2039	16/18662	0.5	4.576262874	5.012079517	0.000114822	0.004009695	0.003485215	LOXL2/MAOB/MAOA/LOXL4/VCAM1/LOX/LOXL1/AOC1	8
MF	GO:0030296	protein tyrosine kinase activator activity	13/2039	38/18662	0.342105263	3.13112723	4.60559836	0.000118248	0.004009695	0.003485215	IGF2/NRG1/HTR2A/BTC/TGFA/EREG/EGF/EFNB2/IGF1/NRG3/NGF/ANGPT4/GREM1	13
MF	GO:0001664	G protein-coupled receptor binding	54/2039	300/18662	0.18	1.647454635	3.959417942	0.000154111	0.005072054	0.004408615	CTHRC1/MYOC/ZBTB16/AGTR1/ASIP/NPFFR2/GNAO1/CCL11/DLG4/RSPO1/HOMER2/CAV2/ADORA1/RPGRIP1L/PF4/FPR1/CXCL10/WNT5A/ZNRF3/SFRP1/CXCL12/ADRB1/BAMBI/TAC1/CXCL11/CCR2/WNT7B/NPW/CCL28/WNT11/CCL4/REEP2/GNAI1/CCL20/FZD7/RSPO3/UCHL1/WNT2/RTP4/SCT/PTCH1/TAC4/CX3CL1/S100A14/CX3CR1/BICD1/PNOC/CALCA/PTGER1/GNAZ/TUB/CCKBR/CXCL9/CXCL14	54
MF	GO:0098960	postsynaptic neurotransmitter receptor activity	19/2039	71/18662	0.267605634	2.449267454	4.284969205	0.000159369	0.00509527	0.004428794	GABRA5/GRIN2D/CHRM3/CHRNB2/CHRM1/GRIA3/GABRG3/CHRNA2/GLRB/DRD4/GRIA2/CHRNA6/GRIK5/GRIN3A/CHRM4/ADRB1/GABRB2/GRIK2/GABRR2	19
MF	GO:0015276	ligand-gated monoatomic ion channel activity	37/2039	186/18662	0.198924731	1.820663724	3.939481804	0.000219785	0.006831662	0.005938061	GABRA5/GRIN2D/CFTR/CHRNB2/GRIA3/KCNMA1/TRPC3/GABRG3/KCNN4/CHRNA2/TTYH3/ASIC2/GLRB/GRIA2/ANO4/GABRP/CHRNA6/ITPR3/GRIK5/GRIN3A/SCNN1B/KCNJ11/TTYH1/KCNMB1/SLC17A7/KCNJ9/CNGA3/GRIN1/KCNMB3/GABRB2/RYR2/KCNJ6/GRIK2/HCN2/AQP6/P2RX2/GABRR2	37
MF	GO:0015079	potassium ion transmembrane transporter activity	33/2039	160/18662	0.20625	1.887708436	3.94950226	0.000234952	0.007105721	0.006176272	SLC24A2/SLC9A4/KCNK5/KCND1/ATP1B1/TMEM38A/KCNA1/KCNC1/SLC12A2/KCNMA1/SLC9A2/KCNN4/KCNQ4/GRIK5/SLC12A8/KCNE4/KCNS2/KCNJ11/KCNMB1/SLC17A7/KCNB2/SNAP25/KCNH5/KCNJ9/ATP1A1/TMEM38B/KCNMB3/KCNJ6/LRRC38/GRIK2/HCN2/LRRC26/ATP1A2	33
MF	GO:0019199	transmembrane receptor protein kinase activity	20/2039	79/18662	0.253164557	2.317095126	4.108602648	0.000245503	0.007229417	0.006283788	NRP2/EFNA3/EPHB2/NTRK3/INSRR/TYRO3/ACVR1B/DDR1/TGFBR3/BMPR1B/LTBP4/NTRK1/NRP1/ERBB2/ROR2/SOSTDC1/ERBB4/PDGFRL/EPHB6/FGFR4	20
MF	GO:0022834	ligand-gated channel activity	37/2039	188/18662	0.196808511	1.801294961	3.867338918	0.000274302	0.007837608	0.006812426	GABRA5/GRIN2D/CFTR/CHRNB2/GRIA3/KCNMA1/TRPC3/GABRG3/KCNN4/CHRNA2/TTYH3/ASIC2/GLRB/GRIA2/ANO4/GABRP/CHRNA6/ITPR3/GRIK5/GRIN3A/SCNN1B/KCNJ11/TTYH1/KCNMB1/SLC17A7/KCNJ9/CNGA3/GRIN1/KCNMB3/GABRB2/RYR2/KCNJ6/GRIK2/HCN2/AQP6/P2RX2/GABRR2	37
MF	GO:0005261	monoatomic cation channel activity	58/2039	336/18662	0.172619048	1.579900278	3.756734311	0.000283416	0.007837608	0.006812426	SLC24A2/OTOP3/GRIN2D/KCNK5/KCND1/CACNA1H/CACNA1G/CACNB4/CACNA2D2/TMEM38A/KCNA1/CHRNB2/KCNC1/GRIA3/KCNMA1/TRPC3/CACNA1A/KCNN4/PIEZO2/KCNQ4/CHRNA2/OTOP2/ASIC2/GRIA2/CACNA1E/CHRNA6/ITPR3/SLC4A11/GRIK5/GRIN3A/TRPV6/MT-ATP8/KCNE4/KCNS2/SCNN1B/KCNJ11/SCN4A/CACNA2D3/KCNMB1/KCNB2/SNAP25/TRPC4/KCNH5/KCNJ9/CNGA3/CACNA1C/GRIN1/TMEM38B/KCNMB3/RYR2/CACNA1B/KCNJ6/TMEM37/LRRC38/GRIK2/HCN2/LRRC26/P2RX2	58
MF	GO:0030021	extracellular matrix structural constituent conferring compression resistance	9/2039	22/18662	0.409090909	3.744215079	4.510533364	0.000287169	0.007837608	0.006812426	ASPN/OGN/BGN/LUM/ACAN/VCAN/FMOD/PRG2/PRG4	9
MF	GO:0048407	platelet-derived growth factor binding	6/2039	11/18662	0.545454545	4.992286772	4.638615535	0.00047926	0.012656282	0.011000804	COL3A1/COL1A2/COL1A1/COL5A1/COL6A1/COL4A1	6
MF	GO:0045499	chemorepellent activity	10/2039	28/18662	0.357142857	3.268759196	4.207612529	0.000486345	0.012656282	0.011000804	NRG1/SEMA3G/SEMA3A/SEMA6B/DPP4/SEMA3E/NRG3/FLRT2/SEMA6D/SEMA5B	10
MF	GO:0098632	cell-cell adhesion mediator activity	16/2039	61/18662	0.262295082	2.400662491	3.837528702	0.00065331	0.016614865	0.014441593	CLDN3/PKP2/EPCAM/GLDN/CNTN6/CLDN19/KRT18/TRIM29/DSP/CNN3/PALLD/JUP/PAK4/DSCAML1/BAIAP2/PKP3	16
MF	GO:0016638	oxidoreductase activity, acting on the CH-NH2 group of donors	8/2039	20/18662	0.4	3.661010299	4.170005889	0.000752231	0.018346266	0.015946521	LOXL2/MAOB/MAOA/LOXL4/VCAM1/LOX/LOXL1/AOC1	8
MF	GO:0030295	protein kinase activator activity	30/2039	150/18662	0.2	1.83050515	3.576701158	0.000754181	0.018346266	0.015946521	IGF2/NRG1/CAB39L/HTR2A/BTC/SPRY2/CCND1/TGFA/GPRC5C/TCL1A/GPRC5A/AJUBA/ADIPOQ/EREG/BMP2/MAPRE3/EGF/DAB2IP/EFNB2/IGF1/TOM1L1/ACSL1/BMP4/PRKAG2/WNT11/NRG3/NGF/MAPK8IP2/ANGPT4/GREM1	30
MF	GO:0005230	extracellular ligand-gated monoatomic ion channel activity	18/2039	74/18662	0.243243243	2.226290047	3.701809777	0.000822603	0.019584963	0.017023193	GABRA5/GRIN2D/CHRNB2/GRIA3/GABRG3/CHRNA2/GLRB/GRIA2/GABRP/CHRNA6/GRIK5/GRIN3A/SLC17A7/GRIN1/GABRB2/GRIK2/P2RX2/GABRR2	18
MF	GO:0022824	transmitter-gated monoatomic ion channel activity	16/2039	63/18662	0.253968254	2.324450984	3.687930555	0.000956207	0.021836656	0.018980359	GABRA5/GRIN2D/CHRNB2/GRIA3/GABRG3/CHRNA2/GLRB/GRIA2/GABRP/CHRNA6/GRIK5/GRIN3A/GRIN1/GABRB2/GRIK2/GABRR2	16
MF	GO:0022835	transmitter-gated channel activity	16/2039	63/18662	0.253968254	2.324450984	3.687930555	0.000956207	0.021836656	0.018980359	GABRA5/GRIN2D/CHRNB2/GRIA3/GABRG3/CHRNA2/GLRB/GRIA2/GABRP/CHRNA6/GRIK5/GRIN3A/GRIN1/GABRB2/GRIK2/GABRR2	16
MF	GO:0051015	actin filament binding	38/2039	208/18662	0.182692308	1.67209605	3.413808216	0.001026161	0.022965486	0.019961534	MARCKS/FMNL3/GSN/PLS1/MYH11/DMTN/CAMSAP3/AJUBA/SPTBN2/MYH14/ABLIM2/SCIN/ABLIM1/TNNC1/EZR/ANTXR1/SHROOM3/FHOD1/SHROOM1/ERMN/AIF1L/MYO5B/FHOD3/CNN3/MYO1B/CNN1/LIMD2/MYO1H/HIP1R/SPTBN4/PPP1R9A/ACTN4/MYH13/HCLS1/KBTBD13/MYO18B/ARPC1B/TULP1	38
MF	GO:0099529	neurotransmitter receptor activity involved in regulation of postsynaptic membrane potential	15/2039	58/18662	0.25862069	2.367032521	3.651834142	0.001115854	0.024483151	0.021280684	GABRA5/GRIN2D/CHRNB2/GRIA3/GABRG3/CHRNA2/GLRB/GRIA2/CHRNA6/GRIK5/GRIN3A/ADRB1/GABRB2/GRIK2/GABRR2	15
MF	GO:0008066	glutamate receptor activity	9/2039	26/18662	0.346153846	3.16818199	3.874604893	0.001203235	0.025892694	0.022505855	GRIN2D/GRIA3/GRIA2/GRIK5/GRIN3A/GRM2/GRM3/GRIN1/GRIK2	9
MF	GO:0045236	CXCR chemokine receptor binding	7/2039	17/18662	0.411764706	3.768687073	3.999802124	0.001326215	0.028000655	0.024338088	PF4/CXCL10/CXCL12/CXCL11/CCL28/CX3CL1/CXCL9	7
MF	GO:0008331	high voltage-gated calcium channel activity	6/2039	13/18662	0.461538462	4.224242653	4.072799094	0.001466736	0.030220858	0.026267883	CACNA1H/CACNA1G/CACNA1A/CACNA1E/CACNA1C/CACNA1B	6
MF	GO:0043394	proteoglycan binding	11/2039	37/18662	0.297297297	2.721021168	3.669951292	0.001485386	0.030220858	0.026267883	FN1/COL5A1/COMP/CTSK/HPSE2/PTPRF/TNC/FBLN7/CTSL/COL5A3/NID1	11
MF	GO:0097110	scaffold protein binding	17/2039	72/18662	0.236111111	2.161013024	3.456885634	0.001612595	0.031734912	0.027583894	CACNA1H/CACNA1G/KRT8/KRT18/DLG4/CAV2/DLL1/DSP/NOS1/GRM2/GRM3/MYLK/CD163/GRIK2/ADCY5/BAIAP2/KRT5	17
MF	GO:0016645	oxidoreductase activity, acting on the CH-NH group of donors	9/2039	27/18662	0.333333333	3.050841916	3.734829114	0.001631691	0.031734912	0.027583894	PYCR1/DHFRP1/ALDH1L2/ALDH1L1/PRODH/CRYM/AIFM2/MTHFD2L/MTHFD1L	9
MF	GO:0005244	voltage-gated monoatomic ion channel activity	32/2039	171/18662	0.187134503	1.712753356	3.279279951	0.001644884	0.031734912	0.027583894	GRIN2D/KCNK5/KCND1/CACNA1H/CACNA1G/CACNB4/CACNA2D2/KCNA1/KCNC1/CLCNKA/KCNMA1/CACNA1A/KCNQ4/CACNA1E/GRIN3A/KCNE4/KCNS2/KCNJ11/CACNA2D3/KCNB2/SNAP25/KCNH5/KCNJ9/TMC4/CACNA1C/GRIN1/CACNA1B/KCNJ6/TMEM37/LRRC38/HCN2/LRRC26	32
MF	GO:1904315	transmitter-gated monoatomic ion channel activity involved in regulation of postsynaptic membrane potential	14/2039	55/18662	0.254545455	2.329733827	3.458830259	0.001901929	0.034924906	0.030356628	GABRA5/GRIN2D/CHRNB2/GRIA3/GABRG3/CHRNA2/GLRB/GRIA2/CHRNA6/GRIK5/GRIN3A/GABRB2/GRIK2/GABRR2	14
MF	GO:0004714	transmembrane receptor protein tyrosine kinase activity	15/2039	61/18662	0.245901639	2.250621086	3.426445943	0.001932772	0.034924906	0.030356628	NRP2/EFNA3/EPHB2/NTRK3/INSRR/TYRO3/DDR1/NTRK1/NRP1/ERBB2/ROR2/ERBB4/PDGFRL/EPHB6/FGFR4	15
MF	GO:0004970	glutamate-gated receptor activity	7/2039	18/18662	0.388888889	3.559315569	3.804625469	0.001966988	0.034924906	0.030356628	GRIN2D/GRIA3/GRIA2/GRIK5/GRIN3A/GRIN1/GRIK2	7
MF	GO:0016646	oxidoreductase activity, acting on the CH-NH group of donors, NAD or NADP as acceptor	7/2039	18/18662	0.388888889	3.559315569	3.804625469	0.001966988	0.034924906	0.030356628	PYCR1/DHFRP1/ALDH1L2/ALDH1L1/CRYM/MTHFD2L/MTHFD1L	7
MF	GO:0098641	cadherin binding involved in cell-cell adhesion	7/2039	18/18662	0.388888889	3.559315569	3.804625469	0.001966988	0.034924906	0.030356628	EPCAM/KRT18/TRIM29/CNN3/PAK4/BAIAP2/PKP3	7
MF	GO:0022832	voltage-gated channel activity	32/2039	173/18662	0.184971098	1.692952739	3.206943608	0.001997492	0.034924906	0.030356628	GRIN2D/KCNK5/KCND1/CACNA1H/CACNA1G/CACNB4/CACNA2D2/KCNA1/KCNC1/CLCNKA/KCNMA1/CACNA1A/KCNQ4/CACNA1E/GRIN3A/KCNE4/KCNS2/KCNJ11/CACNA2D3/KCNB2/SNAP25/KCNH5/KCNJ9/TMC4/CACNA1C/GRIN1/CACNA1B/KCNJ6/TMEM37/LRRC38/HCN2/LRRC26	32
MF	GO:0019209	kinase activator activity	30/2039	160/18662	0.1875	1.716098578	3.185993101	0.002187142	0.037652489	0.032727435	IGF2/NRG1/CAB39L/HTR2A/BTC/SPRY2/CCND1/TGFA/GPRC5C/TCL1A/GPRC5A/AJUBA/ADIPOQ/EREG/BMP2/MAPRE3/EGF/DAB2IP/EFNB2/IGF1/TOM1L1/ACSL1/BMP4/PRKAG2/WNT11/NRG3/NGF/MAPK8IP2/ANGPT4/GREM1	30
MF	GO:0005109	frizzled binding	11/2039	39/18662	0.282051282	2.581481621	3.46252564	0.002372647	0.040227144	0.034965318	CTHRC1/MYOC/WNT5A/ZNRF3/SFRP1/BAMBI/WNT7B/WNT11/FZD7/RSPO3/WNT2	11
MF	GO:0030023	extracellular matrix constituent conferring elasticity	5/2039	10/18662	0.5	4.576262874	3.961759406	0.002433418	0.040641717	0.035325664	FBN2/EMILIN3/FBN1/EMILIN1/ELN	5
MF	GO:0019207	kinase regulator activity	50/2039	308/18662	0.162337662	1.485799634	3.010846017	0.002761029	0.04543517	0.039492119	IGF2/NRG1/CDKN2A/CAB39L/HTR2A/BTC/TRIB3/KLF4/IRS2/PPP1R1B/SOCS3/SPRY2/CCND1/TGFA/GPRC5C/GCKR/TCL1A/GPRC5A/AJUBA/ADIPOQ/EREG/CXCL10/CAV1/BMP2/PRKAR2B/MAPRE3/EGF/DAB2IP/EFNB2/IGF1/TOM1L1/ACSL1/RHOH/BMP4/PKIB/PRKD1/PRKAG2/WNT11/TESC/NRG3/CCNJL/NGF/MAPK8IP2/SPRY4/ANGPT4/SNCA/CCKBR/PYDC1/GREM1/IBTK	50
MF	GO:0005254	chloride channel activity	18/2039	82/18662	0.219512195	2.009091018	3.207271896	0.002844763	0.046118517	0.040086082	GABRA5/CFTR/CLCNKA/GABRG3/TTYH3/GLRB/ANO4/GABRP/CLDN4/TTYH1/SLC17A7/ANO3/APOL1/TMC4/GABRB2/CLIC3/AQP6/GABRR2	18
MF	GO:0022843	voltage-gated monoatomic cation channel activity	27/2039	142/18662	0.190140845	1.74026898	3.101234447	0.002884983	0.046118517	0.040086082	GRIN2D/KCNK5/KCND1/CACNA1H/CACNA1G/CACNB4/CACNA2D2/KCNA1/KCNC1/KCNMA1/CACNA1A/KCNQ4/CACNA1E/KCNE4/KCNS2/KCNJ11/CACNA2D3/KCNB2/SNAP25/KCNH5/KCNJ9/CACNA1C/CACNA1B/KCNJ6/LRRC38/HCN2/LRRC26	27
MF	GO:0015145	monosaccharide transmembrane transporter activity	8/2039	24/18662	0.333333333	3.050841916	3.520947255	0.0029475	0.046454267	0.040377915	SLC2A3/SLC2A10/SLC2A4/SLC2A5/SLC2A12/SLC23A1/SLC2A1/SLC5A2	8
MF	GO:0015085	calcium ion transmembrane transporter activity	27/2039	143/18662	0.188811189	1.728099267	3.061055569	0.00319477	0.049652056	0.043157424	SLC24A2/GRIN2D/CACNA1H/CACNA1G/CACNB4/CACNA2D2/GRIA3/TRPC3/CACNA1A/SLC8A1/CACNA1E/ITPR3/GRIN3A/TRPV6/ATP2A3/SLC8A2/CACNA2D3/ATP2B2/TRPC4/CNGA3/ATP2C2/CACNA1C/GRIN1/RYR2/CACNA1B/TMEM37/GRIK2	27
