# Supplementary material for: Integrated Transcriptomic Analysis Suggests a C1Q-Related Macrophage–Fibroblast Signaling Axis in Keloids
Source: Int J Mol Sci. 2026 Jun 5;27(11):5140. doi: 10.3390/ijms27115140 (PMC13257865; doi:10.3390/ijms27115140)
Supplement: Supplementary file 1 [file ijms-27-05140-s001.zip › Supplementary Table S4.csv]

Supplementary Table S4. Kyoto Encyclopedia of Genes and Genomes pathway enrichment analysis of differentially expressed genes between keloid tissue and normal skin.
Kyoto Encyclopedia of Genes and Genomes (KEGG) pathway enrichment analysis of differentially expressed genes was performed using the clusterProfiler package. Before enrichment analysis, gene symbols were converted to ENTREZ IDs and annotated against the human KEGG database. The table lists significantly enriched KEGG pathways, including pathway ID, pathway name, GeneRatio, BgRatio, enrichment fol…
Abbreviations: KEGG, Kyoto Encyclopedia of Genes and Genomes.
category	subcategory	ID	Description	GeneRatio	BgRatio	RichFactor	FoldEnrichment	zScore	pvalue	p.adjust	qvalue	geneID	Count
Cellular Processes	Cell motility	hsa04820	Cytoskeleton in muscle cells	68/1025	233/9370	0.291845494	2.667894902	9.035250775	8.23E-15	2.80E-12	2.26E-12	FN1/COL5A2/THBS4/SGCA/COL3A1/COL1A2/BGN/ITGA10/COL6A3/COL1A1/COL5A1/COMP/NID2/CSRP2/TNNI2/THBS2/SGCG/PKP2/COL6A1/COL11A1/FBN2/TMOD1/SGCD/ATP1B1/COL6A6/COL6A5/FMNL3/VCAN/SNTB1/SDC4/MYH11/FHL1/THBS3/SUN2/CSRP1/SPTBN2/MYH14/TNNC1/DSP/ACTG2/MYBPC1/COL27A1/ITGA11/PDLIM7/COL5A3/FBN1/DMD/ITGAV/COL6A2/TNNT1/LMOD1/JUP/ITGB8/LAMA2/ELN/NID1/COL24A1/ATP1A1/C10orf71/SPTBN4/MYH13/COL4A4/ITGA4/LAMA1/PDLIM4/ATP1…	68
Environmental Information Processing	Signaling molecules and interaction	hsa04512	ECM-receptor interaction	34/1025	89/9370	0.382022472	3.492244451	8.279109684	1.43E-11	1.75E-09	1.42E-09	FN1/THBS4/COL1A2/ITGA10/COL6A3/COL1A1/COMP/THBS2/COL6A1/COL6A6/COL6A5/LAMC3/SDC4/LAMB1/THBS3/LAMB3/IBSP/TNC/GP1BA/LAMA4/ITGA11/ITGAV/COL6A2/ITGB8/LAMA2/COL4A4/SV2C/LAMC2/ITGA4/CHAD/TNXB/LAMA1/TNN/COL4A1	34
Organismal Systems	Digestive system	hsa04974	Protein digestion and absorption	37/1025	103/9370	0.359223301	3.283826664	8.167846202	1.55E-11	1.75E-09	1.42E-09	COL14A1/COL5A2/COL16A1/COL3A1/COL1A2/COL6A3/COL1A1/COL5A1/KCNK5/COL6A1/COL11A1/ATP1B1/COL10A1/COL8A1/COL6A6/COL6A5/COL12A1/KCNN4/SLC36A1/SLC8A1/SLC8A2/DPP4/COL27A1/COL5A3/CPA3/COL6A2/MME/ELN/COL24A1/ATP1A1/COL20A1/COL4A4/COL19A1/COL8A2/ATP1A2/COL4A1/PRSS3	37
Environmental Information Processing	Signal transduction	hsa04020	Calcium signaling pathway	64/1025	254/9370	0.251968504	2.30336086	7.380312594	6.83E-11	5.81E-09	4.69E-09	GRIN2D/ADCY8/HTR2A/CACNA1H/AGTR1/CACNA1G/CHRM3/CHRM1/ADRA1A/TRDN/NTRK3/CACNA1A/STIM1/TGFA/GDNF/NFATC4/SLC8A1/CACNA1E/FGF9/ITPR3/GRIN3A/TNNC1/PTK2B/ATP2A3/SLC8A2/EGF/NOS1/ADRB1/CXCR4/NTRK1/CAMK2A/SLC25A4/HRH1/PHKG1/ATP2B2/ERBB2/MYLK/ADRB2/CAMK2B/CASQ2/OXTR/EDNRA/PDE1A/CACNA1C/GRIN1/PLCB2/HTR7/RYR2/CACNA1B/SPHK1/ERBB4/TACR2/NGF/FGF22/PTGER1/FGF1/FGFR4/HTR2B/FGF8/FGF2/CCKBR/P2RX2/CAMK1G/PLN	64
Environmental Information Processing	Signaling molecules and interaction	hsa04082	Neuroactive ligand signaling	50/1025	199/9370	0.251256281	2.296850104	6.480422995	9.59E-09	5.61E-07	4.54E-07	GABRA5/GRIN2D/ADCY8/HTR2A/CHRM3/CHRNB2/CHRM1/ADRA1A/GRIA3/SLC17A9/GABRG3/GNAO1/GNB3/GLRB/DRD4/GRIA2/ADORA1/GABRP/CHRNA6/GRIK5/SLC1A6/GRIN3A/CHRM4/ADRB1/SLC6A9/GRM2/GRM3/SLC17A7/HRH1/SLC18A3/TAC1/GNAI1/ADRB2/ADRA2B/GNG8/TAC4/GRIN1/ACHE/GABRB2/PLCB2/HTR7/TACR2/PNOC/P2RY6/GRIK2/ADCY5/HTR2B/P2RX2/GABRR2/HRH3	50
Organismal Systems	Development and regeneration	hsa04382	Cornified envelope formation	53/1025	217/9370	0.244239631	2.232707654	6.438780351	9.91E-09	5.61E-07	4.54E-07	KRT77/CLDN8/CLDN3/PKP2/CLDN10/KRT8/CLDN19/CLDN1/KRT18/ALOXE3/KRT10/KRT19/CLDN7/PADI2/PKP1/KRT7/LAMB3/KRT4/EPHX2/CLDN4/PPL/DSP/KRT80/KRT1/S100A9/LCE5A/S100A7A/S100A7/KRT23/JUP/S100A8/OCLN/FURIN/CYP4F22/CDSN/CLDN16/COL4A4/S100A14/LAMC2/EVPL/SPRR4/KRT78/KRT3/PRSS8/PPP2R2B/LCE3E/COL4A1/ALOX12B/PKP3/KRT5/TGM5/LCE3A/KRT2	53
Environmental Information Processing	Signaling molecules and interaction	hsa04518	Integrin signaling	41/1025	154/9370	0.266233766	2.433766234	6.287280803	3.64E-08	1.77E-06	1.43E-06	FN1/THBS4/COL1A2/ITGA10/COL6A3/COL1A1/COMP/THBS2/COL6A1/COL6A6/COL6A5/CCND1/LAMC3/LAMB1/THBS3/LAMB3/IBSP/TNC/LAMA4/PARVG/AKT3/EGF/IGF1/ITGA11/FBN1/VCAM1/ITGAV/COL6A2/ERBB2/ITGAL/ITGB8/LAMA2/ACTN4/COL4A4/LAMC2/ITGA4/CHAD/TNXB/LAMA1/TNN/COL4A1	41
Human Diseases	Cardiovascular disease	hsa05412	Arrhythmogenic right ventricular cardiomyopathy	27/1025	86/9370	0.313953488	2.869994328	6.105445103	2.21E-07	9.40E-06	7.60E-06	SGCA/ITGA10/CDH2/SGCG/PKP2/SGCD/CACNB4/CACNA2D2/SNTB1/SLC8A1/DSP/ATP2A3/SLC8A2/NOS1/ITGA11/CACNA2D3/DMD/ITGAV/TCF7L1/JUP/CAV3/ITGB8/LAMA2/CACNA1C/RYR2/ITGA4/LAMA1	27
Cellular Processes	Cellular community - eukaryotes	hsa04510	Focal adhesion	47/1025	203/9370	0.231527094	2.116496456	5.636209578	3.79E-07	1.43E-05	1.16E-05	FN1/THBS4/COL1A2/ITGA10/COL6A3/COL1A1/COMP/THBS2/COL6A1/PIP5K1B/COL6A6/COL6A5/CCND1/LAMC3/LAMB1/THBS3/CAV2/LAMB3/IBSP/TNC/CAV1/LAMA4/EMP1/PARVG/AKT3/EGF/IGF1/ITGA11/VAV1/ITGAV/EMP2/COL6A2/ERBB2/MYLK/CAV3/ITGB8/LAMA2/ACTN4/COL4A4/LAMC2/ITGA4/CHAD/TNXB/PAK4/LAMA1/TNN/COL4A1	47
Environmental Information Processing	Signal transduction	hsa04151	PI3K-Akt signaling pathway	70/1025	362/9370	0.193370166	1.767686296	5.22058614	1.08E-06	3.67E-05	2.97E-05	FN1/THBS4/IGF2/COL1A2/ITGA10/COL6A3/COL1A1/COMP/CREB3L1/THBS2/COL6A1/PRKAA2/EFNA3/COL6A6/COL6A5/CHRM1/CCND1/LAMC3/GNB3/PHLPP1/LAMB1/TGFA/GDNF/THBS3/TCL1A/NR4A1/LAMB3/FGF9/IBSP/TNC/EREG/PCK1/LAMA4/AKT3/BCL2L1/JAK3/EGF/IGF1/NTRK1/ITGA11/IL2RG/ITGAV/RXRA/FASLG/COL6A2/ERBB2/ITGB8/LAMA2/GYS2/IL6/EIF4EBP1/GNG8/COL4A4/LAMC2/ITGA4/ERBB4/CHAD/NGF/FGF22/TNXB/FGF1/FGFR4/LAMA1/ANGPT4/FGF8/FGF2/PPP2R2B/TNN/CS…	70
Human Diseases	Cardiovascular disease	hsa05410	Hypertrophic cardiomyopathy	28/1025	99/9370	0.282828283	2.5854644	5.557841833	1.44E-06	4.45E-05	3.60E-05	TGFB3/SGCA/ITGA10/SGCG/SGCD/PRKAA2/CACNB4/CACNA2D2/SNTB1/SLC8A1/TNNC1/ATP2A3/SLC8A2/NOS1/IGF1/ITGA11/CACNA2D3/DMD/ITGAV/PRKAG2/CAV3/ITGB8/LAMA2/IL6/CACNA1C/RYR2/ITGA4/LAMA1	28
Human Diseases	Cardiovascular disease	hsa05414	Dilated cardiomyopathy	29/1025	105/9370	0.276190476	2.524785134	5.506504118	1.60E-06	4.54E-05	3.67E-05	TGFB3/SGCA/ITGA10/ADCY8/SGCG/SGCD/CACNB4/CACNA2D2/SNTB1/SLC8A1/TNNC1/ATP2A3/SLC8A2/NOS1/ADRB1/IGF1/ITGA11/CACNA2D3/DMD/ITGAV/CAV3/ITGB8/LAMA2/CACNA1C/RYR2/ITGA4/ADCY5/LAMA1/PLN	29
Environmental Information Processing	Signaling molecules and interaction	hsa04514	Cell adhesion molecule (CAM) interaction	37/1025	160/9370	0.23125	2.113963415	4.980769978	6.72E-06	0.000175795	0.000142051	CLDN8/CDH2/CLDN3/PTPRD/NCAM2/CDH4/CLDN10/CLDN19/CLDN1/NLGN2/VCAN/SDC4/CADM3/CLDN7/CD86/PTPRF/NEGR1/CD80/CLDN4/SLITRK4/VTCN1/SELP/CD28/VCAM1/ITGAV/ICOS/ITGAL/ITGB8/OCLN/CD34/SLITRK2/CLDN16/SELL/CD22/ITGA4/MPZ/CD2	37
Environmental Information Processing	Signaling molecules and interaction	hsa04080	Neuroactive ligand-receptor interaction	68/1025	370/9370	0.183783784	1.680052736	4.677540764	9.60E-06	0.000233133	0.000188383	GABRA5/GRIN2D/HTR2A/NPY5R/F2RL2/LEP/AGTR1/CHRM3/CHRNB2/CHRM1/ADRA1A/NPY1R/GRIA3/NPFFR2/NPBWR1/GABRG3/CHRNA2/GLRB/DRD4/GRIA2/ADORA1/GABRP/CHRNA6/FPR1/GRIK5/GRIN3A/SLURP1/P2RY8/CHRM4/ADM2/ADRB1/GRM2/GRM3/UTS2/HRH1/TAC1/NPW/GRP/GALR1/ADRB2/ADRA2B/MCHR1/OXTR/SCT/EDNRA/TAC4/GRIN1/LYNX1/GABRB2/LEPR/HTR7/TACR2/FPR3/PNOC/CALCA/P2RY6/PTGER1/GRIK2/APLNR/HTR2B/GLP1R/CCKBR/NMUR1/P2RX2/GABRR2/PRSS3/C5AR1/HRH3	68
Human Diseases	Substance dependence	hsa05033	Nicotine addiction	15/1025	41/9370	0.365853659	3.344437835	5.272401621	1.41E-05	0.000319042	0.000257802	GABRA5/GRIN2D/CHRNB2/GRIA3/GABRG3/CACNA1A/GRIA2/GABRP/CHRNA6/GRIN3A/SLC17A7/GRIN1/GABRB2/CACNA1B/GABRR2	15
Environmental Information Processing	Signaling molecules and interaction	hsa04060	Cytokine-cytokine receptor interaction	57/1025	298/9370	0.191275168	1.748534948	4.602185025	1.53E-05	0.000324874	0.000262514	TGFB3/GDF11/EDAR/LEP/INHBA/TNFRSF9/GDF6/CCR5/EDA/TNFSF4/IFNLR1/CCL11/ACVR1B/IL1R1/EDA2R/THPO/IL17RE/PF4/TNFRSF11A/CXCL10/BMPR1B/BMP2/IL36B/IL37/CXCL12/CXCR4/IL2RG/BMP4/CXCL11/CCR2/FASLG/INHBB/CCL28/CCL4/CCR7/CCL20/CNTFR/IL6/IL21R/CX3CL1/LEPR/GDF5/CX3CR1/NGF/TNFRSF10D/BMP3/TNFRSF12A/TNFRSF10C/TNFRSF10B/LIFR/IL17RC/IFNE/CD27/CSF3R/CXCL9/CXCL14/FAS	57
Organismal Systems	Environmental adaptation	hsa04713	Circadian entrainment	25/1025	97/9370	0.257731959	2.356047272	4.704851803	3.05E-05	0.000577999	0.000467052	GRIN2D/ADCY8/CACNA1H/CACNA1G/GRIA3/GNAO1/GNB3/PER1/GRIA2/ITPR3/PER2/NOS1/CAMK2A/GNAI1/CAMK2B/KCNJ9/GNG8/CACNA1C/GRIN1/PLCB2/RYR2/KCNJ6/RASD1/RPS6KA5/ADCY5	25
Human Diseases	Infectious disease: viral	hsa05165	Human papillomavirus infection	61/1025	333/9370	0.183183183	1.674562367	4.392658754	3.06E-05	0.000577999	0.000467052	FN1/THBS4/HEY2/COL1A2/ITGA10/COL6A3/COL1A1/COMP/CREB3L1/THBS2/COL6A1/ATP6V1B1/COL6A6/COL6A5/FZD2/ATP6V0A4/HEY1/CCND1/LAMC3/LAMB1/THBS3/PARD6G/LAMB3/HEYL/IBSP/TNC/WNT5A/HES2/LAMA4/AKT3/EGF/ITGA11/MAML3/CRB3/ITGAV/LLGL2/FASLG/COL6A2/TCF7L1/MX2/WNT7B/WNT11/FZD8/FZD7/ITGB8/LAMA2/WNT2/EIF4EBP1/COL4A4/LAMC2/ITGA4/CHAD/TNXB/LAMA1/PPP2R2B/ATP6V0E2/TNN/COL4A1/OASL/FAS/STAT2	61
Organismal Systems	Endocrine system	hsa04911	Insulin secretion	23/1025	86/9370	0.26744186	2.444809983	4.717237856	3.33E-05	0.0005962	0.000481759	ADCY8/CREB3L1/ATP1B1/CHRM3/KCNMA1/KCNN4/ITPR3/PCLO/CAMK2A/KCNJ11/KCNMB1/SNAP25/STX1A/CAMK2B/ATP1A1/CACNA1C/KCNMB3/PLCB2/RYR2/ADCY5/GLP1R/SLC2A1/ATP1A2	23
Human Diseases	Cancer: overview	hsa05205	Proteoglycans in cancer	41/1025	204/9370	0.200980392	1.837254902	4.237192919	7.60E-05	0.00129132	0.001043451	FN1/PLAUR/IGF2/COL1A2/COL1A1/LUM/MAPK12/PLAU/TIMP3/FZD2/CCND1/SDC4/MAPK13/HPSE2/CAV2/GPC3/MMP2/ITPR3/WNT5A/CAV1/EZR/AKT3/IGF1/CAMK2A/CTSL/VAV1/ITGAV/FASLG/ERBB2/WNT7B/WNT11/FZD8/CAV3/FZD7/CAMK2B/WNT2/PTCH1/HCLS1/ERBB4/FGF2/FAS	41
Organismal Systems	Nervous system	hsa04724	Glutamatergic synapse	27/1025	116/9370	0.232758621	2.127754415	4.283257311	0.000102357	0.001657207	0.001339105	GRIN2D/ADCY8/SLC38A3/GRIA3/GNAO1/CACNA1A/GNB3/DLG4/HOMER2/GRIA2/SHANK2/ITPR3/GRIK5/SLC1A6/GRIN3A/DLGAP1/GRM2/GRM3/SLC17A7/LZTS3/GNAI1/GNG8/CACNA1C/GRIN1/PLCB2/GRIK2/ADCY5	27
Organismal Systems	Endocrine system	hsa04923	Regulation of lipolysis in adipocytes	17/1025	59/9370	0.288135593	2.633980984	4.412352718	0.000128677	0.001988642	0.001606921	ADCY8/IRS2/NPY1R/CIDEC/PLIN1/MGLL/LIPE/ADORA1/AQP7/AKT3/FABP4/ADRB1/GNAI1/ADRB2/PNPLA2/NPR1/ADCY5	17
Environmental Information Processing	Signal transduction	hsa04310	Wnt signaling pathway	36/1025	178/9370	0.202247191	1.848835297	4.00704118	0.000179289	0.002650352	0.002141616	SFRP4/SFRP2/SFRP5/WIF1/FZD2/CCND1/LGR5/NFATC4/RSPO1/CTNNBIP1/WNT5A/SERPINF1/ZNRF3/SFRP1/CAMK2A/BAMBI/TLE2/FRZB/LGR6/DKK1/TCF7L1/WNT7B/ROR2/PRICKLE1/WNT11/LRP5/FZD8/FZD7/CAMK2B/RSPO3/CELSR2/WNT2/APCDD1L/PLCB2/CTNND2/PRICKLE2	36
Metabolism	Amino acid metabolism	hsa00330	Arginine and proline metabolism	15/1025	50/9370	0.3	2.742439024	4.329422968	0.000193689	0.002743922	0.002217225	P4HA3/CKMT2/P4HA1/PYCR1/MAOB/MAOA/HOGA1/P4HA2/CARNS1/NOS1/PRODH/GATM/AOC1/CKMT1A/CKB	15
Organismal Systems	Circulatory system	hsa04261	Adrenergic signaling in cardiomyocytes	32/1025	154/9370	0.207792208	1.899524865	3.944551967	0.000241306	0.003281763	0.002651827	MAPK12/ADCY8/CREB3L1/ATP1B1/PPP1R1A/AGTR1/CACNB4/CACNA2D2/ADRA1A/MAPK13/SLC8A1/TNNC1/AKT3/ATP2A3/SLC8A2/ADRB1/CAMK2A/CACNA2D3/ATP2B2/GNAI1/ADRB2/CAMK2B/ATP1A1/CACNA1C/PLCB2/RYR2/RPS6KA5/ADCY5/SCN1B/PPP2R2B/ATP1A2/PLN	32
Environmental Information Processing	Signaling molecules and interaction	hsa04519	Cadherin signaling	67/1025	404/9370	0.165841584	1.516034774	3.715914096	0.000289959	0.003791773	0.003063941	GABRA5/KRT77/FAT3/MAPK12/CDH2/PKP2/PCDH17/CDH11/PPP1R1B/CDH4/FZD2/KRT8/WWC1/LHFPL2/KRT18/EVL/KRT10/MAPK13/GABRG3/PCDH12/KRT19/PKP1/KRT7/KRT4/AJUBA/GABRP/CDH23/WNT5A/DSP/KRT80/PTK2B/KRT1/ENAH/VAV1/MYO1B/TCF7L1/ERBB2/WNT7B/PRICKLE1/WNT11/KRT23/LRP5/FZD8/JUP/USH1G/FZD7/CELSR2/WNT2/TMC4/MYO1H/ACTN4/GABRB2/CTNND2/DCHS2/PCDH1/ARPC1B/FMN1/CDH6/KRT78/KRT3/SCN1B/PCDHGB4/GABRR2/PRICKLE2/PKP3/KRT5/KRT2	67
Organismal Systems	Digestive system	hsa04970	Salivary secretion	22/1025	93/9370	0.23655914	2.162496722	3.948433377	0.000342645	0.004288178	0.003465061	ADCY8/ATP1B1/MUC5B/CHRM3/ADRA1A/SLC12A2/KCNMA1/PRB2/AQP5/KCNN4/PRB1/ITPR3/TRPV6/NOS1/ADRB1/MUC7/ATP2B2/ADRB2/ATP1A1/PLCB2/ADCY5/ATP1A2	22
Organismal Systems	Development and regeneration	hsa04360	Axon guidance	36/1025	184/9370	0.195652174	1.78854719	3.78589671	0.000353144	0.004288178	0.003465061	UNC5C/EFNA3/PLXNC1/EPHB2/TRPC3/SEMA3G/SEMA3A/NFATC4/PARD6G/SEMA6B/UNC5A/WNT5A/ABLIM2/BMPR1B/ABLIM1/RGS3/CXCL12/EFNB2/CXCR4/CAMK2A/SEMA3E/ENAH/NRP1/NGEF/TRPC4/GNAI1/CAMK2B/RHOD/PTCH1/SEMA6D/EPHB6/ROBO2/PAK4/RGMA/SEMA5B/ROBO1	36
Environmental Information Processing	Signaling molecules and interaction	hsa04517	IgSF CAM signaling	51/1025	299/9370	0.170568562	1.559246268	3.444343741	0.000786094	0.009216279	0.00744721	UNC5C/KIRREL3/MAPK12/CDH2/NRP2/CADM4/PTPRD/NCAM2/GLDN/KCNA1/NLGN2/NTRK3/TUBB4A/SORBS1/MAPK13/CADM3/MYH11/CD86/PARD6G/PTPRF/SLAMF6/UNC5A/SPTBN2/MYH14/CD80/SLITRK4/EZR/TUBB4B/CD28/AKT3/CASKIN1/VAV1/NRP1/SLAMF7/TUBA4A/MYLK/ITGAL/SLITRK2/SPTBN4/ACTN4/ITGA4/MPZ/ARPC1B/ROBO2/CD2/PAK4/LCK/SLAMF1/BAIAP2/SH2D1B/ROBO1	51
Environmental Information Processing	Signal transduction	hsa04022	cGMP-PKG signaling pathway	32/1025	166/9370	0.192771084	1.762209815	3.472447253	0.000956466	0.010807459	0.008732962	ADCY8/CREB3L1/ATP1B1/AGTR1/IRS2/ADRA1A/KCNMA1/NFATC4/SLC8A1/ADORA1/ITPR3/AKT3/ATP2A3/SLC8A2/ADRB1/SLC25A4/KCNMB1/ATP2B2/MYLK/GNAI1/ADRB2/ADRA2B/ATP1A1/EDNRA/PDE3A/NPR1/CACNA1C/KCNMB3/PLCB2/ADCY5/ATP1A2/PLN	32
Environmental Information Processing	Signaling molecules and interaction	hsa04061	Viral protein interaction with cytokine and cytokine receptor	22/1025	100/9370	0.22	2.011121951	3.562534293	0.000985386	0.010807459	0.008732962	CCR5/CCL11/PF4/CXCL10/IL37/CXCL12/CXCR4/IL2RG/CXCL11/CCR2/CCL28/CCL4/CCR7/CCL20/IL6/CX3CL1/CX3CR1/TNFRSF10D/TNFRSF10C/TNFRSF10B/CXCL9/CXCL14	22
Organismal Systems	Immune system	hsa04610	Complement and coagulation cascades	20/1025	88/9370	0.227272727	2.077605322	3.559390714	0.001075702	0.011429338	0.009235471	PLAUR/PLAU/F2RL2/CFI/F3/F10/SERPINE2/C1S/F5/MASP1/CFD/CFB/C6/SERPINB2/SERPINE1/C1R/F7/PROCR/C2/C5AR1	20
Organismal Systems	Nervous system	hsa04725	Cholinergic synapse	24/1025	115/9370	0.208695652	1.907783669	3.432720597	0.001301245	0.013406763	0.010833329	ADCY8/CREB3L1/CHRM3/CHRNB2/CHRM1/GNAO1/CACNA1A/GNB3/KCNQ4/CHRNA6/ITPR3/CHRM4/AKT3/CAMK2A/SLC18A3/GNAI1/CAMK2B/GNG8/CACNA1C/ACHE/PLCB2/CACNA1B/KCNJ6/ADCY5	24
Environmental Information Processing	Signal transduction	hsa04152	AMPK signaling pathway	25/1025	122/9370	0.204918033	1.8732507	3.402438851	0.001369858	0.013501085	0.010909546	CAB39L/CREB3L1/PPARGC1A/LEP/PRKAA2/IRS2/CFTR/ADRA1A/CCND1/LIPE/ADIPOQ/PFKFB3/PCK1/SLC2A4/EEF2K/AKT3/IGF1/PRKAG2/GYS2/EIF4EBP1/FASN/PFKFB4/LEPR/PPP2R2B/PFKFB1	25
Organismal Systems	Nervous system	hsa04723	Retrograde endocannabinoid signaling	29/1025	149/9370	0.194630872	1.779211	3.360118391	0.001389818	0.013501085	0.010909546	GABRA5/MAPK12/ADCY8/GRIA3/MT-ND1/MAPK13/GABRG3/GNAO1/CACNA1A/GNB3/MGLL/GRIA2/GABRP/MT-ND4L/ITPR3/MT-ND2/MT-ND4/SLC17A7/MT-ND5/GNAI1/KCNJ9/GNG8/CACNA1C/GABRB2/PLCB2/CACNA1B/KCNJ6/ADCY5/GABRR2	29
Organismal Systems	Immune system	hsa04670	Leukocyte transendothelial migration	24/1025	116/9370	0.206896552	1.891337258	3.385335296	0.001474871	0.013600872	0.010990178	CLDN8/MAPK12/CLDN3/CLDN10/THY1/CLDN19/CLDN1/MAPK13/CLDN7/MMP2/CLDN4/EZR/PTK2B/CXCL12/CXCR4/VCAM1/VAV1/RHOH/GNAI1/ITGAL/OCLN/CLDN16/ACTN4/ITGA4	24
Genetic Information Processing	Information processing in viruses	hsa03272	Virion - Hepatitis viruses	13/1025	48/9370	0.270833333	2.475813008	3.59246698	0.001480095	0.013600872	0.010990178	CLDN8/CLDN3/EPCAM/CLDN10/CHMP1B/CLDN19/CLDN1/CD9/CLDN7/CLDN4/DPP4/OCLN/CLDN16	13
Human Diseases	Substance dependence	hsa05032	Morphine addiction	20/1025	91/9370	0.21978022	2.009112838	3.390043117	0.001664586	0.014893665	0.012034819	GABRA5/ADCY8/PDE7B/GABRG3/GNAO1/CACNA1A/GNB3/ADORA1/GABRP/PDE10A/GNAI1/KCNJ9/GNG8/PDE3A/PDE1A/GABRB2/CACNA1B/KCNJ6/ADCY5/GABRR2	20
Organismal Systems	Endocrine system	hsa04925	Aldosterone synthesis and secretion	21/1025	98/9370	0.214285714	1.958885017	3.344169186	0.001804634	0.015442072	0.012477959	ADCY8/CREB3L1/ATP1B1/CACNA1H/AGTR1/CACNA1G/LIPE/NR4A1/ITPR3/CAMK2A/ATP2B2/PRKD1/STAR/CAMK2B/ATP1A1/NPR1/CACNA1C/PLCB2/ADCY5/ATP1A2/CAMK1G	21
Human Diseases	Substance dependence	hsa05030	Cocaine addiction	13/1025	49/9370	0.265306122	2.425286212	3.505615267	0.001816714	0.015442072	0.012477959	GRIN2D/CREB3L1/PPP1R1B/MAOB/DLG4/MAOA/GRIA2/GRIN3A/GRM2/GRM3/GNAI1/GRIN1/ADCY5	13
Environmental Information Processing	Signal transduction	hsa04024	cAMP signaling pathway	39/1025	226/9370	0.172566372	1.577509173	3.079926692	0.002519505	0.020893458	0.016882949	GRIN2D/ADCY8/CREB3L1/ATP1B1/PPP1R1B/CFTR/CHRM1/NPY1R/GRIA3/SOX9/LIPE/GRIA2/ADORA1/GRIN3A/AKT3/ATP2A3/ADRB1/CAMK2A/PDE10A/VAV1/ATP2B2/GNAI1/ADRB2/CAMK2B/CNGA3/OXTR/PTCH1/ATP1A1/EDNRA/PDE3A/NPR1/CACNA1C/GRIN1/RYR2/ADCY5/HCN2/GLP1R/ATP1A2/PLN	39
Organismal Systems	Nervous system	hsa04728	Dopaminergic synapse	25/1025	133/9370	0.187969925	1.718320191	2.923976004	0.004643223	0.037587993	0.03037296	MAPK12/CREB3L1/PPP1R1B/MAOB/GRIA3/MAPK13/GNAO1/CACNA1A/GNB3/MAOA/DRD4/GRIA2/ITPR3/AKT3/CAMK2A/GNAI1/CAMK2B/KCNJ9/GNG8/CACNA1C/PLCB2/CACNA1B/KCNJ6/ADCY5/PPP2R2B	25
Cellular Processes	Cellular community - eukaryotes	hsa04530	Tight junction	30/1025	170/9370	0.176470588	1.613199426	2.827663126	0.005406234	0.04274697	0.034541669	EPB41L4B/CLDN8/CLDN3/PRKAA2/CLDN10/CFTR/TJP3/CLDN19/CLDN1/RUNX1/CCND1/CGNL1/MYH11/CLDN7/PARD6G/MYH14/CLDN4/EZR/CRB3/LLGL2/ERBB2/PRKAG2/TUBA4A/OCLN/CLDN16/ACTN4/HCLS1/ARPC1B/CGN/PPP2R2B	30
Organismal Systems	Nervous system	hsa04726	Serotonergic synapse	22/1025	115/9370	0.191304348	1.748801697	2.831541363	0.006168436	0.047665185	0.038515831	HTR2A/MAOB/GNAO1/CACNA1A/GNB3/MAOA/CYP4X1/ITPR3/GNAI1/ALOX12/KCNJ9/GNG8/CACNA1C/GABRB2/PLCB2/HTR7/CACNA1B/CYP2J2/KCNJ6/ADCY5/HTR2B/ALOX12B	22
Cellular Processes	Cell growth and death	hsa04115	p53 signaling pathway	16/1025	75/9370	0.213333333	1.950178862	2.895387405	0.006319542	0.047747651	0.038582468	CDKN2A/CCND1/CD82/TP53I3/ZMAT3/PERP/SERPINB5/IGFBP3/STEAP3/BCL2L1/IGF1/PPP1R13L/SERPINE1/AIFM2/TNFRSF10B/FAS	16
Human Diseases	Substance dependence	hsa05031	Amphetamine addiction	15/1025	69/9370	0.217391304	1.987274655	2.884649775	0.006725466	0.049286258	0.039825738	GRIN2D/CREB3L1/PPP1R1B/MAOB/GRIA3/ARC/MAOA/GRIA2/GRIN3A/CAMK2A/STX1A/CAMK2B/CACNA1C/GRIN1/ADCY5	15
Cellular Processes	Cellular community - eukaryotes	hsa04550	Signaling pathways regulating pluripotency of stem cells	26/1025	144/9370	0.180555556	1.650542005	2.757053837	0.0068131	0.049286258	0.039825738	OTX1/MAPK12/ID4/KLF4/INHBA/FZD2/MAPK13/ACVR1B/TBX3/WNT5A/BMPR1B/AKT3/JAK3/IGF1/BMP4/HOXD1/INHBB/WNT7B/WNT11/FZD8/FZD7/WNT2/LIFR/LEFTY1/FGFR4/FGF2	26
