# Supplementary material for: Integrated Transcriptomic Analysis Suggests a C1Q-Related Macrophage–Fibroblast Signaling Axis in Keloids
Source: Int J Mol Sci. 2026 Jun 5;27(11):5140. doi: 10.3390/ijms27115140 (PMC13257865; doi:10.3390/ijms27115140)
Supplement: Supplementary file 1 [file ijms-27-05140-s001.zip › Supplementary Table S5.csv]

Supplementary Table S5. Marker genes of major cell clusters in the integrated single-cell atlas.
Marker genes upregulated in each major cell cluster were identified using the FindAllMarkers function in Seurat. The parameters were set as min.pct = 0.1 and logfc.threshold = 0.25, and only genes upregulated in the target cluster were retained. The table includes the average log2 fold change, the percentage of cells expressing each gene in the target cluster, the percentage of cells expressing e…
Abbreviations: FC, fold change; pct.1, percentage of cells expressing the gene in the target cluster; pct.2, percentage of cells expressing the gene in all other cells.
p_val	avg_log2FC	pct.1	pct.2	p_val_adj	cluster	gene
0	0.253914943	0.244	0.69	0	0	RPL9P9
0	0.250306439	0.197	0.637	0	0	COX8A
0	0.267134723	0.249	0.689	0	0	EIF3K
0	0.273844922	0.225	0.661	0	0	RNH1
0	0.283580134	0.194	0.627	0	0	PSMB1
0	0.274318965	0.25	0.682	0	0	COX7B
0	0.263885157	0.191	0.62	0	0	PRDX6
0	0.279771895	0.239	0.665	0	0	LAMTOR4
0	0.267809651	0.157	0.582	0	0	PSMD8
0	0.284488191	0.186	0.607	0	0	RAB10
0	0.260075682	0.177	0.597	0	0	HEBP2
0	0.300172305	0.201	0.621	0	0	PGK1
0	0.283997839	0.19	0.605	0	0	EIF6
0	0.266100612	0.158	0.571	0	0	VAMP8
0	0.424106188	0.201	0.611	0	0	RPL41P5
0	0.486724086	0.203	0.612	0	0	EIF3F
0	0.354074877	0.278	0.686	0	0	CLTB
0	0.311183326	0.236	0.643	0	0	SNHG5
0	0.46143127	0.248	0.654	0	0	RAB11A
0	0.283785289	0.167	0.572	0	0	NSG1
0	0.333545771	0.168	0.571	0	0	COPS9
0	0.290766902	0.157	0.557	0	0	DNAJB6
0	0.421863938	0.189	0.588	0	0	FAM162A
0	0.257916927	0.152	0.549	0	0	RPL22L1
0	0.332824358	0.175	0.572	0	0	C4orf3
0	0.251670798	0.128	0.524	0	0	SEC61G
0	0.286033595	0.173	0.568	0	0	CLCA2
0	0.264103574	0.131	0.525	0	0	RAD23B
0	0.314977142	0.169	0.558	0	0	HMGA1
0	0.269199834	0.159	0.548	0	0	GATM
0	0.385584055	0.255	0.64	0	0	LAD1
0	0.306434255	0.12	0.505	0	0	EIF4G1
0	0.31315651	0.119	0.504	0	0	CCT6A
0	0.263378887	0.127	0.512	0	0	PSMB5
0	0.307960662	0.126	0.51	0	0	UQCRC2
0	0.302307551	0.125	0.508	0	0	EIF3M
0	0.264885768	0.124	0.505	0	0	GOLGA4
0	0.387357236	0.207	0.588	0	0	PYCARD
0	0.317219011	0.125	0.503	0	0	TALDO1
0	0.427599151	0.258	0.635	0	0	CTNNBIP1
0	0.3058886	0.244	0.621	0	0	DAPL1
0	0.299198402	0.128	0.505	0	0	ARPC5L
0	0.323683274	0.133	0.509	0	0	TMEM154
0	0.440440768	0.171	0.545	0	0	HIGD1A
0	0.267484026	0.121	0.493	0	0	HDGF
0	0.42812252	0.209	0.581	0	0	DEFB1
0	0.327060463	0.157	0.528	0	0	EPHB6
0	0.284855728	0.115	0.486	0	0	ZNF385A
0	0.3281497	0.113	0.483	0	0	RAB18
0	0.303100044	0.173	0.54	0	0	GATA3
0	0.299662161	0.106	0.473	0	0	GIPC1
0	0.406821837	0.15	0.515	0	0	CTSD
0	0.445040461	0.168	0.532	0	0	MAL2
0	0.590874221	0.195	0.558	0	0	RAB25
0	0.298155401	0.109	0.471	0	0	PSMA3
0	0.333146363	0.128	0.49	0	0	AHNAK2
0	0.385777139	0.12	0.481	0	0	PLS3
0	0.63819431	0.207	0.568	0	0	PKP3
0	0.339543691	0.132	0.492	0	0	H2AFJ
0	0.451066503	0.142	0.5	0	0	TMEM54
0	0.340909476	0.113	0.47	0	0	CLIP1
0	0.268049024	0.101	0.457	0	0	NDUFS6
0	0.251342283	0.094	0.449	0	0	SARS
0	0.521112186	0.238	0.592	0	0	SDC1
0	0.286436211	0.096	0.447	0	0	MMADHC
0	0.528642567	0.165	0.514	0	0	KCNK7
0	0.390117597	0.117	0.465	0	0	CHMP4B
0	0.25819506	0.095	0.439	0	0	PSMB2
0	0.500168669	0.231	0.575	0	0	CASP14
0	0.45116442	0.227	0.571	0	0	KLK11
0	0.353125099	0.124	0.467	0	0	NDRG1
0	0.275474601	0.109	0.449	0	0	ZNF750
0	0.374873345	0.102	0.439	0	0	PSMB4
0	0.372048261	0.104	0.441	0	0	RPL3P4
0	0.454199933	0.149	0.486	0	0	TINCR
0	0.374667554	0.108	0.444	0	0	RTCB
0	0.251550518	0.092	0.428	0	0	NECTIN1
0	0.296809211	0.086	0.42	0	0	EIF4H
0	0.297922522	0.087	0.42	0	0	MPP7
0	0.333932232	0.098	0.431	0	0	ERP29
0	0.383036828	0.1	0.43	0	0	SH3GLB2
0	0.40182427	0.097	0.427	0	0	KLC3
0	0.272307386	0.091	0.421	0	0	DDT
0	0.318802153	0.091	0.42	0	0	QARS
0	0.304525374	0.087	0.416	0	0	PSMD6
0	0.373808458	0.097	0.426	0	0	ABLIM1
0	0.348415209	0.091	0.42	0	0	PPP4C
0	0.308929285	0.106	0.434	0	0	FDFT1
0	0.512841124	0.182	0.51	0	0	CEBPA
0	0.513808068	0.113	0.44	0	0	GLO1
0	0.339342964	0.098	0.424	0	0	TMEM79
0	0.293115652	0.095	0.42	0	0	PALMD
0	0.380068144	0.146	0.471	0	0	CD55
0	0.277526909	0.089	0.414	0	0	CLINT1
0	0.281173668	0.083	0.407	0	0	RER1
0	0.397310948	0.092	0.416	0	0	MAPK13
0	0.323205514	0.095	0.419	0	0	PTGS1
0	0.440334869	0.106	0.427	0	0	RAB38
0	0.35179116	0.085	0.404	0	0	HK1
0	0.435459979	0.096	0.414	0	0	TOLLIP
0	0.328594496	0.08	0.396	0	0	DYNC1LI1
0	0.42198651	0.111	0.427	0	0	ATOX1
0	0.271976316	0.077	0.393	0	0	SPPL3
0	0.296002215	0.095	0.41	0	0	MACF1
0	0.585884832	0.118	0.432	0	0	DHCR24
0	0.295664972	0.083	0.397	0	0	TSTD1
0	0.28937339	0.082	0.396	0	0	ASAH1
0	0.371302428	0.085	0.398	0	0	PSMC2
0	0.299829024	0.18	0.492	0	0	OVOL1
0	0.306551576	0.095	0.407	0	0	CHP2
0	0.252682873	0.083	0.393	0	0	PSMC3
0	0.422407087	0.119	0.428	0	0	ALDH3B2
0	0.334029154	0.08	0.389	0	0	BLOC1S2
0	0.35360135	0.084	0.392	0	0	CNIH4
0	0.256207263	0.074	0.382	0	0	AC007969.1
0	0.261518572	0.071	0.379	0	0	ZDHHC3
0	0.258624246	0.075	0.383	0	0	GRHPR
0	0.46614443	0.137	0.445	0	0	EGLN3
0	0.262093221	0.081	0.389	0	0	GALNT1
0	0.617811024	0.136	0.442	0	0	SDR16C5
0	0.304676731	0.075	0.38	0	0	OLA1
0	0.569014245	0.141	0.444	0	0	THEM5
0	0.264837624	0.079	0.382	0	0	GRSF1
0	0.256208621	0.07	0.373	0	0	MAP2K2
0	0.262438198	0.078	0.38	0	0	GBP2
0	0.407660991	0.081	0.383	0	0	DCTN2
0	0.399414945	0.081	0.382	0	0	RNF187
0	0.284287319	0.072	0.373	0	0	ATP6V1E1
0	0.641323455	0.15	0.45	0	0	EPHX3
0	0.304495078	0.076	0.376	0	0	TMEM165
0	0.350389595	0.081	0.381	0	0	RPS6KB2
0	0.303671433	0.07	0.37	0	0	EIF2S1
0	0.3835241	0.078	0.377	0	0	ARL8B
0	0.271936345	0.079	0.377	0	0	GPC1
0	0.323386576	0.076	0.374	0	0	CHMP5
0	0.373678548	0.074	0.372	0	0	ATP6V1D
0	0.317829377	0.109	0.406	0	0	NMU
0	0.51769959	0.101	0.397	0	0	CSNK2B
0	0.341480747	0.078	0.374	0	0	PPP1R14C
0	0.647128771	0.139	0.433	0	0	PRSS3
0	0.395019642	0.076	0.37	0	0	CERS3
0	0.35778146	0.073	0.366	0	0	RARG
0	0.358292838	0.075	0.367	0	0	PTPN13
0	0.343493275	0.071	0.363	0	0	ESRP1
0	0.266335267	0.071	0.363	0	0	BICD2
0	0.271100408	0.078	0.369	0	0	ACADVL
0	0.265771383	0.069	0.358	0	0	CAPZA1
0	0.271053201	0.069	0.358	0	0	WDR61
0	0.328623348	0.072	0.359	0	0	ARPC1A
0	0.346531039	0.08	0.367	0	0	RORA
0	0.355232091	0.067	0.354	0	0	BRD7
0	0.297390839	0.066	0.35	0	0	SDHC
0	0.316790063	0.073	0.357	0	0	SH3YL1
0	0.296986265	0.075	0.358	0	0	SMPDL3A
0	0.453811422	0.081	0.364	0	0	STAP2
0	0.274508031	0.066	0.348	0	0	RNF149
0	0.306227859	0.071	0.352	0	0	PLEKHA1
0	0.615456047	0.097	0.377	0	0	GGCT
0	0.329392198	0.07	0.35	0	0	PSMA5
0	0.458357518	0.084	0.363	0	0	AC090498.1
0	0.347521478	0.072	0.35	0	0	H3F3A
0	0.592061478	0.09	0.367	0	0	TMEM40
0	0.310147045	0.063	0.34	0	0	RAPGEFL1
0	0.66311868	0.133	0.41	0	0	GGH
0	0.255013277	0.077	0.353	0	0	MAP7D1
0	0.360817781	0.068	0.343	0	0	BNIPL
0	0.276144429	0.064	0.339	0	0	NAGK
0	0.256369494	0.068	0.342	0	0	INPP1
0	0.267222628	0.059	0.333	0	0	MAPK6
0	0.326490099	0.067	0.341	0	0	MPST
0	0.345850606	0.07	0.344	0	0	HSPA4
0	0.365597844	0.073	0.345	0	0	ZCCHC6
0	0.314054874	0.064	0.334	0	0	OSTF1
0	0.27288381	0.06	0.33	0	0	PARD3
0	0.689472991	0.1	0.37	0	0	PPL
0	0.332956638	0.07	0.339	0	0	RPL13AP5
0	0.255370903	0.06	0.329	0	0	TWF1
0	0.299341711	0.082	0.35	0	0	FDPS
0	0.281206365	0.06	0.327	0	0	TIMMDC1
0	0.301384077	0.062	0.328	0	0	VAMP3
0	0.461514595	0.091	0.357	0	0	HMGCS1
0	0.267573514	0.057	0.322	0	0	PARD6G
0	0.311140351	0.06	0.324	0	0	PRRG4
0	0.479543283	0.066	0.328	0	0	PGM2
0	0.389821248	0.065	0.327	0	0	C6orf132
0	0.35959399	0.061	0.323	0	0	DNAJC7
0	0.250273478	0.069	0.33	0	0	CMTM6
0	0.271856407	0.062	0.323	0	0	RPL23AP42
0	0.326036861	0.062	0.323	0	0	EXOC3
0	0.403455345	0.071	0.332	0	0	CTSA
0	0.703570239	0.102	0.362	0	0	ELOVL1
0	0.333981154	0.062	0.32	0	0	IGBP1
0	0.673717023	0.12	0.377	0	0	WFDC5
0	0.269748818	0.058	0.314	0	0	ANKRD22
0	0.265726396	0.056	0.312	0	0	WDR45B
0	0.469207394	0.071	0.325	0	0	EFNA3
0	0.263392511	0.056	0.309	0	0	NRDC
0	0.273533068	0.059	0.312	0	0	ELL2
0	0.42986774	0.069	0.322	0	0	BBOX1
0	0.329498146	0.062	0.315	0	0	CLEC2A
0	0.513983782	0.066	0.319	0	0	GID8
0	0.278785618	0.058	0.31	0	0	ACSL1
0	0.278193995	0.052	0.304	0	0	TTC1
0	0.469176282	0.065	0.315	0	0	SH3GL1
0	0.437416336	0.064	0.312	0	0	ABHD17A
0	0.36068	0.055	0.299	0	0	SYTL1
0	0.385946576	0.065	0.308	0	0	GJB3
0	0.444663514	0.062	0.305	0	0	HSD17B4
0	0.434382802	0.074	0.316	0	0	ANXA8L1
0	0.573037243	0.091	0.332	0	0	LGALSL
0	0.25602581	0.057	0.298	0	0	LSR
0	0.684742381	0.087	0.327	0	0	METRNL
0	0.343207415	0.054	0.294	0	0	RARS
0	0.574027259	0.077	0.317	0	0	RDH12
0	0.259377177	0.05	0.29	0	0	AFG3L2
0	0.321861313	0.052	0.292	0	0	TPGS2
0	0.265291977	0.05	0.289	0	0	PPP1R7
0	0.435069038	0.066	0.304	0	0	KDM5B
0	0.320204618	0.052	0.29	0	0	VTI1B
0	0.252531619	0.053	0.291	0	0	PSMD3
0	0.295499268	0.051	0.288	0	0	SPINT1
0	0.281715956	0.048	0.285	0	0	EPN2
0	0.264225651	0.049	0.285	0	0	AP1S1
0	0.433545477	0.059	0.295	0	0	CASP4
0	0.292733487	0.053	0.289	0	0	USP15
0	0.27980764	0.049	0.285	0	0	CLPX
0	0.396908598	0.059	0.294	0	0	LYPLA1
0	0.291839275	0.06	0.295	0	0	RNF19A
0	0.347461419	0.053	0.288	0	0	C12orf29
0	0.251263192	0.054	0.288	0	0	NUDT8
0	0.29664131	0.047	0.279	0	0	DENR
0	0.30944729	0.051	0.283	0	0	PAWR
0	0.550507811	0.073	0.304	0	0	AL138785.1
0	0.346818264	0.055	0.286	0	0	CUL3
0	0.322495202	0.051	0.282	0	0	ARF5
0	0.250535057	0.045	0.275	0	0	GATAD2A
0	0.388290588	0.049	0.278	0	0	MRPS35
0	0.677617877	0.082	0.311	0	0	KRT80
0	0.527819914	0.06	0.288	0	0	EVPL
0	0.277314488	0.053	0.28	0	0	DENND2C
0	0.253817031	0.046	0.273	0	0	NPEPPS
0	0.388113152	0.046	0.273	0	0	PTK6
0	0.263545606	0.047	0.273	0	0	CD2AP
0	0.349948855	0.054	0.28	0	0	GARS
0	0.282368606	0.045	0.271	0	0	PYM1
0	0.322409156	0.052	0.278	0	0	MMP24OS
0	0.568805174	0.068	0.293	0	0	GJB5
0	0.397571449	0.051	0.275	0	0	ZNF185
0	0.258484012	0.046	0.27	0	0	ITPA
0	0.745220221	0.088	0.311	0	0	VAT1
0	0.420125392	0.056	0.278	0	0	PDLIM2
0	0.262532021	0.048	0.27	0	0	TMEM141
0	0.638491575	0.069	0.291	0	0	GRHL1
0	0.445790634	0.051	0.272	0	0	ORMDL2
0	0.397587833	0.054	0.275	0	0	SQOR
0	0.411570346	0.051	0.272	0	0	KREMEN1
0	0.490560192	0.061	0.282	0	0	PGAM1
0	0.317416197	0.047	0.267	0	0	CAT
0	0.42968656	0.047	0.267	0	0	KMT5A
0	0.393753378	0.049	0.269	0	0	CBLC
0	0.273517714	0.05	0.269	0	0	RPS10
0	0.343855023	0.049	0.268	0	0	VPS51
0	0.385188076	0.049	0.268	0	0	ST14
0	0.389531457	0.049	0.268	0	0	TTC39C
0	0.410410364	0.051	0.269	0	0	LEO1
0	0.294925094	0.044	0.261	0	0	RALGPS2
0	0.541469357	0.053	0.27	0	0	DUSP22
0	0.405989408	0.051	0.268	0	0	ERG28
0	0.4924599	0.05	0.267	0	0	OSBPL2
0	0.401954186	0.049	0.265	0	0	LEPROTL1
0	0.381689935	0.048	0.264	0	0	CMAS
0	0.314199504	0.046	0.261	0	0	ATP6V1B2
0	0.36823281	0.048	0.263	0	0	ACTR1A
0	0.658212351	0.062	0.277	0	0	GGT6
0	0.320320096	0.053	0.266	0	0	IFFO2
0	0.276433823	0.044	0.257	0	0	CHCHD1
0	0.384948717	0.048	0.26	0	0	PINK1
0	0.292366673	0.049	0.261	0	0	PON2
0	0.504196336	0.059	0.271	0	0	DYNLT3
0	0.450903326	0.048	0.26	0	0	PLA2G4E
0	0.331025404	0.042	0.254	0	0	LSM1
0	0.285651332	0.041	0.253	0	0	MINK1
0	0.417384377	0.048	0.259	0	0	CDK7
0	0.280290264	0.042	0.253	0	0	RANGAP1
0	0.397792572	0.047	0.257	0	0	DHX29
0	0.550752683	0.055	0.263	0	0	PLBD1
0	0.381884082	0.042	0.25	0	0	ESPN
0	0.606848256	0.058	0.265	0	0	DNAJB2
0	0.460096218	0.05	0.257	0	0	NIPAL1
0	0.482562191	0.05	0.257	0	0	MUC15
0	0.591204901	0.057	0.263	0	0	TRIM7
0	0.253063728	0.045	0.251	0	0	PTOV1
0	0.490302895	0.053	0.258	0	0	C2orf54
0	0.350106761	0.047	0.252	0	0	FAM129B
0	0.251232317	0.039	0.244	0	0	CCNDBP1
0	0.429736552	0.049	0.25	0	0	LYPD6B
0	0.395648442	0.046	0.247	0	0	NRBF2
0	0.356741536	0.039	0.24	0	0	ZDHHC5
0	0.29898224	0.04	0.241	0	0	SEMA4B
0	0.496946139	0.047	0.247	0	0	PLLP
0	0.422109736	0.042	0.242	0	0	GSKIP
0	0.428250629	0.046	0.245	0	0	ARPC4
0	0.323739524	0.041	0.239	0	0	RCC2
0	0.333081308	0.041	0.239	0	0	UCHL5
0	0.336466283	0.04	0.238	0	0	POU2F3
0	0.376795862	0.042	0.24	0	0	CYB561
0	0.304861913	0.044	0.241	0	0	PFDN6
0	0.475772463	0.048	0.245	0	0	SDCBP2
0	0.317610431	0.038	0.235	0	0	MARK2
0	0.359516274	0.042	0.239	0	0	CTTN
0	0.358062953	0.041	0.238	0	0	MAP4K5
0	0.308644821	0.041	0.238	0	0	BAG5
0	0.328102887	0.042	0.238	0	0	CCNC
0	0.288617965	0.041	0.237	0	0	TUBG1
0	0.295255889	0.052	0.247	0	0	TYMP
0	0.4457466	0.045	0.239	0	0	DUOXA1
0	0.287891179	0.039	0.232	0	0	TSPAN5
0	0.266880843	0.039	0.232	0	0	ACOT13
0	0.416958808	0.044	0.237	0	0	SLC16A10
0	0.393023179	0.044	0.236	0	0	IL20RB
0	0.440624848	0.043	0.235	0	0	HS3ST6
0	0.54979768	0.047	0.238	0	0	MANF
0	0.269248573	0.038	0.229	0	0	EXOC1
0	0.298146757	0.039	0.23	0	0	EPS8L2
0	0.369966775	0.04	0.231	0	0	ULK3
0	0.317438612	0.037	0.227	0	0	SERINC2
0	0.432170397	0.043	0.233	0	0	CWH43
0	0.365234188	0.04	0.23	0	0	SETD3
0	0.719532167	0.052	0.241	0	0	ANKRD35
0	0.404374889	0.041	0.23	0	0	OXCT1
0	0.458322295	0.045	0.234	0	0	ERBB2
0	0.344690673	0.038	0.226	0	0	LYPLAL1
0	0.496362674	0.046	0.234	0	0	MAPKAPK3
0	0.408944416	0.037	0.224	0	0	SH3RF2
0	0.373948849	0.039	0.226	0	0	DBNL
0	0.355814011	0.041	0.228	0	0	AC008038.1
0	0.282789689	0.038	0.225	0	0	AC116533.1
0	0.366738119	0.039	0.226	0	0	HTATIP2
0	0.28228475	0.035	0.222	0	0	AKT1S1
0	0.294384452	0.039	0.226	0	0	EPN1
0	0.334873846	0.039	0.224	0	0	GTF2F2
0	0.535831448	0.045	0.229	0	0	AC073861.1
0	0.250605697	0.036	0.22	0	0	SH3D19
0	0.259991952	0.036	0.22	0	0	GDE1
0	0.335250811	0.034	0.218	0	0	ATMIN
0	0.368607536	0.038	0.221	0	0	MED8
0	0.252805586	0.036	0.219	0	0	RPS3AP6
0	0.405417116	0.036	0.218	0	0	MFSD6
0	0.376646311	0.04	0.222	0	0	MRPL47
0	0.421047857	0.041	0.223	0	0	CLCN3
0	0.307161642	0.04	0.222	0	0	RAB9A
0	0.272600939	0.036	0.217	0	0	SGMS1
0	0.337503721	0.037	0.218	0	0	KCNK6
0	0.313933466	0.035	0.215	0	0	TNKS1BP1
0	0.306655298	0.037	0.217	0	0	MIPEP
0	0.285291708	0.035	0.215	0	0	MRPL58
0	0.333082961	0.037	0.216	0	0	CTTNBP2NL
0	0.341131171	0.039	0.217	0	0	AC008556.1
0	0.60585923	0.042	0.22	0	0	AC006262.2
0	0.28978294	0.036	0.213	0	0	PGD
0	0.437310425	0.04	0.217	0	0	SLC10A3
0	0.266925525	0.038	0.214	0	0	TCEAL8
0	0.264305408	0.033	0.209	0	0	ATP5S
0	0.350204166	0.033	0.208	0	0	PROM2
0	0.400123964	0.036	0.21	0	0	NIPAL4
0	0.296732214	0.033	0.207	0	0	YKT6
0	0.316069455	0.035	0.209	0	0	ALYREF
0	0.431129356	0.038	0.212	0	0	SNX21
0	0.304795769	0.036	0.209	0	0	HDAC1
0	0.316762291	0.034	0.207	0	0	UBE2E2
0	0.318032275	0.031	0.204	0	0	CUX1
0	0.446493659	0.034	0.207	0	0	CHMP4C
0	0.383472702	0.035	0.208	0	0	NIPSNAP3A
0	0.52679015	0.04	0.212	0	0	GPR87
0	0.463514601	0.037	0.209	0	0	EPHX2
0	0.527804306	0.043	0.215	0	0	ENDOU
0	0.286602003	0.034	0.205	0	0	ABCD3
0	0.323880756	0.033	0.204	0	0	NT5DC2
0	0.644357342	0.044	0.215	0	0	XG
0	0.285337291	0.033	0.204	0	0	TSR2
0	0.393643034	0.033	0.204	0	0	NIPAL2
0	0.304799006	0.033	0.204	0	0	TIMM23
0	0.292143619	0.031	0.201	0	0	RRP36
0	0.368333289	0.032	0.202	0	0	VPS4A
0	0.334585744	0.037	0.207	0	0	CHCHD5
0	0.292401738	0.033	0.202	0	0	FAF1
0	0.343318998	0.034	0.203	0	0	MFSD5
0	0.276149636	0.031	0.2	0	0	CSNK2A1
0	0.657279255	0.043	0.212	0	0	HR
0	0.359916964	0.032	0.2	0	0	FAM98A
0	0.351086672	0.034	0.202	0	0	CNPPD1
0	0.310322044	0.035	0.203	0	0	HMCES
0	0.271816998	0.031	0.199	0	0	FARSA
0	0.252888234	0.031	0.198	0	0	POP4
0	0.307228119	0.033	0.199	0	0	RANBP9
0	0.403965973	0.034	0.2	0	0	LCMT1
0	0.433114239	0.033	0.199	0	0	FAM104A
0	0.314238134	0.029	0.194	0	0	PPP2R2C
0	0.381860532	0.035	0.2	0	0	MOB2
0	0.344734552	0.034	0.199	0	0	CALCOCO1
0	0.377159979	0.035	0.2	0	0	ACOX1
0	0.310833866	0.031	0.195	0	0	DLG1
0	0.283350308	0.029	0.193	0	0	PEX3
0	0.336080552	0.033	0.197	0	0	ADGRG1
0	0.411084619	0.034	0.198	0	0	SREBF2
0	0.352196747	0.031	0.193	0	0	THAP4
0	0.373834696	0.034	0.196	0	0	EBP
0	0.465650671	0.034	0.196	0	0	AP1B1
0	0.344909344	0.03	0.191	0	0	HARS
0	0.275472377	0.031	0.192	0	0	GTF2I
0	0.383898697	0.033	0.194	0	0	CYP3A5
0	0.384301749	0.033	0.194	0	0	TOM1
0	0.253308305	0.031	0.191	0	0	AFDN
0	0.279978237	0.029	0.189	0	0	MALSU1
0	0.371540026	0.036	0.196	0	0	POLB
0	0.439506604	0.034	0.194	0	0	ARFGAP2
0	0.310217131	0.027	0.187	0	0	TOM1L1
0	0.403877116	0.033	0.192	0	0	LLGL2
0	0.253664165	0.029	0.188	0	0	DTD1
0	0.284609345	0.028	0.185	0	0	PSMG3
0	0.453098634	0.032	0.189	0	0	CCDC137
0	0.386371075	0.03	0.187	0	0	TP53RK
0	0.279917489	0.029	0.186	0	0	CSNK1G2
0	0.251765659	0.027	0.184	0	0	AP1M2
0	0.25017119	0.028	0.184	0	0	SCAPER
0	0.279549839	0.027	0.183	0	0	DNTTIP1
0	0.298550555	0.028	0.182	0	0	SGPP2
0	0.303178804	0.028	0.181	0	0	CDC42BPB
0	0.604929655	0.963	0.934	0	0	KRTDAP
0	0.391084606	0.988	0.962	0	0	PERP
0	1.302397211	0.667	0.681	0	0	CALML5
0	0.429948399	0.991	0.994	0	0	RPS18
0	0.477708666	0.997	0.999	0	0	MT-RNR1
9.88131291682493e-324	0.27480273	0.028	0.181	2.76627355106514e-319	0	DDRGK1
8.89318162514244e-323	0.261149428	0.027	0.178	2.48964619595863e-318	0	FBXW2
3.16202013338398e-322	0.318710742	0.033	0.189	8.85207536340845e-318	0	CRYZ
5.03946958758071e-322	0.285227529	0.031	0.185	1.41079951104322e-317	0	SLC39A4
2.57902267129131e-321	0.686254304	0.056	0.234	7.21997396828001e-317	0	HSDL2
2.76676761671098e-321	0.558732834	0.04	0.203	7.74556594298239e-317	0	ACAD9
6.66395743110673e-320	0.332233156	0.031	0.185	1.86557488283833e-315	0	TMEM256
7.2696819129081e-320	0.266791498	0.032	0.187	2.03514745151862e-315	0	RPS7P1
7.81117786075011e-320	0.280065622	0.025	0.173	2.18673924211699e-315	0	BCL2L13
8.80721420276606e-320	0.321042645	0.035	0.193	2.46557961606436e-315	0	HIST1H2AC
1.20591542836931e-319	0.374458501	0.027	0.177	3.3759602417199e-315	0	STXBP2
1.40729658561421e-319	0.826408428	0.05	0.222	3.93972679142697e-315	0	RHOD
5.47492916651227e-318	0.422123386	0.153	0.407	1.53270642016511e-313	0	CA2
1.30347264266584e-317	0.262856633	0.03	0.181	3.64907166314301e-313	0	PPP4R3A
3.57260844770389e-316	0.331024921	0.028	0.177	1.0001517349347e-311	0	PHLDA3
3.75121426561992e-316	0.416581118	0.029	0.179	1.0501524336603e-311	0	EXOSC4
9.54572791769515e-316	0.372021699	0.029	0.18	2.67232653055876e-311	0	EXOC4
1.18168964076133e-315	0.250098613	0.023	0.168	3.30814014931135e-311	0	FERMT1
1.65396728806037e-315	0.263695889	0.028	0.177	4.630281422925e-311	0	MRPS30
1.3964474050141e-314	0.327024764	0.027	0.175	3.90935451033697e-310	0	ARV1
9.52331999028382e-314	0.287020311	0.038	0.196	0.00E+00	0	HIST1H2BK
1.68667464537397e-313	0.390622629	0.03	0.181	0.00E+00	0	ACBD5
4.18063343383459e-313	0.346897692	0.03	0.181	0.00E+00	0	SERINC5
9.89399343622658e-313	0.340011506	0.027	0.174	2.77E-308	0	RCAN3
3.22353701227512e-312	0.391129868	0.029	0.178	9.02E-308	0	STAT6
8.60059321434009e-312	0.296947492	0.03	0.18	2.41E-307	0	RBCK1
7.29822095603046e-311	0.357751052	0.029	0.178	2.04E-306	0	PLXDC2
7.52830301259578e-311	0.528011284	0.033	0.186	2.11E-306	0	ERBB3
1.34214525479795e-310	0.265803742	0.025	0.17	3.76E-306	0	SLC25A46
2.47690470127376e-310	0.318793954	0.026	0.172	6.93E-306	0	RARS2
0.00E+00	0.348676392	0.025	0.17	6.29E-305	0	TRUB2
0.00E+00	0.282708028	0.024	0.168	9.94E-305	0	TBC1D14
1.02E-307	0.367380125	0.028	0.174	2.86E-303	0	TRIM13
1.20E-307	0.264581335	0.027	0.172	3.35E-303	0	MARK3
1.98E-307	0.407071461	0.032	0.182	5.54E-303	0	ATP11B
2.94E-307	0.284852352	0.026	0.17	8.24E-303	0	AC010642.2
4.02E-307	0.373477681	0.028	0.174	1.13E-302	0	C11orf49
9.15E-307	0.350221947	0.03	0.179	2.56E-302	0	COA6
1.66E-306	0.255071494	0.034	0.186	4.66E-302	0	SOX21
2.81E-305	0.336307458	0.094	0.296	7.87E-301	0	FGFBP1
1.12E-304	0.404763249	0.027	0.172	3.12E-300	0	RGS12
2.56E-304	0.336316514	0.027	0.172	7.17E-300	0	NOC2L
5.33E-304	0.286795887	0.029	0.175	1.49E-299	0	PLEKHA5
1.73E-302	0.298173665	0.027	0.17	4.85E-298	0	SETD5
8.40E-302	0.272361156	0.026	0.169	2.35E-297	0	TBC1D10A
2.02E-301	0.367903381	0.029	0.174	5.65E-297	0	ABHD6
2.23E-301	0.291914788	0.062	0.236	6.23E-297	0	HIST1H2BG
2.24E-301	0.284188755	0.027	0.171	6.26E-297	0	UBE2J2
3.41E-301	0.353145306	0.024	0.164	9.55E-297	0	SLC25A43
3.72E-301	0.736130637	0.149	0.399	1.04E-296	0	PDZK1IP1
8.99E-301	0.50233229	0.03	0.177	2.52E-296	0	PLEKHN1
1.29E-300	0.527364047	0.035	0.186	3.61E-296	0	SCNN1A
7.92E-300	0.27269794	0.025	0.166	2.22E-295	0	ASCC2
1.66E-299	0.340112757	0.031	0.177	4.65E-295	0	USP7
2.99E-299	0.327087615	0.044	0.201	8.37E-295	0	VEGFA
4.04E-299	0.4663679	0.028	0.172	1.13E-294	0	C19orf33
5.03E-299	0.328860716	0.028	0.171	1.41E-294	0	XPA
6.35E-299	1.149750652	0.227	0.552	1.78E-294	0	HOPX
7.95E-299	0.410669102	0.029	0.174	2.23E-294	0	TSKU
1.18E-297	0.404144513	0.031	0.177	3.30E-293	0	DHRS4
3.25E-297	0.683386779	0.048	0.21	9.10E-293	0	HMGCR
7.55E-297	0.342478863	0.024	0.162	2.11E-292	0	IPPK
1.00E-295	0.255765501	0.027	0.168	2.81E-291	0	AATF
1.02E-294	0.315265021	0.026	0.166	2.85E-290	0	GSTO2
1.82E-294	0.497118042	0.034	0.182	5.10E-290	0	SC5D
1.97E-294	0.609562264	0.034	0.182	5.52E-290	0	UBTD1
5.03E-294	0.268284261	0.029	0.171	1.41E-289	0	MGAT4B
1.25E-293	0.368704785	0.026	0.166	3.51E-289	0	MIOS
1.45E-293	0.344662876	0.031	0.176	4.05E-289	0	SNHG19
5.56E-293	0.711586002	0.043	0.199	1.56E-288	0	KIF1C
1.54E-292	0.691699072	0.061	0.232	4.30E-288	0	A2ML1
2.55E-292	0.358172108	0.03	0.173	7.15E-288	0	NCK1
3.36E-292	0.399896342	0.031	0.175	9.40E-288	0	FURIN
3.46E-292	0.468938045	0.024	0.16	9.70E-288	0	RNF135
4.66E-292	0.334966253	0.027	0.167	1.31E-287	0	NSUN2
1.94E-291	0.316151111	0.024	0.161	5.44E-287	0	CYP39A1
2.35E-291	0.377789894	0.026	0.164	6.58E-287	0	LYPLA2
3.97E-291	0.2817079	0.029	0.171	1.11E-286	0	FRMD4B
5.68E-291	0.390141991	0.027	0.166	1.59E-286	0	ARHGAP1
7.06E-291	0.421387623	0.028	0.168	1.98E-286	0	MFN1
3.44E-290	0.274184519	0.023	0.159	9.64E-286	0	TMEM250
5.05E-290	0.306960608	0.024	0.161	1.41E-285	0	TTLL12
2.23E-289	0.288083709	0.024	0.159	6.24E-285	0	SPAG16
2.43E-289	0.266850975	0.026	0.164	6.79E-285	0	LIMK2
4.03E-289	0.452076654	0.051	0.211	1.13E-284	0	MSMO1
5.74E-289	0.311961125	0.023	0.158	1.61E-284	0	ANKRD13A
1.25E-288	0.392071806	0.024	0.161	3.49E-284	0	PTPN3
6.05E-288	0.662343393	0.038	0.187	1.69E-283	0	SLC39A2
7.08E-288	0.448518265	0.036	0.182	1.98E-283	0	AC016739.1
5.98E-287	0.46450895	0.034	0.178	1.67E-282	0	PXMP4
6.84E-287	0.488308345	0.027	0.166	1.91E-282	0	FOXN1
1.59E-285	0.814067327	0.088	0.28	4.45E-281	0	DEGS2
1.74E-285	0.301654899	0.024	0.159	4.88E-281	0	NFX1
1.94E-285	0.266762066	0.024	0.159	5.42E-281	0	ARFGEF1
1.32E-284	0.455638425	0.026	0.162	3.70E-280	0	PRKCD
1.79E-282	0.493598988	0.028	0.165	5.01E-278	0	SPTBN2
5.20E-282	0.271090931	0.028	0.165	1.46E-277	0	TMC8
7.07E-281	0.318273457	0.026	0.16	1.98E-276	0	TWF2
7.50E-279	0.897043345	0.051	0.208	2.10E-274	0	MYH14
9.02E-279	0.732185794	0.037	0.181	2.53E-274	0	IDE
2.05E-277	0.378645495	0.286	0.652	5.73E-273	0	CLDN1
2.25E-277	0.676815689	0.099	0.294	6.29E-273	0	SLPI
2.88E-277	0.268235378	0.02	0.148	8.06E-273	0	DIP2B
3.13E-276	0.336758629	0.025	0.157	8.75E-272	0	EML3
1.36E-275	0.301203066	0.023	0.153	3.81E-271	0	PRKACA
1.87E-274	0.511065961	0.033	0.173	5.22E-270	0	ACP5
8.79E-274	0.342626973	0.024	0.155	2.46E-269	0	CNTN1
7.43E-273	0.453894197	0.032	0.169	2.08E-268	0	SMAGP
9.60E-272	0.426007286	0.027	0.16	2.69E-267	0	AP001453.2
1.62E-271	0.641706729	0.034	0.173	4.55E-267	0	BICDL2
1.71E-271	0.603916049	0.029	0.164	4.80E-267	0	DUOX1
1.99E-271	0.252968779	0.02	0.145	5.57E-267	0	RASSF7
5.42E-270	0.684231866	0.036	0.177	1.52E-265	0	BSPRY
2.07E-269	0.519101079	0.86	0.881	5.79E-265	0	LGALS7B
2.45E-269	0.519512524	0.029	0.163	6.85E-265	0	SLC31A2
3.84E-269	0.868368067	0.099	0.292	1.08E-264	0	SQLE
7.91E-269	0.559676578	0.028	0.16	2.21E-264	0	LDOC1
2.10E-268	0.310085967	0.026	0.156	5.87E-264	0	HES2
2.17E-268	0.2784836	0.023	0.15	6.08E-264	0	NFKBIB
9.99E-268	0.331704518	0.024	0.151	2.80E-263	0	MAPK14
1.02E-267	0.657448692	0.046	0.194	2.85E-263	0	DLX5
1.33E-267	0.340052411	0.025	0.153	3.73E-263	0	DDX50
1.70E-267	0.436919001	0.026	0.156	4.75E-263	0	KLK8
1.89E-267	0.351148728	0.024	0.152	5.29E-263	0	ATG4D
2.69E-267	0.310536362	0.025	0.154	7.54E-263	0	IDH3A
4.71E-267	0.353162525	0.024	0.152	1.32E-262	0	MRPS18A
7.55E-266	0.464643132	0.026	0.155	2.11E-261	0	TULP4
3.67E-265	0.358776189	0.022	0.147	1.03E-260	0	ESRP2
4.23E-265	0.277219034	0.023	0.148	1.18E-260	0	MRPL35
5.36E-265	0.474310233	0.029	0.162	1.50E-260	0	AL162424.1
2.95E-264	0.346003887	0.022	0.148	8.25E-260	0	FBXO28
9.46E-264	0.298367541	0.024	0.151	2.65E-259	0	ATG4B
1.17E-263	0.314040045	0.024	0.151	3.26E-259	0	USP34
2.94E-263	0.281623232	0.022	0.147	8.23E-259	0	ELMO3
4.31E-263	0.322656459	0.023	0.149	1.21E-258	0	UNC119
6.40E-263	0.33871308	0.024	0.15	1.79E-258	0	UEVLD
2.24E-262	0.308770173	0.027	0.157	6.26E-258	0	AL021578.1
6.46E-262	0.279465469	0.023	0.148	1.81E-257	0	TCHP
2.06E-261	0.270344083	0.023	0.148	5.75E-257	0	CDK11B
3.24E-261	0.331945011	0.023	0.147	9.08E-257	0	TAF13
3.64E-261	0.28470609	0.025	0.152	1.02E-256	0	RABGGTB
5.97E-261	0.334936899	0.021	0.144	1.67E-256	0	BX255925.3
5.00E-260	0.777764321	0.035	0.171	1.40E-255	0	SERPINB8
5.05E-260	0.396375364	0.026	0.154	1.41E-255	0	MALT1
5.04E-259	0.652271832	0.032	0.165	1.41E-254	0	ARL5A
8.09E-259	0.43061996	0.026	0.153	2.26E-254	0	MAEA
1.64E-258	0.528241775	0.026	0.153	4.58E-254	0	EPHA1
3.35E-258	0.270228602	0.024	0.149	9.39E-254	0	BRWD1
1.95E-257	0.312336841	0.021	0.143	5.45E-253	0	ZNRF1
9.17E-257	0.367307932	0.028	0.157	2.57E-252	0	RAB11FIP1
1.37E-256	0.455366196	0.034	0.167	3.84E-252	0	ALAS1
5.71E-256	0.437322872	0.03	0.16	1.60E-251	0	ZNF844
6.84E-256	0.27648708	0.023	0.146	1.91E-251	0	AL021453.1
3.35E-255	0.550945307	0.032	0.162	9.37E-251	0	SRPK1
1.50E-254	0.647733397	0.032	0.163	4.19E-250	0	GRHL3
2.89E-254	0.412724207	0.028	0.155	8.10E-250	0	WNT16
3.07E-253	0.414682946	0.024	0.146	8.58E-249	0	COP1
3.64E-253	0.25614496	0.02	0.139	1.02E-248	0	DCAF11
1.02E-252	0.721632147	0.048	0.191	2.85E-248	0	KLK1
4.47E-252	0.4781125	0.024	0.147	1.25E-247	0	MTA3
6.88E-252	0.581176832	0.03	0.159	1.92E-247	0	PCYT1A
8.52E-252	0.46958639	0.026	0.15	2.39E-247	0	ATP6V0A1
2.69E-251	0.257126396	0.024	0.145	7.52E-247	0	KIF1B
4.12E-251	0.721717712	0.038	0.172	1.15E-246	0	NOL3
1.12E-250	0.378987491	0.021	0.14	3.12E-246	0	CDS1
3.54E-249	0.306401231	0.02	0.138	9.92E-245	0	MUT
6.29E-249	1.093438973	0.104	0.293	1.76E-244	0	ELOVL4
7.76E-249	0.406915503	0.022	0.141	2.17E-244	0	MICALL1
1.05E-248	0.279035742	0.022	0.141	2.95E-244	0	MSRB1
1.25E-248	0.311037485	0.023	0.142	3.50E-244	0	FBXO48
3.26E-248	0.254732897	0.018	0.134	9.12E-244	0	VPS53
6.45E-248	0.339614587	0.02	0.136	1.81E-243	0	PACSIN3
1.20E-247	0.272911698	0.02	0.137	3.37E-243	0	RABGGTA
1.52E-246	0.395150808	0.024	0.145	4.26E-242	0	SIAH2
6.45E-244	0.448607829	0.024	0.144	1.80E-239	0	ENDOD1
1.49E-243	0.374830237	0.024	0.142	4.17E-239	0	EXOC6B
3.87E-243	0.255946981	0.017	0.13	1.08E-238	0	VPS26C
1.98E-242	0.393318974	0.023	0.141	5.54E-238	0	MOSPD3
3.88E-242	0.287402277	0.023	0.141	1.09E-237	0	GCH1
4.99E-242	0.318819023	0.023	0.14	1.40E-237	0	TPGS1
1.25E-241	0.411407806	0.926	0.977	3.49E-237	0	RPS29
4.12E-241	0.299732461	0.02	0.135	1.15E-236	0	MBD1
2.03E-240	0.426184558	0.024	0.143	5.69E-236	0	CAMSAP3
8.98E-240	0.271744747	0.019	0.132	2.51E-235	0	BRCC3
1.97E-239	0.303553121	0.025	0.144	5.52E-235	0	MSX2
2.81E-239	0.545864836	0.026	0.146	7.86E-235	0	SH3BP2
6.33E-239	0.333225057	0.024	0.141	1.77E-234	0	STK40
8.27E-239	0.296800925	0.022	0.138	2.32E-234	0	ZNF296
1.12E-238	0.387564473	0.021	0.136	3.13E-234	0	KIF21A
1.65E-238	0.281185395	0.02	0.134	4.62E-234	0	DHX32
2.01E-238	0.360005817	0.02	0.133	5.63E-234	0	RBBP9
3.19E-238	0.261540445	0.018	0.13	8.94E-234	0	NPLOC4
4.35E-238	0.400110547	0.022	0.138	1.22E-233	0	ZNF277
1.79E-237	0.254869536	0.023	0.139	5.02E-233	0	ZMYND8
2.71E-237	0.56655471	0.026	0.144	7.58E-233	0	NR2F6
6.48E-237	0.310067453	0.018	0.129	1.82E-232	0	UBE3C
9.91E-237	0.311416769	0.018	0.129	2.77E-232	0	C11orf71
2.82E-236	0.584660868	0.031	0.153	7.89E-232	0	SLC31A1
2.39E-235	1.057515976	0.147	0.365	6.69E-231	0	SULT2B1
5.82E-235	0.380591387	0.021	0.135	1.63E-230	0	KIAA1468
1.19E-234	0.250189789	0.018	0.129	3.32E-230	0	GSK3B
1.94E-234	0.447214129	0.022	0.136	5.43E-230	0	ITPR3
7.55E-234	0.279873782	0.021	0.134	2.11E-229	0	RPLP0P6
7.58E-234	0.357663226	0.022	0.135	2.12E-229	0	RRP1
1.78E-233	0.316809964	0.021	0.134	4.99E-229	0	MED6
1.90E-233	0.31953401	0.021	0.133	5.33E-229	0	DGCR2
2.63E-233	0.476163445	0.024	0.14	7.35E-229	0	RNF227
3.10E-233	0.287651907	0.017	0.126	8.69E-229	0	ALS2CL
9.93E-233	0.376520814	0.019	0.129	2.78E-228	0	KAZN
1.33E-232	0.68119749	0.054	0.195	3.71E-228	0	HIST3H2A
1.68E-232	0.275369987	0.021	0.133	4.70E-228	0	VPS41
8.71E-232	0.283712845	0.02	0.131	2.44E-227	0	STRN3
1.16E-231	1.132058833	0.593	0.585	3.25E-227	0	SPRR1B
2.44E-231	0.353722562	0.021	0.132	6.83E-227	0	SHKBP1
1.25E-230	0.335865862	0.024	0.138	3.51E-226	0	CDC42SE1
3.79E-230	0.337585085	0.239	0.519	1.06E-225	0	HBEGF
3.93E-230	0.258766802	0.018	0.126	1.10E-225	0	CUL2
3.98E-230	0.4967293	0.024	0.137	1.11E-225	0	SCRIB
7.34E-230	0.250306431	0.017	0.124	2.06E-225	0	ZMYND19
1.36E-229	0.557065538	0.023	0.136	3.81E-225	0	EML2
1.80E-229	0.34785108	0.113	0.295	5.03E-225	0	GADD45G
3.29E-229	0.431378992	0.023	0.136	9.22E-225	0	CAAP1
3.52E-229	0.380395599	0.02	0.131	9.85E-225	0	TBC1D17
1.37E-228	0.509150601	0.022	0.134	3.84E-224	0	ADGRF4
2.29E-228	0.301143974	0.018	0.126	6.42E-224	0	ATP10D
4.09E-228	0.379977228	0.02	0.129	1.14E-223	0	GUF1
4.28E-228	0.34822993	0.019	0.127	1.20E-223	0	FAM135A
1.01E-227	0.327970173	0.078	0.235	2.82E-223	0	RPS4Y1
1.82E-227	0.408981878	0.02	0.129	5.09E-223	0	CEP170B
2.40E-227	1.064158672	0.057	0.199	6.71E-223	0	TMEM45B
6.47E-227	0.273515154	0.024	0.137	1.81E-222	0	RAI14
4.20E-226	0.356159904	0.018	0.125	1.18E-221	0	IGSF3
6.33E-226	0.260886395	0.018	0.125	1.77E-221	0	UCKL1
2.50E-225	0.29555608	0.02	0.128	6.99E-221	0	PSMA2
7.32E-225	0.318437381	0.022	0.132	2.05E-220	0	TRIM24
9.20E-225	0.280548766	0.018	0.124	2.57E-220	0	BTBD10
2.18E-224	0.432158978	0.024	0.135	6.09E-220	0	HDAC5
6.84E-224	0.351533658	0.02	0.128	1.91E-219	0	CDK19
2.70E-223	0.401922098	0.019	0.126	7.55E-219	0	LTB4R2
3.86E-223	0.293590808	0.018	0.124	1.08E-218	0	ADPRHL2
6.83E-222	0.345717566	0.018	0.124	1.91E-217	0	MRPL30
1.89E-221	0.310963169	0.019	0.125	5.30E-217	0	GAK
4.17E-221	0.285186452	0.018	0.123	1.17E-216	0	C6orf89
1.28E-220	0.797800163	0.124	0.314	3.58E-216	0	CD24
7.71E-220	0.908848814	0.673	0.752	2.16E-215	0	SBSN
7.29E-219	0.341923672	0.017	0.121	2.04E-214	0	GBF1
1.06E-218	0.386597783	0.021	0.128	2.96E-214	0	IRAK1
5.46E-218	0.531926334	0.023	0.132	1.53E-213	0	DHRS3
4.88E-217	0.661661892	0.024	0.132	1.37E-212	0	AC082651.3
7.14E-217	0.6096919	0.026	0.137	2.00E-212	0	8-Sep
8.28E-217	0.428558123	0.034	0.151	2.32E-212	0	EPOP
1.16E-216	0.327627674	0.019	0.124	3.25E-212	0	SLC52A2
1.92E-216	0.370772716	0.935	0.98	5.37E-212	0	RPL37
8.64E-216	0.615569049	0.042	0.166	2.42E-211	0	BNIP3
9.28E-216	0.606246014	0.022	0.128	2.60E-211	0	RHBDF2
2.50E-215	0.710591216	0.029	0.142	7.01E-211	0	BDH1
2.92E-215	0.283768466	0.019	0.122	8.17E-211	0	FGGY
1.61E-214	0.510562249	0.02	0.124	4.50E-210	0	RAB12
1.85E-214	0.553366412	0.022	0.128	5.18E-210	0	AL033384.1
3.76E-214	0.263611719	0.017	0.118	1.05E-209	0	ZFPL1
4.32E-214	0.446731956	0.023	0.131	1.21E-209	0	FAM3A
6.78E-214	0.331868505	0.019	0.123	1.90E-209	0	MOAP1
1.31E-213	0.253458889	0.998	0.998	3.68E-209	0	RPLP1
2.54E-213	0.260281171	0.019	0.121	7.11E-209	0	ALG2
2.69E-213	0.26485965	0.018	0.119	7.53E-209	0	RPS6KA4
1.17E-212	0.422331153	0.021	0.126	3.27E-208	0	AP2A1
7.18E-212	0.508136264	0.022	0.127	2.01E-207	0	SEMA4A
7.94E-212	0.319884746	0.018	0.119	2.22E-207	0	SEC22A
1.57E-211	0.513052698	0.02	0.123	4.38E-207	0	RHBDL2
2.71E-211	0.394334708	0.018	0.119	7.59E-207	0	DIRC2
5.56E-211	0.445102188	0.252	0.538	1.56E-206	0	CLDN4
2.81E-210	0.55906604	0.023	0.129	7.86E-206	0	PREP
4.91E-210	0.352378179	0.019	0.121	1.37E-205	0	AC026403.1
9.04E-210	0.331740357	0.019	0.12	2.53E-205	0	ANAPC7
1.72E-209	0.356668542	0.017	0.117	4.81E-205	0	ADCK2
1.83E-209	0.268950319	0.017	0.117	5.13E-205	0	FDXR
2.43E-209	0.440890593	0.018	0.118	6.80E-205	0	FBXO22
2.44E-209	0.314493798	0.019	0.121	6.82E-205	0	SENP2
2.80E-209	0.419733049	0.883	0.964	7.83E-205	0	RPS3
4.05E-209	0.408826572	0.019	0.121	1.13E-204	0	EPB41L4A
4.95E-209	0.292837793	0.017	0.116	1.39E-204	0	ATG14
1.70E-208	0.524228537	0.024	0.13	4.76E-204	0	C1orf116
3.33E-208	0.390940368	0.028	0.137	9.32E-204	0	ACAT2
4.49E-208	0.489241014	0.019	0.12	1.26E-203	0	TBC1D2
6.01E-208	0.29780945	0.018	0.117	1.68E-203	0	DLAT
9.78E-208	0.50803196	0.021	0.124	2.74E-203	0	UBE2F
1.13E-207	0.289680835	0.016	0.114	3.15E-203	0	ZBED5-AS1
2.77E-207	0.368897143	0.018	0.118	7.77E-203	0	IL20RA
2.98E-207	0.335123498	0.017	0.115	8.34E-203	0	RIPK1
6.92E-207	0.43385357	0.021	0.123	1.94E-202	0	NUDT2
1.06E-206	0.449365481	0.021	0.124	2.95E-202	0	MAPRE3
1.44E-206	0.660031216	0.043	0.164	4.02E-202	0	KLK10
6.63E-206	0.285176605	0.018	0.118	1.86E-201	0	GRHL2
4.20E-205	0.309587019	0.017	0.115	1.18E-200	0	DMTN
6.03E-205	0.275285584	0.018	0.116	1.69E-200	0	MCC
9.97E-205	0.513132827	0.021	0.123	2.79E-200	0	ACPP
1.66E-204	0.36549357	0.018	0.117	4.64E-200	0	LIN7B
2.10E-204	0.588709432	0.022	0.124	5.89E-200	0	MVD
3.41E-204	0.393989279	0.023	0.126	9.55E-200	0	RNF39
9.41E-204	0.555470222	0.023	0.125	2.63E-199	0	DLX3
2.66E-203	0.38876948	0.017	0.114	7.43E-199	0	R3HCC1
3.99E-203	0.406981669	0.018	0.117	1.12E-198	0	AC105233.5
6.00E-203	0.323836453	0.017	0.114	1.68E-198	0	MED27
3.91E-202	0.341082868	0.019	0.117	1.09E-197	0	RNF40
1.35E-201	0.286896974	0.016	0.111	3.78E-197	0	REPS1
1.36E-201	0.259559104	0.015	0.109	3.81E-197	0	PRPSAP2
1.46E-201	0.47133217	0.02	0.119	4.08E-197	0	CASZ1
2.17E-201	0.32290067	0.02	0.118	6.08E-197	0	UBR4
2.77E-201	0.266740247	0.016	0.111	7.74E-197	0	LINC01550
3.77E-201	0.457809354	0.02	0.119	1.05E-196	0	UNG
9.20E-201	0.436497215	0.019	0.118	2.58E-196	0	STX19
1.34E-200	0.347602875	0.019	0.116	3.76E-196	0	RAP1GDS1
1.86E-200	0.26988571	0.018	0.115	5.20E-196	0	RPP25L
3.16E-200	0.28583531	0.016	0.112	8.86E-196	0	STARD3
4.93E-200	0.552842721	0.022	0.122	1.38E-195	0	MIR210HG
7.94E-200	0.60850961	0.025	0.129	2.22E-195	0	HOMER2
1.39E-199	0.526349623	0.02	0.119	3.89E-195	0	ZDHHC13
1.66E-199	0.332125646	0.018	0.115	4.66E-195	0	PARP12
2.41E-199	0.920293315	0.035	0.147	6.76E-195	0	AADACL2
4.32E-199	0.371435901	0.017	0.112	1.21E-194	0	CLUH
5.21E-199	0.327921715	0.019	0.117	1.46E-194	0	RPS13P2
1.77E-198	0.252796432	0.016	0.111	4.94E-194	0	TSPAN17
2.19E-198	0.343506892	0.018	0.114	6.14E-194	0	NSDHL
2.49E-198	0.253881805	0.016	0.11	6.96E-194	0	CHD7
3.19E-198	0.488589958	0.04	0.154	8.92E-194	0	AC079305.1
5.08E-198	0.279308871	0.018	0.115	1.42E-193	0	EHBP1L1
6.22E-198	0.26532482	0.017	0.112	1.74E-193	0	WDR41
2.25E-197	0.537555274	0.02	0.118	6.31E-193	0	FAAH2
7.29E-197	0.374299736	0.015	0.109	2.04E-192	0	TECRP1
9.88E-197	0.287432437	0.017	0.111	2.77E-192	0	GSE1
1.26E-196	0.286578922	0.016	0.109	3.53E-192	0	WSB2
2.50E-196	0.453464317	0.02	0.117	7.00E-192	0	HNRNPA1P48
8.50E-196	0.66905131	0.021	0.119	2.38E-191	0	SMPD2
3.51E-195	0.561201058	0.021	0.119	9.84E-191	0	NAPA
1.02E-194	0.747071998	0.026	0.129	2.86E-190	0	AC092809.4
1.62E-194	0.452364461	0.017	0.111	4.54E-190	0	TTC39A
5.35E-194	0.418233026	0.018	0.112	1.50E-189	0	FAM212A
5.59E-194	0.259255386	0.015	0.108	1.56E-189	0	MCCC1
1.78E-193	0.311052618	0.017	0.11	4.99E-189	0	CARS
8.77E-192	0.314207016	0.018	0.112	2.46E-187	0	AC034236.1
8.82E-192	0.314442511	0.015	0.106	2.47E-187	0	VPS45
1.01E-191	0.353271935	0.018	0.111	2.83E-187	0	ACSS2
1.38E-191	0.325958965	0.016	0.108	3.85E-187	0	XAB2
2.12E-191	0.35343623	0.017	0.11	5.93E-187	0	PPP6R3
2.38E-191	0.672213563	0.021	0.118	6.66E-187	0	ZBTB7C
6.55E-191	0.510961008	0.017	0.11	1.83E-186	0	RNF170
2.99E-190	0.360414369	0.018	0.111	8.37E-186	0	GOLGA3
3.72E-190	0.515139426	0.02	0.115	1.04E-185	0	COQ2
1.22E-189	0.267580988	0.017	0.108	3.41E-185	0	SART1
1.86E-189	0.304211352	0.017	0.109	5.20E-185	0	HOOK1
3.02E-189	0.527060928	0.019	0.113	8.47E-185	0	CA11
3.08E-189	0.491376664	0.048	0.166	8.63E-185	0	ODC1
4.91E-189	0.676229108	0.021	0.116	1.37E-184	0	INAVA
6.68E-189	1.236651802	0.161	0.366	1.87E-184	0	LY6G6C
1.38E-188	0.270240322	0.013	0.101	3.87E-184	0	ZNRF2
1.62E-188	0.322947588	0.015	0.105	4.54E-184	0	BPHL
1.69E-188	0.594349793	0.02	0.115	4.72E-184	0	SEMA3F
2.08E-188	0.323215088	0.015	0.106	5.84E-184	0	TBC1D20
2.32E-188	0.383187651	0.02	0.115	6.50E-184	0	RPS27AP16
2.32E-188	0.268444831	0.015	0.105	6.51E-184	0	DESI1
8.17E-188	0.59083244	0.027	0.127	2.29E-183	0	EEF1A1P5
1.25E-187	0.666278909	0.018	0.109	3.50E-183	0	TMEM246
9.77E-187	0.410776103	0.017	0.108	2.73E-182	0	HOMER3
1.95E-186	0.390523054	0.217	0.461	5.46E-182	0	AL450405.1
1.18E-185	0.967339545	0.048	0.165	3.30E-181	0	SPTSSB
2.52E-185	0.29207976	0.015	0.104	7.04E-181	0	FBXW4
3.05E-185	0.387589975	0.014	0.101	8.55E-181	0	DGUOK-AS1
3.49E-184	0.327715756	0.014	0.101	9.78E-180	0	TKFC
4.35E-184	0.394057815	0.347	0.723	1.22E-179	0	EMP2
4.56E-184	0.545555941	0.021	0.115	1.28E-179	0	CCSAP
4.59E-184	0.406002292	0.016	0.105	1.28E-179	0	SEC23IP
9.45E-184	0.331783759	0.015	0.103	2.65E-179	0	TYSND1
3.15E-183	0.486293637	0.018	0.109	8.83E-179	0	PPFIBP2
2.59E-182	0.419875367	0.014	0.101	7.25E-178	0	ATAD2B
1.01E-181	0.766945996	0.023	0.118	2.84E-177	0	CEACAM19
2.69E-181	0.32686792	0.016	0.104	7.53E-177	0	ZNF219
3.15E-181	0.923271116	0.026	0.123	8.81E-177	0	KCNK1
3.54E-181	0.333547919	0.015	0.102	9.90E-177	0	AGPAT3
9.75E-181	0.682163657	0.029	0.127	2.73E-176	0	ALDOC
2.67E-180	0.265830013	0.014	0.1	7.48E-176	0	LRRC28
3.96E-180	0.34900783	0.015	0.101	1.11E-175	0	ARHGEF19
1.20E-179	0.428241963	0.017	0.104	3.37E-175	0	ABHD17C
1.84E-179	0.619297419	0.02	0.111	5.14E-175	0	BICDL1
2.28E-179	0.479434048	0.017	0.104	6.38E-175	0	NADSYN1
5.91E-179	0.276064835	0.016	0.103	1.65E-174	0	NT5C3B
6.05E-179	0.60964443	0.02	0.112	1.69E-174	0	BOK
2.96E-178	0.299290454	0.017	0.104	8.28E-174	0	RNF113A
6.22E-178	0.67468358	0.02	0.11	1.74E-173	0	AC018521.5
1.24E-177	0.886268267	0.03	0.129	3.47E-173	0	SMIM5
1.61E-177	0.292198241	0.015	0.1	4.51E-173	0	RTCA
2.16E-177	0.514666844	0.022	0.113	6.05E-173	0	AC113935.1
2.29E-177	0.404069715	0.015	0.1	6.40E-173	0	KDM4B
3.05E-177	0.423803713	0.016	0.103	8.55E-173	0	ARNTL2
3.58E-176	0.495641053	0.019	0.107	1.00E-171	0	NUAK2
5.51E-175	0.340724834	0.017	0.103	1.54E-170	0	PUSL1
1.61E-174	0.317020066	0.017	0.103	4.51E-170	0	AKTIP
3.36E-174	0.339591968	0.018	0.104	9.41E-170	0	RPS28P7
4.95E-174	0.288606292	0.017	0.103	1.38E-169	0	TLK2
1.15E-173	0.303843413	0.017	0.102	3.22E-169	0	SLC35F5
7.06E-173	0.266676272	0.016	0.101	1.98E-168	0	SLCO3A1
3.85E-170	0.314531002	0.016	0.1	1.08E-165	0	IL4R
1.82E-167	0.440685368	0.017	0.1	5.10E-163	0	CPTP
1.24E-166	0.447761738	0.017	0.101	3.46E-162	0	SH3BP1
2.31E-166	0.262058842	0.355	0.712	6.45E-162	0	GJA1
1.72E-165	1.177826285	0.056	0.169	4.82E-161	0	TGM3
2.69E-165	0.426777201	0.018	0.102	7.54E-161	0	KANK1
5.85E-165	0.625987783	0.02	0.105	1.64E-160	0	HSD17B1
6.46E-165	0.795845096	0.021	0.107	1.81E-160	0	SLC27A4
1.63E-163	0.520126041	0.018	0.101	4.57E-159	0	PTGER3
1.59E-162	0.591727355	0.018	0.1	4.46E-158	0	MREG
4.50E-162	0.501803932	0.018	0.1	1.26E-157	0	CHL1
2.60E-160	0.650349965	0.02	0.103	7.28E-156	0	ANO10
7.84E-160	0.67555482	0.019	0.102	2.19E-155	0	TMPRSS13
9.11E-157	0.734808014	0.019	0.1	2.55E-152	0	PHLDB3
1.49E-156	0.608941651	0.201	0.411	4.17E-152	0	NDUFA4L2
1.71E-156	0.998518208	0.05	0.155	4.79E-152	0	TM7SF2
2.83E-156	0.796943076	0.022	0.106	7.92E-152	0	ABCA12
4.29E-156	1.409255455	0.086	0.217	1.20E-151	0	POF1B
5.86E-151	0.746890825	0.024	0.107	1.64E-146	0	NXPH4
2.65E-148	1.009143096	0.035	0.126	7.41E-144	0	TMEM99
4.07E-145	0.762271034	0.236	0.477	1.14E-140	0	CRABP2
4.14E-144	1.057010344	0.039	0.131	1.16E-139	0	ME1
1.57E-143	1.228691663	0.046	0.142	4.39E-139	0	SDR9C7
7.16E-141	0.309302431	0.935	0.977	2.00E-136	0	RPL37A
3.95E-139	1.142566841	0.036	0.123	1.11E-134	0	CYSRT1
4.67E-133	0.271010895	0.992	0.968	1.31E-128	0	DMKN
7.58E-132	0.604148071	0.059	0.158	2.12E-127	0	GPX3
1.88E-127	0.473661908	0.332	0.64	5.25E-123	0	GLTP
8.63E-126	0.295234386	0.932	0.979	2.42E-121	0	RPL3
3.21E-123	1.078695735	0.032	0.11	8.99E-119	0	KCTD11
5.80E-123	0.332210864	0.403	0.795	1.62E-118	0	SLC25A6
2.98E-122	0.676567671	0.031	0.107	8.33E-118	0	S100A7A
1.25E-117	0.31586102	0.917	0.976	3.49E-113	0	RPL31
2.65E-117	0.358626622	0.388	0.747	7.42E-113	0	TUBA1C
2.48E-115	0.290739248	0.389	0.729	6.94E-111	0	SERPINB5
4.78E-115	0.346978211	0.881	0.963	1.34E-110	0	RPL11
7.00E-114	1.419987624	0.057	0.147	1.96E-109	0	BLMH
3.60E-110	0.294289314	0.922	0.955	1.01E-105	0	HSPB1
1.25E-108	1.320268738	0.078	0.179	3.49E-104	0	DGAT2
4.21E-103	1.267036887	0.032	0.101	1.18E-98	0	CYP4F22
4.10E-98	0.36147147	0.071	0.157	1.15E-93	0	KRT6C
8.12E-90	0.635345758	0.687	0.756	2.27E-85	0	S100A8
5.79E-89	0.31953176	0.059	0.135	1.62E-84	0	EGR4
1.09E-81	0.948218541	0.068	0.146	3.06E-77	0	ARC
9.95E-78	0.283903291	0.43	0.787	2.79E-73	0	PPDPF
4.89E-70	0.262708051	0.898	0.97	1.37E-65	0	RPS12
1.80E-69	0.732167698	0.061	0.127	5.05E-65	0	GJB2
1.95E-69	0.40336341	0.741	0.917	5.46E-65	0	RPL27
1.00E-67	1.545924266	0.056	0.121	2.81E-63	0	ACER1
4.04E-67	0.290703007	0.451	0.825	1.13E-62	0	EEF2
9.19E-64	0.411868405	0.401	0.724	2.57E-59	0	PKP1
1.02E-61	1.209041216	0.148	0.258	2.87E-57	0	IVL
7.83E-61	0.871797097	0.591	0.658	2.19E-56	0	S100A7
2.39E-57	0.310937206	0.446	0.812	6.68E-53	0	RPL26
6.48E-57	0.307469558	0.454	0.825	1.81E-52	0	RPS15A
1.99E-52	0.308604247	0.825	0.945	5.57E-48	0	RPS28
1.21E-51	0.292307635	0.837	0.948	3.38E-47	0	RPL18
1.31E-51	0.303252458	0.811	0.95	3.66E-47	0	RPS23
2.61E-51	0.310525189	0.809	0.943	7.32E-47	0	RPS24
6.52E-49	0.309884181	0.799	0.94	1.82E-44	0	RPS7
6.03E-48	0.308637938	0.804	0.936	1.69E-43	0	RPL7A
2.49E-47	0.938245958	0.529	0.607	6.96E-43	0	KRT2
4.22E-47	0.574443584	0.361	0.608	1.18E-42	0	DSC1
4.84E-47	0.351703456	0.74	0.928	1.35E-42	0	RPS21
1.13E-45	2.556583478	0.149	0.112	3.16E-41	0	SLURP1
4.04E-41	1.822662929	0.067	0.12	1.13E-36	0	NCCRP1
2.99E-40	0.337278336	0.753	0.895	8.36E-36	0	ITM2B
6.53E-40	0.876828312	0.558	0.66	1.83E-35	0	S100A9
1.10E-35	0.304625283	0.744	0.931	3.08E-31	0	RPS16
1.23E-32	0.297271731	0.491	0.762	3.44E-28	0	IER3
3.67E-32	0.276417929	0.491	0.844	1.03E-27	0	RPSA
1.52E-31	0.302327646	0.759	0.933	4.25E-27	0	RPL23
8.41E-30	0.288199816	0.486	0.8	2.35E-25	0	TSPO
6.50E-29	0.266654919	0.796	0.934	1.82E-24	0	RPS4X
2.47E-28	0.32236604	0.69	0.905	6.90E-24	0	RPL4
8.38E-28	1.034362725	0.517	0.703	2.35E-23	0	CSTA
1.75E-26	1.492755563	0.114	0.174	4.91E-22	0	CLIC3
1.12E-25	0.321030129	0.477	0.765	3.13E-21	0	TUBA4A
3.11E-24	0.420233344	0.644	0.811	8.70E-20	0	LGALS7
4.87E-20	0.331438298	0.668	0.901	1.36E-15	0	RPL28
6.56E-18	0.446627363	0.474	0.766	1.84E-13	0	CSTB
1.22E-17	0.312470886	0.676	0.813	3.42E-13	0	LYPD3
2.60E-17	1.294332397	0.252	0.374	7.28E-13	0	SCEL
5.29E-17	0.858891651	0.486	0.654	1.48E-12	0	TMEM45A
2.46E-15	0.433886231	0.458	0.757	6.90E-11	0	TRIM29
2.78E-14	0.250638195	0.71	0.906	7.79E-10	0	PPIA
1.62E-13	0.340521276	0.646	0.897	4.53E-09	0	RPL38
2.78E-13	0.296186085	0.663	0.895	7.78E-09	0	RPL10A
5.90E-13	0.265375118	0.694	0.913	1.65E-08	0	RPS11
4.51E-12	0.260158525	0.731	0.923	1.26E-07	0	RPS9
1.33E-06	0.69284942	0.408	0.57	0.037237495	0	KRT16
1.01E-05	1.632233258	0.136	0.173	0.282357364	0	KLK7
1.53E-05	0.832884122	0.447	0.582	0.42771765	0	FABP5
2.74E-05	0.264793687	0.652	0.887	0.767746033	0	NACA
3.10E-05	0.349277684	0.512	0.691	0.867242504	0	IFI27
4.16E-05	1.88079056	0.113	0.109	1	0	SPRR1A
0.000176736	0.514693245	0.533	0.753	1	0	DSG1
0.000283894	0.465421545	0.556	0.785	1	0	TACSTD2
0.000389528	0.324792191	0.589	0.878	1	0	RPL41
0.000500982	1.179295647	0.299	0.411	1	0	SPINK5
0.00562606	0.344556708	0.605	0.871	1	0	EEF1B2
0.007629498	0.374965959	0.516	0.784	1	0	S100A14
0	0.836333689	0.957	0.315	0	1	AL450405.1
0	1.166841434	0.904	0.328	0	1	TINCR
0	1.081074905	0.886	0.321	0	1	CDKN2B
0	1.260581757	0.743	0.183	0	1	ANXA8L1
0	0.999906471	0.879	0.332	0	1	TNFAIP3
0	1.14989933	0.835	0.289	0	1	PRSS3
0	1.344172123	0.89	0.344	0	1	OVOL1
0	1.077688891	0.856	0.318	0	1	FGFR3
0	0.639076808	0.883	0.347	0	1	CRABP2
0	1.08231593	0.768	0.234	0	1	GPC1
0	1.075408818	0.91	0.38	0	1	POU3F1
0	1.028852454	0.888	0.364	0	1	PIM3
0	0.831365401	0.83	0.308	0	1	EPHX3
0	1.664026728	0.722	0.203	0	1	AC020916.1
0	0.949550049	0.849	0.331	0	1	EGR2
0	0.862958758	0.858	0.341	0	1	ZC3H12A
0	0.831844069	0.878	0.363	0	1	CEBPA
0	0.752070622	0.918	0.409	0	1	SOX15
0	1.083536032	0.695	0.187	0	1	RBP1
0	0.831227063	0.798	0.296	0	1	RTCB
0	0.85054336	0.787	0.286	0	1	SDC4
0	0.692114276	0.884	0.386	0	1	GATA3
0	0.544212376	0.91	0.416	0	1	PKP3
0	0.596653412	0.798	0.306	0	1	FOSL1
0	1.210364264	0.669	0.18	0	1	SQLE
0	0.849867838	0.769	0.281	0	1	TMEM79
0	0.714992196	0.87	0.384	0	1	PRELID1
0	0.549733218	0.886	0.401	0	1	HMGA1
0	0.950181556	0.675	0.191	0	1	KRT80
0	1.109792031	0.658	0.177	0	1	CBWD1
0	0.729931873	0.759	0.279	0	1	GGH
0	1.318377301	0.646	0.167	0	1	IVL
0	0.690222691	0.761	0.284	0	1	NECTIN1
0	0.939561241	0.699	0.222	0	1	ANO1
0	0.591045776	0.829	0.352	0	1	TOB1
0	0.868846949	0.733	0.256	0	1	CDC42EP1
0	1.090687658	0.977	0.503	0	1	GLTP
0	0.406881597	0.84	0.368	0	1	KCNK7
0	0.732536749	0.736	0.265	0	1	EGR3
0	0.549562068	0.859	0.388	0	1	CA12
0	0.46127435	0.914	0.445	0	1	SDC1
0	0.493992508	0.845	0.377	0	1	EPHB6
0	0.443727762	0.914	0.449	0	1	PMAIP1
0	0.60640197	0.841	0.376	0	1	GNG12
0	0.426266336	0.909	0.445	0	1	CAPG
0	0.508841248	0.759	0.295	0	1	EHF
0	0.659700332	0.756	0.292	0	1	ALDH3B2
0	0.620661904	0.951	0.487	0	1	LAD1
0	0.583140565	0.94	0.476	0	1	CYB5A
0	0.704897957	0.757	0.295	0	1	UBAC1
0	0.412194566	0.869	0.408	0	1	TMEM134
0	0.515181179	0.855	0.394	0	1	HIGD1A
0	0.708928724	0.952	0.492	0	1	CCNL1
0	0.361163525	0.945	0.485	0	1	SNHG5
0	0.677907645	0.956	0.496	0	1	SYNGR2
0	0.39616382	0.891	0.432	0	1	FAM162A
0	0.428062104	0.877	0.418	0	1	EIF5A
0	0.368864451	0.78	0.321	0	1	XBP1
0	0.797123684	0.85	0.391	0	1	HBEGF
0	0.511968343	0.828	0.369	0	1	CSNK1A1
0	0.482734831	0.809	0.351	0	1	NBL1
0	0.519004861	0.811	0.353	0	1	TMEM54
0	0.506081389	0.926	0.468	0	1	GRN
0	0.28038642	0.886	0.428	0	1	GPX4
0	0.932689686	0.712	0.254	0	1	THUMPD3-AS1
0	0.614827442	0.734	0.277	0	1	TOLLIP
0	0.656602541	0.882	0.426	0	1	SLC2A1
0	0.588773248	0.746	0.29	0	1	TNFSF10
0	0.836022694	0.69	0.234	0	1	EPHA2
0	0.830469148	0.681	0.226	0	1	MAP7D1
0	0.364612955	0.918	0.463	0	1	HNRNPAB
0	0.60170733	0.778	0.323	0	1	C9orf3
0	0.516258405	0.776	0.321	0	1	CHMP4B
0	0.65088439	0.927	0.473	0	1	DRAP1
0	0.402436218	0.811	0.358	0	1	TMEM154
0	0.370332461	0.828	0.375	0	1	C9orf16
0	1.046604039	0.974	0.521	0	1	CALML3
0	0.315222404	0.889	0.437	0	1	PYCARD
0	0.473283962	0.788	0.337	0	1	ZNF385A
0	0.767287058	0.696	0.245	0	1	TAP1
0	0.546450479	0.796	0.347	0	1	RIOK3
0	0.365569433	0.913	0.464	0	1	PSMB1
0	0.441874752	0.83	0.381	0	1	JAK1
0	0.817213584	0.802	0.354	0	1	NFKBIZ
0	0.861435019	0.671	0.223	0	1	FAM83C
0	0.440538571	0.907	0.459	0	1	ATP6V1G1
0	0.345631915	0.903	0.455	0	1	PPP1R14B
0	0.324062844	0.833	0.385	0	1	MAL2
0	0.515455954	0.773	0.326	0	1	GIPC1
0	0.766895195	0.718	0.271	0	1	TNFRSF19
0	0.334590335	0.893	0.447	0	1	RAB10
0	0.461835474	0.787	0.342	0	1	PPP1R10
0	0.667165547	0.685	0.241	0	1	TMEM40
0	0.445909663	0.765	0.321	0	1	IDH2
0	0.329350277	0.846	0.403	0	1	PSMB7
0	0.431478784	0.945	0.502	0	1	P4HB
0	0.288663473	0.854	0.412	0	1	VDAC1
0	0.342391275	0.863	0.421	0	1	ZFAND5
0	0.317295413	0.9	0.458	0	1	PSME1
0	0.356251015	0.889	0.447	0	1	EIF6
0	0.297907273	0.94	0.498	0	1	RNH1
0	0.858368788	0.612	0.17	0	1	PGAM1
0	0.405543109	0.912	0.471	0	1	BHLHE40
0	0.370575822	0.797	0.356	0	1	ARPC5L
0	0.552507375	0.733	0.292	0	1	SH3GLB2
0	0.441280845	0.767	0.327	0	1	ATP6V0B
0	0.264389844	0.854	0.414	0	1	VAMP8
0	0.744905055	0.713	0.274	0	1	CD47
0	0.307324239	0.82	0.381	0	1	CYB5R3
0	0.356319996	0.808	0.37	0	1	NDUFA6
0	0.516827406	0.955	0.517	0	1	ATP1B3
0	0.274177102	0.851	0.414	0	1	PSMB6
0	0.48743724	0.742	0.305	0	1	ADRM1
0	0.270179848	0.909	0.473	0	1	DAPL1
0	0.727360606	0.666	0.23	0	1	HRAS
0	0.519496361	0.746	0.31	0	1	ZNF750
0	0.56630866	0.682	0.247	0	1	PPL
0	0.78699443	0.636	0.201	0	1	RDH12
0	0.405481915	0.808	0.374	0	1	PLIN3
0	0.998026403	0.626	0.192	0	1	SERPINB4
0	0.305440461	0.88	0.446	0	1	BTG3
0	0.293175451	0.78	0.347	0	1	HDGF
0	0.302205377	0.793	0.36	0	1	UQCRFS1
0	0.424975268	0.786	0.355	0	1	EIF4G1
0	0.349238952	0.926	0.495	0	1	ZNF706
0	0.387195408	0.801	0.37	0	1	PCF11
0	0.670346914	0.758	0.327	0	1	KLF3
0	0.593818612	0.714	0.283	0	1	MPP7
0	0.346514076	0.901	0.472	0	1	CYCS
0	0.386937514	0.777	0.348	0	1	EIF1AX
0	0.316012081	0.791	0.362	0	1	NXF1
0	0.57106492	0.681	0.252	0	1	RPS6KB2
0	0.29588061	0.844	0.415	0	1	ATP6V1F
0	0.383022336	0.946	0.517	0	1	SFPQ
0	0.278138703	0.828	0.399	0	1	CYC1
0	0.613416158	0.667	0.239	0	1	STAP2
0	0.507167315	0.712	0.284	0	1	SLK
0	0.503894864	0.94	0.512	0	1	KLF10
0	1.184173302	0.571	0.143	0	1	TYMP
0	0.813550841	0.631	0.204	0	1	TNFRSF12A
0	0.591180246	0.682	0.256	0	1	LRP10
0	0.379765213	0.773	0.347	0	1	AHNAK2
0	0.706138836	0.666	0.24	0	1	AL118516.1
0	0.518846856	0.715	0.289	0	1	ZBTB7A
0	0.582745467	0.698	0.272	0	1	PTPRF
0	0.307271535	0.793	0.369	0	1	TIMM8B
0	0.441157256	0.722	0.298	0	1	BCL3
0	0.352791372	0.678	0.256	0	1	SULT2B1
0	0.439635667	0.75	0.328	0	1	HIST2H2BE
0	0.367936238	0.761	0.339	0	1	RAB18
0	0.315743525	0.774	0.353	0	1	PPP1CA
0	0.293149698	0.824	0.403	0	1	PRPF40A
0	0.267635582	0.831	0.411	0	1	RBBP6
0	0.300457034	0.779	0.36	0	1	H2AFY
0	0.521430506	0.701	0.282	0	1	PNRC2
0	0.377388335	0.738	0.319	0	1	ETF1
0	0.420925012	0.975	0.556	0	1	GPNMB
0	0.378195863	0.777	0.359	0	1	GOLGA4
0	0.298211815	0.776	0.358	0	1	WSB1
0	0.655737742	0.632	0.214	0	1	METRNL
0	0.450605129	0.964	0.546	0	1	APRT
0	0.268901188	0.798	0.381	0	1	TMEM50A
0	0.342054096	0.915	0.498	0	1	NR4A1
0	0.358167454	0.753	0.336	0	1	BZW1
0	0.392654136	0.962	0.545	0	1	NFE2L2
0	0.417278097	0.713	0.297	0	1	CHMP2B
0	0.393959446	0.704	0.288	0	1	ATP6V0D1
0	0.546892799	0.649	0.234	0	1	SH3YL1
0	0.421323254	0.677	0.262	0	1	CSRNP1
0	0.314367949	0.773	0.359	0	1	CDH1
0	0.791538789	0.617	0.203	0	1	PARD6G
0	0.502041051	0.665	0.252	0	1	GBP2
0	1.145738958	0.557	0.145	0	1	ESPN
0	0.284254514	0.782	0.37	0	1	CCDC47
0	0.531962847	0.726	0.314	0	1	SOWAHC
0	0.334218966	0.887	0.476	0	1	SGK1
0	0.516427251	0.65	0.239	0	1	IRX3
0	0.383287238	0.904	0.493	0	1	DSC1
0	0.540986066	0.97	0.559	0	1	TMEM45A
0	0.380445502	0.724	0.314	0	1	YME1L1
0	0.347401378	0.719	0.31	0	1	SARS
0	0.400876072	0.692	0.283	0	1	PSMD6
0	0.672760031	0.675	0.267	0	1	MT-TW
0	0.274659022	0.743	0.335	0	1	TMED3
0	0.363154538	0.695	0.287	0	1	PPP4C
0	0.439749696	0.688	0.28	0	1	PSMD2
0	0.411095786	0.68	0.273	0	1	HK1
0	0.381638447	0.7	0.293	0	1	ABLIM1
0	0.348353326	0.737	0.331	0	1	CLIP1
0	0.289809644	0.741	0.336	0	1	CAPN1
0	0.74435919	0.61	0.206	0	1	EXOC3
0	0.329525537	0.941	0.537	0	1	NRARP
0	1.027350356	0.551	0.148	0	1	FAM102A
0	0.383431749	0.967	0.564	0	1	KTN1
0	0.467655837	0.715	0.312	0	1	AREG
0	0.50898112	0.706	0.303	0	1	NINJ1
0	0.363255025	0.687	0.285	0	1	MAPK13
0	0.483946315	0.683	0.281	0	1	TFAP2A
0	0.348002477	0.966	0.564	0	1	RBM3
0	0.662164929	0.603	0.202	0	1	KIAA1522
0	1.408330709	0.988	0.588	0	1	S100A7
0	0.2837218	0.709	0.309	0	1	GLO1
0	0.281282978	0.946	0.546	0	1	GUK1
0	0.34034629	0.949	0.549	0	1	MAFB
0	0.757578625	0.971	0.572	0	1	BTG2
0	0.363744024	0.704	0.305	0	1	EI24
0	0.295998229	0.686	0.288	0	1	LMO4
0	0.349705815	0.665	0.267	0	1	ADAM15
0	0.443437289	0.98	0.582	0	1	NEAT1
0	0.508628751	0.664	0.266	0	1	SNHG9
0	0.469143978	0.75	0.352	0	1	H1F0
0	0.267206677	0.708	0.31	0	1	MMADHC
0	0.256736241	0.721	0.323	0	1	CLK1
0	0.465535447	0.701	0.303	0	1	FDFT1
0	0.388323528	0.667	0.27	0	1	PSMC2
0	0.520694034	0.644	0.247	0	1	CERS3
0	0.587646634	0.658	0.262	0	1	PSME2
0	0.358957925	0.977	0.581	0	1	EMP2
0	0.500935805	0.638	0.242	0	1	CBX4
0	0.303820229	0.698	0.302	0	1	WASF2
0	0.305551423	0.694	0.298	0	1	RAB38
0	0.816538162	0.595	0.199	0	1	PRSS22
0	0.273477527	0.714	0.318	0	1	ARHGDIA
0	0.561739697	0.762	0.367	0	1	TIPARP
0	1.178423976	0.989	0.595	0	1	IFI27
0	0.60520268	0.617	0.223	0	1	SOCS1
0	0.639166777	0.987	0.594	0	1	CD44
0	0.567990949	0.987	0.595	0	1	KLF5
0	0.347550361	0.708	0.316	0	1	TPD52
0	0.390159349	0.662	0.271	0	1	PSMB8
0	0.984351934	0.969	0.578	0	1	PHLDA2
0	0.355786761	0.71	0.319	0	1	EGLN3
0	0.280474364	0.7	0.311	0	1	IMP3
0	0.293894906	0.685	0.297	0	1	KLC3
0	0.286132133	0.666	0.278	0	1	RER1
0	0.314614728	0.983	0.595	0	1	PKP1
0	0.495816186	0.64	0.252	0	1	STARD10
0	0.313214902	0.669	0.281	0	1	EMC7
0	0.287163874	0.77	0.382	0	1	MT-ATP8
0	0.675500504	0.587	0.199	0	1	LTBP3
0	0.670581705	0.591	0.204	0	1	KLF13
0	0.25583649	0.701	0.314	0	1	RNF11
0	0.314166573	0.691	0.304	0	1	IRF1
0	0.362510573	0.672	0.286	0	1	NFIC
0	0.301100672	0.689	0.304	0	1	ABHD5
0	0.447946904	0.652	0.268	0	1	FAM57A
0	0.825649892	0.552	0.168	0	1	OLFM2
0	0.933822107	0.616	0.233	0	1	DUSP2
0	0.440360577	0.628	0.245	0	1	RARG
0	0.264791296	0.701	0.319	0	1	AURKAIP1
0	0.252410289	0.649	0.268	0	1	PSMC3
0	0.981036606	0.539	0.158	0	1	PLA2G4E
0	0.251524501	0.683	0.303	0	1	FSCN1
0	0.319958344	0.672	0.293	0	1	POLR2I
0	0.300174536	0.647	0.268	0	1	CNIH4
0	0.908979576	0.549	0.17	0	1	MXD1
0	0.396614044	0.655	0.276	0	1	UBE2E3
0	0.449228735	0.634	0.255	0	1	ZDHHC3
0	0.416723043	0.646	0.267	0	1	SPPL3
0	0.565457165	0.602	0.223	0	1	RAPGEFL1
0	0.48853474	0.986	0.608	0	1	HLA-C
0	0.25571976	0.685	0.308	0	1	MIDN
0	0.404789955	0.648	0.271	0	1	TRIM69
0	0.551792034	0.576	0.199	0	1	GJB3
0	0.264691198	0.973	0.598	0	1	PKM
0	0.254239809	0.661	0.287	0	1	CLINT1
0	0.337407849	0.626	0.253	0	1	TMEM160
0	0.278156988	0.638	0.266	0	1	BLOC1S2
0	0.69683805	0.541	0.169	0	1	KREMEN1
0	0.650878913	0.57	0.198	0	1	REEP4
0	0.373659246	0.638	0.267	0	1	MCUR1
0	0.254820148	0.972	0.601	0	1	PSMA7
0	0.251268439	0.67	0.3	0	1	IL1RN
0	0.516798692	0.576	0.206	0	1	SH3GL1
0	0.416860622	0.613	0.244	0	1	HMGCS1
0	0.416158164	0.62	0.251	0	1	MBD2
0	0.371432149	0.981	0.613	0	1	TUBA1C
0	0.297629418	0.654	0.287	0	1	ZCRB1
0	0.288818102	0.98	0.614	0	1	RAC1
0	0.624395652	0.542	0.177	0	1	GGT6
0	0.34002065	0.562	0.198	0	1	ELOVL4
0	0.269086991	0.658	0.294	0	1	OTUB1
0	0.314891756	0.657	0.293	0	1	URI1
0	0.489863532	0.586	0.222	0	1	OCIAD2
0	0.786938424	0.531	0.167	0	1	CBLC
0	0.681473289	0.54	0.177	0	1	LRRC8A
0	0.300544075	0.626	0.264	0	1	GINM1
0	0.32593749	0.769	0.408	0	1	H1FX
0	0.914649838	0.498	0.137	0	1	TSPAN5
0	0.251457123	0.644	0.284	0	1	NDEL1
0	0.271335864	0.633	0.273	0	1	DYNC1LI1
0	0.923434982	0.502	0.142	0	1	SLC16A10
0	0.536050048	0.563	0.203	0	1	SYNGR1
0	0.409141307	0.609	0.251	0	1	GM2A
0	1.110629298	0.471	0.113	0	1	TPBG
0	0.502269747	0.596	0.238	0	1	CDHR1
0	0.628058701	0.562	0.205	0	1	ANKRD22
0	0.57172409	0.546	0.19	0	1	GRHL1
0	0.32440547	0.985	0.629	0	1	AHNAK
0	0.427730873	0.598	0.242	0	1	MYOF
0	0.25667485	0.978	0.623	0	1	S100A16
0	0.294517616	0.602	0.247	0	1	SYAP1
0	0.268690436	0.61	0.255	0	1	POLR2K
0	0.421575499	0.994	0.639	0	1	TRIM29
0	0.425551921	0.628	0.273	0	1	MYCBP2
0	0.44037571	0.559	0.205	0	1	SLC9A3R1
0	0.76375618	0.496	0.142	0	1	MAPKAPK3
0	0.582443735	0.534	0.181	0	1	HLA-F
0	0.434986471	0.599	0.246	0	1	BICD2
0	0.520131953	0.982	0.629	0	1	PPP1R15A
0	0.600244514	0.511	0.158	0	1	CBR3
0	0.652408127	0.539	0.187	0	1	MTSS1
0	0.611671525	0.541	0.189	0	1	ATP2A2
0	0.32536989	0.624	0.272	0	1	SF3B4
0	0.28258441	0.623	0.271	0	1	MRPL14
0	0.460145153	0.566	0.214	0	1	EIF3B
0	0.271285708	0.6	0.248	0	1	TUBB6
0	0.315193333	0.624	0.273	0	1	C9orf78
0	1.03743372	0.478	0.127	0	1	ENDOU
0	0.278783534	0.608	0.258	0	1	TMEM165
0	0.413802879	0.521	0.171	0	1	PALLD
0	0.254316995	0.621	0.271	0	1	PLPP2
0	0.560431854	0.559	0.21	0	1	PITPNA
0	0.302910854	0.986	0.637	0	1	ENO1
0	0.571836031	0.888	0.539	0	1	SPRR1B
0	0.258209607	0.601	0.252	0	1	SELENOT
0	0.315233314	0.598	0.25	0	1	EMC3
0	0.509206288	0.587	0.24	0	1	ARL5B
0	0.653822662	0.527	0.181	0	1	RAB3D
0	0.799360246	0.471	0.125	0	1	HR
0	1.362588901	0.428	0.082	0	1	AP001453.2
0	0.305026821	0.533	0.188	0	1	DEGS2
0	0.757933973	0.513	0.169	0	1	GAS2L1
0	0.303037069	0.591	0.248	0	1	ESRP1
0	0.904655918	0.461	0.119	0	1	TMEM45B
0	0.672847856	0.533	0.191	0	1	TMEM19
0	0.772378066	0.467	0.125	0	1	MYH14
0	0.356370015	0.568	0.226	0	1	7-Mar
0	0.375949409	0.569	0.227	0	1	GRINA
0	0.384820055	0.574	0.232	0	1	CNOT2
0	0.45287879	0.566	0.224	0	1	ZNF770
0	0.272161511	0.606	0.264	0	1	LUC7L3
0	0.317448799	0.58	0.238	0	1	MRPL4
0	0.893335226	0.486	0.145	0	1	KLHL21
0	0.403268574	0.989	0.648	0	1	ARPC2
0	0.353955487	0.597	0.256	0	1	MPHOSPH6
0	0.324210375	0.574	0.233	0	1	CLTC
0	0.337974951	0.595	0.254	0	1	NSFL1C
0	0.424627615	0.536	0.196	0	1	SERPINB6
0	0.37326459	0.583	0.243	0	1	MIB2
0	0.775262839	0.991	0.651	0	1	TUBA4A
0	0.973471883	0.469	0.129	0	1	KCNK6
0	0.427445108	0.532	0.194	0	1	UFD1
0	0.386061268	0.587	0.249	0	1	TAF9
0	0.419247084	0.993	0.655	0	1	JUP
0	0.432294111	0.989	0.651	0	1	CSTB
0	0.481246226	0.529	0.192	0	1	DHRS1
0	0.25310669	0.583	0.246	0	1	PSMD14
0	0.298296765	0.578	0.241	0	1	GOLGA2
0	0.662250734	0.491	0.154	0	1	NRBF2
0	0.428527744	0.992	0.655	0	1	DSG1
0	0.32563007	0.582	0.246	0	1	POLR2J
0	0.585789278	0.994	0.658	0	1	EIF4G2
0	0.330036969	0.555	0.22	0	1	C6orf132
0	0.412721607	0.551	0.216	0	1	PRRG4
0	0.306655232	0.571	0.236	0	1	AK3
0	0.869446316	0.464	0.13	0	1	CENPB
0	0.526100624	0.567	0.233	0	1	RGS14
0	0.264807697	0.586	0.252	0	1	ZC2HC1A
0	0.556964685	0.505	0.171	0	1	ST14
0	0.309460158	0.587	0.253	0	1	CCDC59
0	0.651955134	0.504	0.17	0	1	NR1D1
0	0.419202417	0.558	0.225	0	1	PTBP3
0	0.338078702	0.548	0.215	0	1	GID8
0	0.569139213	0.508	0.175	0	1	CHP1
0	1.536459869	0.41	0.077	0	1	ELF3
0	0.58231157	0.48	0.147	0	1	MANF
0	0.41896595	0.569	0.236	0	1	B3GNT5
0	0.886517501	0.986	0.653	0	1	IER3
0	0.38047463	0.571	0.238	0	1	PTGES
0	0.260392211	0.598	0.265	0	1	ORAI1
0	0.816139828	0.481	0.148	0	1	SEMA4B
0	0.61159054	0.53	0.198	0	1	TGIF1
0	0.460266692	0.512	0.18	0	1	MMP24OS
0	0.679071264	0.501	0.169	0	1	PLBD1
0	0.251960177	0.576	0.244	0	1	PSMC4
0	0.337601079	0.554	0.223	0	1	EML4
0	0.37389801	0.552	0.221	0	1	PARD3
0	0.617986808	0.517	0.186	0	1	ARAP2
0	0.708244871	0.496	0.165	0	1	RALGPS2
0	0.290252685	0.567	0.236	0	1	ZCCHC6
0	0.546576695	0.49	0.159	0	1	FAM129B
0	0.412413816	0.558	0.228	0	1	DDIT3
0	0.550058972	0.533	0.203	0	1	NECTIN4
0	0.631641228	0.52	0.19	0	1	FOXQ1
0	0.449151548	0.526	0.196	0	1	TMEM205
0	0.31403478	0.567	0.237	0	1	RNF149
0	0.257722408	0.58	0.25	0	1	STOML2
0	0.274335905	0.572	0.243	0	1	FNTA
0	0.337948724	0.554	0.226	0	1	TAF1D
0	0.361784881	0.548	0.22	0	1	PSMD11
0	0.552635572	0.51	0.182	0	1	DENND2C
0	0.459547797	0.51	0.182	0	1	GARS
0	0.711702205	0.465	0.137	0	1	EZH2
0	0.582999893	0.501	0.173	0	1	PYM1
0	0.36317851	0.531	0.204	0	1	KDM5B
0	0.927298155	0.441	0.114	0	1	POLB
0	0.273207013	0.547	0.221	0	1	EFNA3
0	0.27506	0.569	0.243	0	1	GPI
0	0.366649705	0.535	0.21	0	1	TRAPPC2L
0	0.460953394	0.504	0.179	0	1	SQOR
0	0.549571055	0.506	0.181	0	1	CYLD
0	0.350475756	0.522	0.197	0	1	LSR
0	0.285703468	0.568	0.243	0	1	WAC
0	0.409694984	0.53	0.206	0	1	CLPTM1
0	0.385632112	0.531	0.208	0	1	ELL2
0	0.360201783	0.547	0.224	0	1	MAFF
0	0.360670415	0.523	0.2	0	1	TRAF7
0	0.529312581	0.5	0.177	0	1	GATAD2A
0	0.69661621	0.469	0.147	0	1	TUBG1
0	0.309875646	0.535	0.214	0	1	PNPLA8
0	0.530608888	0.504	0.183	0	1	AGPAT2
0	1.01156879	0.428	0.107	0	1	SCNN1A
0	0.499383246	0.495	0.174	0	1	LEO1
0	0.596396588	0.476	0.155	0	1	SDCBP2
0	0.259496389	0.538	0.218	0	1	BTF3L4
0	0.952059764	0.445	0.125	0	1	NIPAL4
0	0.41788666	0.507	0.188	0	1	CUL3
0	0.54984794	0.496	0.177	0	1	FBXW5
0	0.582836114	0.478	0.159	0	1	LYPD6B
0	0.317737839	0.541	0.223	0	1	MEAF6
0	0.289288412	0.541	0.223	0	1	PGM2
0	0.48182362	0.952	0.634	0	1	CALML5
0	0.29443753	0.542	0.225	0	1	MAPK6
0	0.463745383	0.508	0.191	0	1	EVPL
0	0.373119157	0.509	0.192	0	1	TPGS2
0	0.716059743	0.5	0.183	0	1	FBXO27
0	0.488778285	0.52	0.204	0	1	ZHX1
0	0.328537219	0.544	0.228	0	1	RNF126
0	0.344286758	0.494	0.178	0	1	DYNLT3
0	0.744576493	0.452	0.136	0	1	CNOT1
0	0.339572178	0.994	0.678	0	1	S100A14
0	0.256001232	0.578	0.262	0	1	RNF141
0	0.32684393	0.524	0.209	0	1	WDR45B
0	0.307789123	0.532	0.217	0	1	BRD4
0	1.052292563	0.995	0.68	0	1	SH3BGRL3
0	0.306360171	0.523	0.209	0	1	CCDC124
0	0.885408419	0.43	0.116	0	1	TNIP2
0	0.442525427	0.491	0.177	0	1	PSMC1
0	0.938572329	0.425	0.111	0	1	ARHGAP23
0	0.485053229	0.487	0.173	0	1	OSBPL2
0	0.573116909	0.481	0.167	0	1	C2orf54
0	1.183616223	0.403	0.09	0	1	TMC8
0	0.51978198	0.47	0.157	0	1	RALB
0	0.528763188	0.996	0.683	0	1	YBX3
0	0.276513028	0.509	0.197	0	1	HMG20B
0	1.574679554	0.363	0.052	0	1	TMEM158
0	0.363479164	0.501	0.19	0	1	NUDT8
0	0.272362976	0.522	0.212	0	1	BCL7C
0	0.503466018	0.501	0.191	0	1	PPP2R3A
0	0.430592667	0.52	0.211	0	1	SREK1IP1
0	0.568416321	0.492	0.183	0	1	WDR47
0	1.234165003	0.409	0.1	0	1	ADIRF-AS1
0	0.48761697	0.479	0.17	0	1	R3HDM4
0	0.403910275	0.451	0.143	0	1	EFHD2
0	0.457858163	0.492	0.184	0	1	MMP28
0	0.306973972	0.501	0.193	0	1	PSMD3
0	0.669689955	0.456	0.149	0	1	POU2F3
0	0.528478952	0.489	0.182	0	1	TUFT1
0	0.374858886	0.504	0.197	0	1	GORASP2
0	0.580526685	0.461	0.155	0	1	STAT1
0	0.391032895	0.516	0.21	0	1	RHOT1
0	0.305746424	0.502	0.196	0	1	RARS
0	0.285959129	0.504	0.198	0	1	ARHGEF12
0	0.292024971	0.519	0.214	0	1	C14orf119
0	0.274264434	0.489	0.184	0	1	PDLIM2
0	0.351096688	0.993	0.69	0	1	TACSTD2
0	0.405698259	0.48	0.178	0	1	VEGFB
0	0.535842121	0.479	0.177	0	1	TNKS2
0	2.417373644	0.338	0.037	0	1	CYP1B1
0	0.268766079	0.508	0.207	0	1	MRPL27
0	0.410347824	0.5	0.199	0	1	PSME3
0	0.306627615	0.504	0.203	0	1	C19orf24
0	0.38133002	0.496	0.195	0	1	GNA15
0	0.469057409	0.449	0.149	0	1	SVIP
0	0.480438288	0.476	0.176	0	1	IST1
0	0.25715292	0.516	0.217	0	1	RPF2
0	0.357955146	0.492	0.193	0	1	PTP4A2
0	0.282549037	0.498	0.199	0	1	RNF19A
0	0.865901872	0.41	0.111	0	1	GRK2
0	1.253014292	0.416	0.117	0	1	PLAU
0	0.36286645	0.491	0.192	0	1	SCAMP2
0	0.291350105	0.497	0.198	0	1	SAP30BP
0	0.61181323	0.987	0.689	0	1	EGR1
0	0.548095443	0.464	0.166	0	1	POR
0	0.399303465	0.489	0.191	0	1	TRAPPC4
0	0.423767695	0.474	0.176	0	1	ERG28
0	0.384972709	0.487	0.189	0	1	MIR22HG
0	0.550368878	0.444	0.147	0	1	MAPKAPK2
0	0.736122315	0.44	0.143	0	1	THAP9-AS1
0	0.416043326	0.479	0.182	0	1	ZNF185
0	0.345137596	0.47	0.173	0	1	LEPROTL1
0	0.34643936	0.492	0.195	0	1	USP16
0	0.481854088	0.452	0.156	0	1	ANKRD35
0	0.252178457	0.504	0.209	0	1	MRPL37
0	0.273822181	0.499	0.205	0	1	EFCAB14
0	0.361695619	0.473	0.179	0	1	AKIRIN1
0	0.391343627	0.495	0.201	0	1	IFNGR2
0	0.412684206	0.986	0.693	0	1	SBSN
0	0.268839661	0.488	0.195	0	1	SMAP1
0	0.286744775	0.5	0.208	0	1	PSMD1
0	0.351398095	0.48	0.188	0	1	MEF2A
0	0.345401079	0.467	0.176	0	1	GNL2
0	0.280684031	0.468	0.177	0	1	DNAJB2
0	1.098724549	0.392	0.101	0	1	PRR7
0	0.363828157	0.484	0.193	0	1	C12orf29
0	0.71877764	0.427	0.136	0	1	AC008556.1
0	0.701367553	0.99	0.7	0	1	S100A8
0	0.482981771	0.448	0.159	0	1	CCNK
0	0.559223058	0.438	0.15	0	1	PPP4R1
0	1.126640328	0.371	0.083	0	1	EPHA1
0	0.315872405	0.479	0.191	0	1	POLR2A
0	0.34015749	0.458	0.171	0	1	ATP6V1B2
0	0.281261911	0.468	0.181	0	1	ORMDL2
0	0.482195625	0.459	0.172	0	1	KPNA3
0	0.394183704	0.468	0.181	0	1	PTK6
0	0.724071974	0.426	0.139	0	1	SREBF1
0	0.321487467	0.472	0.186	0	1	MRPS22
0	0.519849651	0.422	0.136	0	1	SLC10A3
0	0.726586603	0.393	0.108	0	1	SC5D
0	0.574304965	0.44	0.155	0	1	DUOXA1
0	0.747084041	0.415	0.13	0	1	MYD88
0	0.324096442	0.476	0.191	0	1	CLPX
0	0.498406489	0.412	0.127	0	1	SNAI1
0	0.418775453	0.454	0.17	0	1	NIPAL1
0	0.617282584	0.434	0.15	0	1	TPMT
0	0.715484772	0.404	0.12	0	1	DLX5
0	0.408673578	0.427	0.143	0	1	RHOD
0	0.467052991	0.453	0.169	0	1	CUL4A
0	0.498255331	0.436	0.153	0	1	DUS1L
0	0.308456504	0.481	0.198	0	1	BECN1
0	2.199244459	0.309	0.027	0	1	GATA3-AS1
0	1.200249428	0.381	0.1	0	1	ODC1
0	1.055716714	0.37	0.089	0	1	ARC
0	0.276748121	0.492	0.211	0	1	PTS
0	0.267937539	0.467	0.187	0	1	MED10
0	0.365537591	0.453	0.174	0	1	ATP6V1A
0	0.516996139	0.445	0.167	0	1	FAM89B
0	0.318864105	0.453	0.175	0	1	ACTR1A
0	0.519383247	0.436	0.158	0	1	SMARCA4
0	1.268235418	0.366	0.089	0	1	AL021578.1
0	2.968620543	0.296	0.019	0	1	AL161431.1
0	0.303459102	0.45	0.174	0	1	KRR1
0	0.294203825	0.446	0.17	0	1	CKAP4
0	0.475884461	0.456	0.18	0	1	PLA2G4F
0	0.962582904	0.372	0.096	0	1	FOXN1
0	0.310912242	0.464	0.188	0	1	TMEM259
0	0.337049594	0.45	0.174	0	1	HNRNPL
0	0.306462806	0.474	0.199	0	1	SNHG3
0	0.367672045	0.452	0.178	0	1	SERTAD2
0	0.44691031	0.439	0.165	0	1	CCSER2
0	0.35476514	0.996	0.722	0	1	PFN1
0	0.309724798	0.444	0.17	0	1	DDX39A
0	0.435899304	0.428	0.155	0	1	ZDHHC5
0	0.27223919	0.455	0.182	0	1	MRPS12
0	1.219783682	0.352	0.079	0	1	MSX2
0	0.640891731	0.386	0.114	0	1	CCDC137
0	0.401739321	0.422	0.151	0	1	OGFRL1
0	0.58883924	0.4	0.129	0	1	YKT6
0	0.341063171	0.443	0.172	0	1	FIBP
0	0.567867911	0.407	0.136	0	1	PQLC1
0	0.564491147	0.397	0.127	0	1	VEGFA
0	0.492607708	0.422	0.152	0	1	MVP
0	0.504600308	0.426	0.157	0	1	SRA1
0	0.441827264	0.439	0.17	0	1	ITPRIP
0	0.573737541	0.407	0.138	0	1	AFTPH
0	0.338030697	0.424	0.156	0	1	SKIL
0	0.427113597	0.448	0.18	0	1	PLD1
0	0.634996121	0.38	0.112	0	1	ESRRA
0	0.358279228	0.454	0.186	0	1	POLDIP2
0	0.395496663	0.437	0.169	0	1	YES1
0	0.304473566	0.427	0.159	0	1	NOSIP
0	0.536537937	0.423	0.156	0	1	ISG20L2
0	0.493986868	0.418	0.151	0	1	RXRA
0	0.440622718	0.422	0.155	0	1	APPL2
0	0.367591677	0.418	0.151	0	1	DUSP14
0	0.431898473	0.452	0.185	0	1	CWC25
0	0.269255342	0.439	0.172	0	1	NDUFV3
0	0.360489777	0.422	0.156	0	1	RCC2
0	0.449771681	0.408	0.142	0	1	MED8
0	0.443682714	0.432	0.166	0	1	LONRF1
0	0.685898955	0.373	0.107	0	1	BSPRY
0	0.341648357	0.42	0.154	0	1	CHMP1A
0	0.367611225	0.44	0.175	0	1	TCERG1
0	0.408773216	0.397	0.132	0	1	CXCL16
0	0.33647779	0.444	0.179	0	1	IFNAR1
0	0.264002565	0.44	0.176	0	1	LGALS8
0	0.316295866	0.437	0.173	0	1	TRIP12
0	0.42857568	0.421	0.157	0	1	ZDHHC20
0	1.258217442	0.331	0.067	0	1	CEP170B
0	0.858529855	0.989	0.725	0	1	IER2
0	0.352998993	0.427	0.163	0	1	UBE2M
0	0.260683923	0.431	0.168	0	1	USP14
0	0.408005306	0.409	0.146	0	1	EPN1
0	0.406983245	0.421	0.159	0	1	UBLCP1
0	0.287771468	0.431	0.169	0	1	LSM1
0	0.708373476	0.367	0.105	0	1	FURIN
0	0.288605641	0.43	0.168	0	1	RANGAP1
0	0.376467584	0.422	0.161	0	1	MPHOSPH10
0	1.307959119	0.353	0.092	0	1	AC079305.1
0	0.386508611	0.437	0.176	0	1	FLNB
0	0.395065315	0.419	0.158	0	1	WIPI2
0	0.408515463	0.414	0.153	0	1	MARK2
0	0.481501579	0.4	0.139	0	1	ATMIN
0	0.346069135	0.428	0.167	0	1	MINK1
0	0.549441679	0.406	0.145	0	1	ODF3B
0	0.570031869	0.38	0.12	0	1	CKMT1B
0	1.173567712	0.367	0.107	0	1	AC015912.3
0	0.505088318	0.393	0.134	0	1	LRIF1
0	1.681306737	0.341	0.082	0	1	EGR4
0	0.488052168	0.366	0.107	0	1	TGM3
0	0.412509248	0.398	0.14	0	1	MFSD6
0	0.388831864	0.405	0.147	0	1	RELA
0	0.689718489	0.352	0.094	0	1	PFKP
0	0.531034368	0.395	0.138	0	1	PPME1
0	0.322568405	0.436	0.179	0	1	CCAR1
0	0.354142153	0.452	0.195	0	1	ITPKC
0	0.576113049	0.393	0.137	0	1	ICMT
0	0.310160011	0.413	0.157	0	1	DUSP11
0	0.900744806	0.348	0.092	0	1	PARP9
0	0.481360528	0.398	0.142	0	1	RCOR1
0	0.95992083	0.322	0.067	0	1	CYSRT1
0	0.290296517	0.412	0.158	0	1	UCHL5
0	0.349926481	0.394	0.14	0	1	XG
0	0.478950235	0.391	0.137	0	1	BAZ2A
0	0.340062912	0.421	0.167	0	1	TMTC3
0	0.308068394	0.405	0.151	0	1	SETD3
0	0.658057564	0.356	0.103	0	1	RGS12
0	0.510361765	0.991	0.738	0	1	DUSP1
0	0.265425758	0.414	0.161	0	1	USP12
0	0.635405645	0.359	0.106	0	1	BICDL2
0	0.428206631	0.4	0.147	0	1	RAB22A
0	0.27781704	0.414	0.162	0	1	MAP7
0	0.374511202	0.417	0.165	0	1	FAM120AOS
0	0.25785398	0.415	0.163	0	1	DLGAP4
0	0.60695487	0.998	0.746	0	1	LYPD3
0	0.651901618	0.381	0.13	0	1	KIAA2013
0	0.590457286	0.379	0.128	0	1	FAM83G
0	0.381379858	0.385	0.135	0	1	HDAC1
0	0.523368786	0.383	0.133	0	1	PROM2
0	0.454157527	0.38	0.13	0	1	NT5DC2
0	0.455828479	0.396	0.146	0	1	SH3RF2
0	0.513435305	0.376	0.126	0	1	C20orf24
0	0.500785094	0.391	0.142	0	1	FBRS
0	0.410542137	0.392	0.143	0	1	SLC35B1
0	1.024671564	0.333	0.084	0	1	THAP2
0	0.705213778	0.354	0.105	0	1	TRIM13
0	0.47901777	0.387	0.138	0	1	STX4
0	0.422358773	0.391	0.143	0	1	TAF11
0	0.409022712	0.405	0.157	0	1	STX10
0	0.308430907	0.421	0.173	0	1	SIRT2
0	0.488648251	0.374	0.126	0	1	SREBF2
0	0.404601818	0.396	0.149	0	1	DNPEP
0	0.545928128	0.38	0.133	0	1	TBCC
0	0.408631899	0.372	0.125	0	1	EBP
0	0.703855763	0.359	0.112	0	1	FRMD8
0	0.527708555	0.376	0.129	0	1	MFSD5
0	0.265600628	0.407	0.16	0	1	CYB561
0	0.338830552	0.414	0.167	0	1	TMEM50B
0	0.843840139	0.999	0.753	0	1	AQP3
0	0.298822419	0.377	0.131	0	1	C12orf75
0	0.260626704	0.417	0.171	0	1	NOTCH3
0	0.379849873	0.401	0.156	0	1	DCAF13
0	0.710898958	0.343	0.099	0	1	GRHL3
0	0.296099503	0.407	0.163	0	1	JOSD1
0	0.261574251	0.398	0.155	0	1	VCL
0	0.689210722	0.345	0.102	0	1	GPX3
0	0.742485479	0.345	0.102	0	1	ZBED5
0	0.489638033	0.375	0.132	0	1	BTBD6
0	0.336507829	0.37	0.128	0	1	MAP4K4
0	0.436606528	0.369	0.127	0	1	RANBP9
0	0.256162318	0.403	0.163	0	1	UQCC3
0	0.262092152	0.393	0.153	0	1	RDH11
0	0.333857363	0.388	0.148	0	1	GAMT
0	0.405112789	0.38	0.14	0	1	FAM136A
0	0.52794143	0.36	0.12	0	1	SURF2
0	0.53522363	0.347	0.107	0	1	ACP5
0	0.252104192	0.436	0.196	0	1	TUG1
0	0.293878259	0.411	0.171	0	1	NFIX
0	0.384788203	0.383	0.144	0	1	TES
0	0.286104904	0.395	0.156	0	1	NDUFA9
0	0.257042079	0.396	0.157	0	1	ERBB2
0	0.31319717	0.412	0.173	0	1	DGKA
0	0.540553135	0.355	0.116	0	1	CSNK1G2
0	0.68678527	0.324	0.086	0	1	TNFRSF18
0	0.353111612	0.391	0.153	0	1	ULK3
0	0.473557386	0.371	0.133	0	1	HSPA4L
0	0.526315963	0.345	0.107	0	1	TSKU
0	0.395740958	0.378	0.14	0	1	BCKDK
0	0.343729752	0.403	0.166	0	1	TACC2
0	0.28977799	0.394	0.157	0	1	UTP18
0	0.268511286	0.384	0.148	0	1	PTPN12
0	0.355117002	0.393	0.157	0	1	NGDN
0	0.315890595	0.402	0.166	0	1	LTB4R
0	0.400168613	0.365	0.129	0	1	RRP36
0	0.345196349	0.368	0.132	0	1	AIMP2
0	0.376405481	0.372	0.136	0	1	ATP5S
0	0.412296122	0.376	0.141	0	1	TNKS1BP1
0	0.369451623	0.355	0.12	0	1	ZNRD1
0	0.65500825	0.336	0.102	0	1	MYO10
0	0.289546534	0.385	0.151	0	1	COMMD7
0	0.523502453	0.998	0.764	0	1	DBI
0	0.457908675	0.369	0.135	0	1	DNAJC2
0	1.033278873	0.293	0.059	0	1	PRRX2
0	0.425594557	0.348	0.115	0	1	UBTD1
0	0.491240497	0.36	0.127	0	1	DOK4
0	0.311321467	0.359	0.126	0	1	AP1B1
0	0.677216305	0.329	0.097	0	1	PLEKHM2
0	2.316359474	0.256	0.024	0	1	ARL14
0	0.798542907	0.326	0.094	0	1	FAM83H
0	0.739024961	0.328	0.096	0	1	WAC-AS1
0	0.841647868	0.321	0.089	0	1	PLEKHH3
0	0.360245494	0.373	0.142	0	1	ZCCHC17
0	0.303854966	0.388	0.157	0	1	CWH43
0	0.290790968	0.387	0.156	0	1	DDB2
0	0.321373572	0.392	0.161	0	1	UCHL3
0	0.957237364	0.323	0.092	0	1	EPOP
0	1.302579543	0.309	0.078	0	1	AC103591.3
0	0.390336445	0.363	0.132	0	1	USP3
0	1.003940472	0.291	0.06	0	1	KCTD11
0	0.527717757	0.342	0.112	0	1	PIGA
0	0.366093969	0.392	0.162	0	1	AL031058.1
0	0.288171743	0.379	0.149	0	1	MYO1C
0	0.801484071	0.312	0.082	0	1	STK40
0	0.268111843	0.365	0.135	0	1	TARS
0	1.112668732	0.294	0.064	0	1	RPS6KA4
0	0.528310549	0.342	0.113	0	1	RBM15B
0	0.257591448	0.384	0.155	0	1	DPH3
0	0.304890958	0.376	0.147	0	1	TSPYL2
0	0.427983284	0.351	0.122	0	1	MED31
0	0.761076072	0.303	0.074	0	1	SMIM5
0	0.568229831	0.342	0.114	0	1	DUSP7
0	0.375396553	0.373	0.145	0	1	UBE2L6
0	0.330042741	0.361	0.133	0	1	MFN2
0	0.41579985	0.344	0.116	0	1	SNHG12
0	0.886334436	0.309	0.081	0	1	RNF227
0	0.492561065	0.339	0.112	0	1	CIAPIN1
0	0.739272361	0.314	0.087	0	1	SH3BP2
0	0.465787042	0.36	0.133	0	1	ZBTB43
0	0.789162459	0.307	0.08	0	1	ZNF296
0	0.490735001	0.333	0.107	0	1	UBE2J2
0	0.288150419	0.374	0.148	0	1	SRRT
0	0.273560394	0.358	0.132	0	1	ITGB1BP1
0	3.212221922	0.24	0.014	0	1	CYP1A1
0	0.437439405	0.35	0.124	0	1	LLGL2
0	0.607255108	0.335	0.11	0	1	GAPVD1
0	0.516238329	0.313	0.088	0	1	SDR9C7
0	0.311189166	0.396	0.171	0	1	PPP2R5E
0	0.337664978	0.355	0.13	0	1	FAM98A
0	0.450340512	0.353	0.128	0	1	PIGS
0	0.30711552	0.374	0.15	0	1	MXD4
0	0.327555848	0.368	0.144	0	1	TOMM40
0	0.402688183	0.357	0.133	0	1	N4BP1
0	1.199948262	0.293	0.069	0	1	HAS3
0	0.552825692	0.333	0.11	0	1	LSM10
0	0.585221236	0.326	0.103	0	1	EPHB3
0	0.259064941	0.389	0.166	0	1	GPT2
0	0.364091784	0.348	0.125	0	1	THAP4
0	0.35249384	0.344	0.121	0	1	KDM2A
0	0.272977981	0.353	0.13	0	1	LCMT1
0	0.492451853	0.346	0.123	0	1	CRB3
0	0.505964522	0.332	0.11	0	1	PLEKHA5
0	0.305668513	0.371	0.149	0	1	CROT
0	0.584523022	0.315	0.093	0	1	CTSV
0	0.281107572	0.374	0.152	0	1	ARHGAP5
0	0.294989494	0.363	0.141	0	1	SNX21
0	0.384481303	0.345	0.123	0	1	ADAR
0	0.509723695	0.345	0.123	0	1	PAK1IP1
0	0.392199249	0.362	0.14	0	1	PURB
0	0.385779865	0.353	0.131	0	1	ACOX1
0	0.527808958	0.326	0.105	0	1	MFN1
0	0.535122631	0.322	0.101	0	1	RIT1
0	0.36193198	0.36	0.139	0	1	AGA
0	0.451690014	0.361	0.14	0	1	TSR1
0	0.373314075	0.351	0.13	0	1	FARSA
0	0.377733092	0.334	0.114	0	1	NTAN1
0	0.290514338	0.372	0.152	0	1	TSFM
0	0.327510434	0.372	0.152	0	1	ZFC3H1
0	0.96843532	0.291	0.071	0	1	WBP1L
0	0.252889179	0.368	0.149	0	1	JAGN1
0	0.504762286	0.319	0.1	0	1	PRKCD
0	0.275926657	0.365	0.146	0	1	CPEB2
0	0.301963973	0.364	0.145	0	1	SECISBP2
0	0.454315734	0.334	0.116	0	1	CDC42BPB
0	0.643367209	0.316	0.098	0	1	CSNK1E
0	0.327264657	0.349	0.131	0	1	MBIP
0	0.339415084	0.349	0.131	0	1	FAM104A
0	0.954624053	0.291	0.073	0	1	RHBDF2
0	0.37476395	0.341	0.124	0	1	RAF1
0	0.4410846	0.331	0.114	0	1	EXOSC4
0	0.461105403	0.34	0.123	0	1	KIAA1551
0	0.318852069	0.362	0.145	0	1	EIF2B5
0	0.289005082	0.351	0.134	0	1	ZNF217
0	0.381544737	0.338	0.122	0	1	BRMS1
0	0.422707091	0.339	0.123	0	1	INPP5K
0	0.612380121	0.999	0.783	0	1	HLA-B
0	0.45897911	0.296	0.08	0	1	ME1
0	0.277393188	0.339	0.124	0	1	TMEM126A
0	0.512466165	0.336	0.121	0	1	SOX21
0	0.406368899	0.336	0.121	0	1	AC109326.1
0	0.303341646	0.319	0.104	0	1	SERPINB3
0	0.333947257	0.332	0.117	0	1	DNTTIP1
0	0.28497071	0.371	0.156	0	1	NDUFAF2
0	0.251439699	0.356	0.141	0	1	RAE1
0	0.274135563	0.347	0.132	0	1	UBE2Z
0	0.439088559	0.324	0.11	0	1	RABL6
0	0.285664545	0.341	0.127	0	1	TOM1
0	0.801554029	0.299	0.085	0	1	JARID2
0	0.268243461	0.351	0.137	0	1	TRIM8
0	0.330678084	0.34	0.127	0	1	BCL7B
0	0.448811337	0.323	0.11	0	1	SERPINB8
0	0.555821779	0.313	0.1	0	1	BCL9L
0	0.255205568	0.348	0.135	0	1	ABCD3
0	0.445696205	0.328	0.117	0	1	SERINC5
0	0.875732051	0.28	0.069	0	1	IRF2BPL
0	0.625337395	0.301	0.09	0	1	TCHP
0	0.375060157	0.318	0.108	0	1	BNIP3
0	0.842883552	0.291	0.081	0	1	RTKN
0	0.501582907	0.329	0.12	0	1	CDCP1
0	0.287250773	0.339	0.13	0	1	POP4
0	0.360950588	0.31	0.101	0	1	LDOC1
0	0.741078446	0.298	0.089	0	1	FAM110A
0	0.605689284	0.307	0.098	0	1	STRN4
0	0.274748524	0.346	0.137	0	1	WDR74
0	0.298166548	0.342	0.134	0	1	C1orf35
0	0.253242461	0.357	0.149	0	1	CTBS
0	0.29654774	0.353	0.145	0	1	SF3B3
0	0.474752152	0.313	0.106	0	1	TBC1D14
0	0.469116096	0.317	0.11	0	1	SGMS2
0	0.514126356	0.328	0.121	0	1	TRAFD1
0	0.500327861	0.326	0.119	0	1	MT-TL1
0	0.576880705	0.307	0.1	0	1	RNPEPL1
0	0.739714809	0.294	0.087	0	1	BX255925.3
0	0.766052405	0.285	0.078	0	1	AC082651.3
0	0.683246569	0.292	0.085	0	1	GCH1
0	0.455552309	0.314	0.108	0	1	SLC25A46
0	0.889609727	0.281	0.075	0	1	TAP2
0	0.412391909	0.317	0.111	0	1	PPFIA1
0	0.586674279	0.303	0.097	0	1	BOLA1
0	1.355877674	0.237	0.031	0	1	WDR66
0	0.842794373	0.28	0.075	0	1	KAZN
0	0.258654447	0.331	0.126	0	1	WNT4
0	0.520684181	0.308	0.103	0	1	TRAPPC12
0	0.452999336	0.323	0.118	0	1	SGPP2
0	0.516872397	0.258	0.053	0	1	EMB
0	0.393505161	0.329	0.124	0	1	EFNB1
0	0.258255141	0.324	0.119	0	1	IDE
0	0.424975878	0.311	0.106	0	1	PRSS8
0	0.27352237	0.328	0.123	0	1	AP3D1
0	0.584135061	0.301	0.096	0	1	ZNF598
0	0.531601974	0.326	0.122	0	1	AC021078.1
0	0.359481525	0.331	0.127	0	1	FAM45A
0	0.284807296	0.31	0.106	0	1	CDC42EP4
0	0.277979126	0.317	0.114	0	1	PHLDA3
0	0.388385527	0.302	0.099	0	1	RAB11FIP1
0	0.457036476	0.309	0.107	0	1	IL17RC
0	0.389723794	0.318	0.116	0	1	CLPTM1L
0	0.304707738	0.325	0.123	0	1	ERBB3
0	0.382605289	0.318	0.116	0	1	HGS
0	0.326687826	0.318	0.116	0	1	PES1
0	0.545544621	0.303	0.102	0	1	IPPK
0	0.288355776	0.34	0.139	0	1	USP10
0	0.696961293	0.282	0.081	0	1	ITPR3
0	0.348076854	0.31	0.11	0	1	UBXN2A
0	0.353708982	0.328	0.128	0	1	PPP2R2C
0	0.401253657	0.321	0.121	0	1	RIOK1
0	0.501441702	0.314	0.114	0	1	STXBP5
0	0.389889253	0.309	0.11	0	1	DDX41
0	0.420953933	0.322	0.123	0	1	PIP4P1
0	0.274507751	0.308	0.11	0	1	XPA
0	0.61031135	0.291	0.093	0	1	VDR
0	0.796983246	1	0.802	0	1	NFKBIA
0	0.398491662	0.308	0.111	0	1	NUDT22
0	0.820922192	0.269	0.072	0	1	MARK4
0	0.304552134	0.316	0.119	0	1	PRKD2
0	0.597423348	0.286	0.089	0	1	FAM83A
0	0.760130931	0.285	0.088	0	1	TMPRSS4
0	0.481180358	0.294	0.097	0	1	CNTN1
0	0.500535622	0.292	0.095	0	1	ATG4D
0	0.322632655	0.315	0.119	0	1	TDP2
0	1.098583165	0.255	0.059	0	1	MFHAS1
0	0.555012292	0.292	0.096	0	1	PRADC1
0	0.435449633	0.291	0.095	0	1	PGP
0	0.759466938	0.273	0.078	0	1	FZD7
0	0.40677739	0.306	0.111	0	1	UTP3
0	0.347129336	0.307	0.112	0	1	BCL2L13
0	0.818037473	0.28	0.085	0	1	WNT7B
0	0.709841259	0.286	0.091	0	1	HLF
0	0.365999049	0.998	0.803	0	1	TXN
0	0.76577166	0.276	0.082	0	1	TRNAU1AP
0	0.265286083	0.314	0.12	0	1	ATP11B
0	0.941827161	0.261	0.067	0	1	AC105233.5
0	0.282042218	0.31	0.116	0	1	USP7
0	0.689989402	0.271	0.077	0	1	NPLOC4
0	0.479404482	0.293	0.099	0	1	SLC35E1
0	0.570407359	0.28	0.087	0	1	MICALL1
0	0.25659404	0.318	0.125	0	1	CYB561A3
0	0.334845214	0.312	0.119	0	1	GNPTAB
0	0.344918316	0.317	0.125	0	1	XPOT
0	0.430748822	0.287	0.095	0	1	ATP6V0A1
0	0.541484112	0.295	0.104	0	1	FAS
0	0.352961712	0.285	0.094	0	1	CYB5R2
0	0.313137912	0.304	0.114	0	1	NIN
0	0.404968483	0.303	0.113	0	1	AKT2
0	0.574923004	0.273	0.083	0	1	RRP1
0	0.542988647	0.266	0.077	0	1	IRAK1
0	0.444995414	0.29	0.101	0	1	TMEM250
0	0.50151582	0.28	0.092	0	1	TAF13
0	0.481745438	0.28	0.092	0	1	TBL3
0	0.311933038	0.297	0.109	0	1	CUL1
0	0.565615829	0.273	0.085	0	1	SCRIB
0	0.314745782	0.304	0.116	0	1	TMEM189
0	0.533135624	0.285	0.097	0	1	AC244153.1
0	0.559459964	0.28	0.093	0	1	PIAS3
0	0.563594105	0.268	0.081	0	1	DHRS3
0	0.931405296	0.25	0.063	0	1	TTC39A
0	0.771353826	0.255	0.068	0	1	INAVA
0	0.946295277	0.219	0.032	0	1	IQGAP2
0	0.846053855	0.25	0.063	0	1	TSPAN17
0	0.282139396	0.3	0.113	0	1	KATNA1
0	0.900235291	0.255	0.068	0	1	SGPP1
0	0.370465153	0.292	0.105	0	1	TNFAIP1
0	0.434426108	0.288	0.101	0	1	PI4KB
0	0.424195243	0.278	0.092	0	1	LRG1
0	0.420674811	0.281	0.095	0	1	NFKBIB
0	0.790404812	0.255	0.069	0	1	STX19
0	0.371305268	0.291	0.105	0	1	SLC25A43
0	0.721838413	0.251	0.065	0	1	DEF8
0	0.624051317	0.26	0.075	0	1	KCNK1
0	0.351986085	0.288	0.103	0	1	DNAJB11
0	0.368737629	0.298	0.113	0	1	ZFP91
0	0.785252891	0.258	0.073	0	1	FAM83F
0	0.489995561	0.281	0.097	0	1	EID2
0	0.751310711	0.251	0.067	0	1	PARP12
0	0.409323331	0.295	0.112	0	1	GALK1
0	0.450150447	0.277	0.095	0	1	TMEM127
0	0.572614444	0.274	0.092	0	1	MAP3K1
0	0.331673972	0.277	0.095	0	1	ATN1
0	0.514889302	0.275	0.093	0	1	ESRP2
0	0.722954544	0.244	0.062	0	1	SLC27A4
0	0.572716346	0.287	0.105	0	1	MT-ND6
0	0.416396215	0.283	0.101	0	1	DEAF1
0	0.728626636	0.254	0.073	0	1	LRRC8B
0	0.548050005	0.256	0.075	0	1	UBE2F
0	0.277441665	0.29	0.109	0	1	MIOS
0	0.370117855	0.283	0.102	0	1	NELFB
0	0.784937225	0.258	0.077	0	1	C16orf70
0	0.601005622	0.256	0.075	0	1	MVD
0	0.390754402	0.282	0.101	0	1	PSEN1
0	0.393954939	0.282	0.102	0	1	PCGF3
0	0.392619028	0.284	0.104	0	1	PTPN3
0	0.924620278	0.243	0.064	0	1	S100A7A
0	0.307251075	0.282	0.103	0	1	TRIM26
0	0.281394704	0.282	0.103	0	1	UBE2D1
0	0.416380723	0.28	0.102	0	1	ARRDC1
0	0.518851349	0.999	0.821	0	1	JUNB
0	0.275492961	0.274	0.096	0	1	HMOX2
0	0.457690707	0.263	0.085	0	1	RABGGTA
0	0.535930034	0.262	0.084	0	1	2-Mar
0	0.515249742	0.267	0.09	0	1	STIM1
0	0.40885252	0.274	0.097	0	1	SERTAD3
0	0.795129598	0.242	0.065	0	1	BMP7
0	0.535039195	0.264	0.088	0	1	EPHA4
0	0.60587336	0.265	0.089	0	1	IRS2
0	0.637945434	0.257	0.081	0	1	LDLRAD3
0	0.261100106	0.272	0.097	0	1	ATG4B
0	0.78242965	0.234	0.059	0	1	ZNF219
0	0.667430642	0.251	0.076	0	1	IGSF3
0	0.257414487	0.272	0.098	0	1	MRPS18A
0	0.741348531	0.238	0.064	0	1	LINC00511
0	0.542847883	0.255	0.082	0	1	SIRT7
0	0.524201979	0.267	0.095	0	1	CLK3
0	0.612524786	0.244	0.072	0	1	CEACAM19
0	0.461522108	0.253	0.083	0	1	KDM5C
0	0.315886406	0.257	0.088	0	1	C6orf106
0	0.419980105	0.262	0.093	0	1	RASSF7
0	0.595395533	0.257	0.088	0	1	MAP2K4
0	0.360035513	0.246	0.077	0	1	NCK2
0	0.340725679	0.254	0.085	0	1	STX3
0	0.830142242	0.235	0.066	0	1	DLG5
0	0.613468475	0.244	0.075	0	1	KIAA0930
0	1.2827785	0.2	0.032	0	1	PTP4A3
0	0.596093502	0.23	0.062	0	1	HSD17B1
0	0.500217599	0.23	0.062	0	1	CYP4F22
0	0.383783561	0.249	0.082	0	1	STRN3
0	0.637649776	0.235	0.068	0	1	ZNF414
0	0.684603987	0.231	0.065	0	1	UTP15
0	0.558799968	0.25	0.084	0	1	GTF3C2
0	0.607486187	0.242	0.076	0	1	ACPP
0	0.581960987	0.237	0.071	0	1	UNC93B1
0	0.379888336	0.249	0.084	0	1	BMP2K
0	0.552738282	0.222	0.058	0	1	MLF1
0	0.409493932	0.233	0.069	0	1	BIK
0	0.36612492	0.247	0.083	0	1	C1orf116
0	0.503425558	0.243	0.079	0	1	LTB4R2
0	0.41994998	0.236	0.073	0	1	ZBTB7C
0	0.544431815	0.241	0.079	0	1	TFE3
0	0.422345609	0.246	0.084	0	1	SHKBP1
0	0.867033341	0.217	0.056	0	1	CAMSAP1
0	0.406716602	0.24	0.079	0	1	DLX3
0	0.407292763	0.243	0.082	0	1	TPST2
0	0.358137795	0.239	0.079	0	1	RAB7B
0	0.441250625	0.233	0.074	0	1	NFKB2
0	0.566898417	0.999	0.84	0	1	ITM2B
0	0.371065886	0.237	0.078	0	1	RAB12
0	0.634524777	0.234	0.076	0	1	OSBPL6
0	0.949183969	0.216	0.058	0	1	PRKX
0	0.70516006	0.222	0.065	0	1	NUAK2
0	0.465039926	0.224	0.067	0	1	PRDM1
0	0.49516092	0.229	0.074	0	1	SEC22A
0	0.572525166	0.216	0.061	0	1	TMPRSS13
0	0.6697965	0.216	0.061	0	1	ARNTL2
0	1.143631976	0.193	0.038	0	1	RASGRP1
0	1.004514664	0.187	0.032	0	1	AC006262.4
0	0.467514332	0.202	0.048	0	1	MXRA7
0	0.888695865	0.196	0.042	0	1	NFE2L3
0	0.895362107	0.196	0.042	0	1	PLA2G3
0	0.454625342	0.224	0.071	0	1	NSDHL
0	1.638741398	0.174	0.021	0	1	RNF223
0	0.464853624	0.222	0.069	0	1	BOK
0	0.946243541	0.206	0.053	0	1	POLR3G
0	0.326423128	0.219	0.066	0	1	NXPH4
0	0.304097901	0.218	0.066	0	1	PDLIM7
0	0.756253708	0.215	0.065	0	1	CELSR2
0	0.764781751	0.198	0.05	0	1	WWOX
0	0.606155462	0.213	0.065	0	1	LETM1
0	2.960847189	0.157	0.009	0	1	MTND4P12
0	0.94663002	0.189	0.041	0	1	DAPK2
0	0.880504232	0.19	0.042	0	1	MYO5B
0	0.565465101	0.188	0.041	0	1	RAB31
0	0.885322016	1	0.854	0	1	LY6D
0	1.902384667	0.172	0.026	0	1	IQCG
0	0.892700845	0.187	0.041	0	1	TTC9
0	0.445448111	0.202	0.057	0	1	SORD
0	0.598088354	1	0.856	0	1	LGALS7B
0	1.124646526	0.183	0.039	0	1	FZD10
0	0.637869912	0.191	0.048	0	1	PON3
0	0.761292862	0.184	0.041	0	1	IGFL4
0	0.881317889	0.178	0.037	0	1	BCR
0	0.694521761	0.193	0.053	0	1	SERTAD4
0	0.707492348	0.196	0.056	0	1	TRIM14
0	0.842587355	0.195	0.055	0	1	MAPT
0	0.915013278	0.179	0.039	0	1	TEF
0	2.555733002	0.152	0.013	0	1	MT-TT
0	1.243788296	0.177	0.039	0	1	AC241584.1
0	0.965693473	0.174	0.036	0	1	CCDC85C
0	0.618693282	0.185	0.048	0	1	PARP14
0	1.149379153	0.167	0.031	0	1	CYP2C18
0	0.84772145	0.184	0.049	0	1	NRTN
0	0.608940587	0.186	0.052	0	1	EDIL3
0	1.378248784	0.154	0.022	0	1	PTAFR
[truncated: 23,060 more rows]
