# Supplementary material for: Integrated Transcriptomic Analysis Suggests a C1Q-Related Macrophage–Fibroblast Signaling Axis in Keloids
Source: Int J Mol Sci. 2026 Jun 5;27(11):5140. doi: 10.3390/ijms27115140 (PMC13257865; doi:10.3390/ijms27115140)
Supplement: Supplementary file 1 [file ijms-27-05140-s001.zip › Supplementary Table S6.csv]

Supplementary Table S6. NicheNet ligand activity scores for candidate ligands in the Profibrotic_macrophage-to-Profibrotic_fibroblast communication analysis.
This table presents the ligand activity prioritization results generated by NicheNet for candidate ligands when Profibrotic_macrophage was defined as the sender population and Profibrotic_fibroblast as the receiver population. test_ligand indicates the candidate ligand being evaluated, whereas auroc, aupr, aupr_corrected, and pearson represent different metrics used to assess the ability of each …
test_ligand	auroc	aupr	aupr_corrected	pearson
TGFB1	0.672664578	0.08707549	0.057492561	0.149783785
HBEGF	0.549673251	0.048431585	0.018848656	0.078656662
ENG	0.563535172	0.042449684	0.012866755	0.055383998
PDGFC	0.539629093	0.042657579	0.01307465	0.054691617
COPA	0.553418191	0.052416759	0.02283383	0.051913332
MMP14	0.56739663	0.039443384	0.009860455	0.046620541
PDGFB	0.570155724	0.042051296	0.012468366	0.045219333
CTSD	0.574830071	0.037327819	0.00774489	0.033082065
HLA-A	0.55300947	0.036556727	0.006973798	0.029528349
SPARC	0.548550861	0.039511183	0.009928253	0.028777594
CD9	0.529025105	0.037731377	0.008148448	0.028013499
VEGFA	0.551914389	0.038102671	0.008519742	0.027743575
C1QB	0.552995815	0.03660142	0.00701849	0.027591358
S100A4	0.554105461	0.036567583	0.006984653	0.027449101
CALR	0.545964723	0.037085496	0.007502567	0.02723797
CDCP1	0.550207592	0.035440733	0.005857804	0.025356004
JAML	0.544603837	0.035874983	0.006292054	0.024704005
TPSB2	0.543619811	0.035201164	0.005618235	0.024599798
DSC2	0.545349365	0.03526524	0.005682311	0.0237479
ANXA2	0.543701737	0.035420494	0.005837565	0.023227277
EFNB1	0.546372533	0.035316118	0.005733188	0.022541448
CXCL12	0.554238364	0.041745179	0.012162249	0.022310094
HLA-DMA	0.52791637	0.034929834	0.005346904	0.021794272
COL3A1	0.54317923	0.034652992	0.005070062	0.021744641
ITM2B	0.556733473	0.03760977	0.008026841	0.02148287
GAS6	0.541783753	0.034211341	0.004628412	0.021301229
A2M	0.5351896	0.03438825	0.004805321	0.020935537
IL1RN	0.556521375	0.03657888	0.006995951	0.020775087
CD44	0.558827144	0.036700023	0.007117094	0.020774991
CD209	0.532496957	0.034351176	0.004768247	0.020481024
ADAM9	0.549621364	0.035425092	0.005842162	0.020435405
TGOLN2	0.536411212	0.034127055	0.004544126	0.019528515
ANXA1	0.536519536	0.03446507	0.004882141	0.018277752
FCER2	0.522654884	0.035114073	0.005531144	0.017783644
TIMP2	0.497072047	0.032294706	0.002711777	0.017730687
CXCL3	0.539630913	0.035087713	0.005504784	0.01722599
NRP1	0.535323413	0.03572825	0.00614532	0.017179692
CXCL16	0.551279916	0.035672101	0.006089172	0.016633306
ATP1B1	0.551186156	0.035101044	0.005518115	0.015787204
RTN4	0.535411711	0.033937103	0.004354174	0.015487265
SERPING1	0.52944748	0.033423362	0.003840433	0.015314751
ITGB1	0.539824805	0.034599888	0.005016959	0.015110242
TGFBI	0.526727529	0.03415596	0.00457303	0.014890554
LFNG	0.52601295	0.033182852	0.003599923	0.014542534
CXCL2	0.534276578	0.034326596	0.004743667	0.014215013
LILRB2	0.525347527	0.033205652	0.003622723	0.014194562
COL6A2	0.531498367	0.033122925	0.003539996	0.013779521
ITGAM	0.526913228	0.03309703	0.003514101	0.013477142
COL1A2	0.531123327	0.032934993	0.003352064	0.013227506
B2M	0.540865269	0.034640057	0.005057128	0.012689448
PLEKHO2	0.5265127	0.032925971	0.003343042	0.012607442
ITGA9	0.525890971	0.033273739	0.00369081	0.012598561
TIMP1	0.544217873	0.034439707	0.004856777	0.012391407
NAMPT	0.532356772	0.033746527	0.004163598	0.012237932
LGALS3BP	0.531688618	0.033076736	0.003493807	0.012101791
VCAM1	0.529618615	0.033223938	0.003641008	0.012096408
IGF1	0.541287644	0.034259469	0.00467654	0.01175767
SARAF	0.525429453	0.031808738	0.002225808	0.011617164
COL6A1	0.536210037	0.033753323	0.004170394	0.011565549
HSP90B1	0.535860485	0.033067186	0.003484256	0.011534717
SERPINF1	0.52760414	0.03260688	0.00302395	0.011471858
TNFSF12	0.52482866	0.033881481	0.004298552	0.011146396
LGALS9	0.511833337	0.033010423	0.003427494	0.010276841
CD14	0.51356016	0.033354814	0.003771885	0.010267255
ADAM10	0.520786965	0.032904853	0.003321924	0.010130748
FAM3C	0.529176213	0.032661247	0.003078318	0.009763057
PSAP	0.531543882	0.032922506	0.003339577	0.009639
GLG1	0.515137695	0.031824663	0.002241734	0.009623463
ADAM15	0.518733347	0.032578408	0.002995479	0.009594472
PECAM1	0.513244289	0.03275892	0.003175991	0.009101339
SIRPA	0.511761423	0.032108541	0.002525612	0.00874924
LRPAP1	0.519660935	0.031848121	0.002265192	0.008391806
GNAS	0.527569549	0.033261127	0.003678198	0.008217389
ICAM1	0.515945124	0.032387506	0.002804577	0.008102535
MMP9	0.533609334	0.03346901	0.003886081	0.007822025
CD99	0.539275899	0.034203124	0.004620195	0.007424423
VEGFB	0.514221942	0.032112681	0.002529752	0.006831283
TNFSF8	0.538361056	0.033481746	0.003898817	0.006820054
SIGLEC1	0.5012958	0.031657823	0.002074894	0.006541169
APOE	0.524069477	0.032353238	0.002770309	0.006446458
F13A1	0.510395076	0.03155796	0.001975031	0.006121156
LGALS1	0.53440948	0.033761235	0.004178306	0.005845372
ADAM17	0.528315988	0.032538665	0.002955736	0.005794057
ITGB2	0.518425669	0.031865845	0.002282915	0.005505439
APP	0.52429614	0.033399304	0.003816374	0.005246224
LGALS3	0.519685512	0.032689122	0.003106193	0.005065961
DCN	0.501036367	0.031303398	0.001720469	0.003933231
PTPRC	0.506471719	0.031609436	0.002026506	0.002573936
CXCL8	0.499688225	0.031456432	0.001873503	0.002253712
PTDSS1	0.506247787	0.030830381	0.001247452	0.001540262
GRN	0.515907802	0.032207245	0.002624316	0.001502253
HMGB1	0.55641305	0.034635444	0.005052515	0.000661292
SERPINE1	0.499461562	0.030177352	0.000594422	0.00041302
MIF	0.523988461	0.031919526	0.002336596	0.000215232
HLA-DMB	0.500352738	0.030643455	0.001060525	-0.000135074
HLA-DRA	0.498533975	0.030189557	0.000606628	-0.00091506
HLA-DRB1	0.508350561	0.030425898	0.000842969	-0.004118311
CLEC11A	0.483639783	0.029184787	-0.000398142	-0.004436154
ALCAM	0.478576741	0.028932951	-0.000649978	-0.005999547
ADGRE5	0.479551663	0.02850607	-0.001076859	-0.013307991
TNFSF10	0.500116062	0.029372871	-0.000210058	-0.022536136
PLAU	0.475710232	0.026893858	-0.002689071	-0.025826285
