# Supplementary material for: Integrated Transcriptomic Analysis Suggests a C1Q-Related Macrophage–Fibroblast Signaling Axis in Keloids
Source: Int J Mol Sci. 2026 Jun 5;27(11):5140. doi: 10.3390/ijms27115140 (PMC13257865; doi:10.3390/ijms27115140)
Supplement: Supplementary file 1 [file ijms-27-05140-s001.zip › Supplementary Table S7.csv]

Supplementary Table S7. Candidate ligand¨Creceptor pairs identified by NicheNet analysis.
This table summarizes the candidate ligand¨Creceptor pairs identified by the ligand¨Creceptor matching step of NicheNet within the sender¨Creceiver cell communication framework defined in this study. from indicates the candidate ligand derived from the sender cells, whereas to indicates the corresponding receptor in the receiver cells. database and source denote the database resource and annotati…
from	to	database	source
ANXA2	EGFR	omnipath	omnipath
ANXA2	PLAT	omnipath	omnipath
C1QB	LRP1	omnipath	omnipath
CALR	TAP1	omnipath	omnipath
CALR	LRP1	omnipath	omnipath
CALR	ITGAV	omnipath	omnipath
CD9	CLDN1	omnipath	omnipath
CD9	IGSF8	omnipath	omnipath
CDCP1	EGFR	omnipath	omnipath
COPA	CD74	omnipath	omnipath
CTSD	APP	omnipath	omnipath
DSC2	DSG1	omnipath	omnipath
DSC2	DSG2	omnipath	omnipath
ENG	ITGAV	omnipath	omnipath
ENG	ACVRL1	omnipath	omnipath
ENG	BMPR2	omnipath	omnipath
ENG	ACVR2A	omnipath	omnipath
HBEGF	EGFR	omnipath	omnipath
HBEGF	CD44	omnipath	omnipath
HBEGF	CD9	omnipath	omnipath
HBEGF	ERBB2	omnipath	omnipath
HBEGF	CD82	omnipath	omnipath
HLA-A	APLP2	omnipath	omnipath
HLA-A	ERBB2	omnipath	omnipath
JAML	CD320	nichenet_verschueren	nichenet_verschueren
MMP14	MMP2	omnipath	omnipath
MMP14	ADAM9	omnipath	omnipath
MMP14	CD44	omnipath	omnipath
MMP14	SDC1	omnipath	omnipath
PDGFB	PDGFRA	omnipath	omnipath
PDGFB	PDGFRB	omnipath	omnipath
PDGFB	LRP1	omnipath	omnipath
PDGFC	PDGFRA	omnipath	omnipath
PDGFC	PDGFRB	omnipath	omnipath
S100A4	ERBB2	omnipath	omnipath
S100A4	EGFR	omnipath	omnipath
SPARC	ENG	omnipath	omnipath
SPARC	FGFR1	omnipath	omnipath
TGFB1	APP	omnipath	omnipath
TGFB1	TGFBR2	omnipath	omnipath
TGFB1	TGFBR3	omnipath	omnipath
TGFB1	TGFBR1	omnipath	omnipath
TGFB1	ENG	omnipath	omnipath
TGFB1	ACVRL1	omnipath	omnipath
TGFB1	ITGAV	omnipath	omnipath
TGFB1	ITGB1	omnipath	omnipath
TGFB1	SDC2	omnipath	omnipath
TGFB1	PDGFRA	omnipath	omnipath
TPSB2	F2RL1	omnipath	omnipath
VEGFA	NRP1	omnipath	omnipath
VEGFA	NRP2	omnipath	omnipath
VEGFA	GPC1	omnipath	omnipath
